# Supplementary material for: Mechanisms of the host immune response and helminth-induced pathology during Trichobilharzia regenti (Schistosomatidae) neuroinvasion in mice
Source: PLoS Pathog. 2022 Feb 4;18(2):e1010302. doi: 10.1371/journal.ppat.1010302 (PMC8849443; doi:10.1371/journal.ppat.1010302)
Supplement: S1 Table — (XLSX) [file ppat.1010302.s001.xlsx]

## Sheet: Title and the legend
S1 Table	Transcriptomic data of mouse spinal cord infected by the avian schistosome Trichobilharzia regenti 7, 14, and 21 days post infection (dpi) with respective age matched controls
Sheet A - Enriched KEGG (Koyto Encyclopedia of Genes and Genomes) pathways of mouse spinal cord 7, 14 and 21 dpi. Significant enrichment (Fisher P-value adj < 0.05) is yellow highlighted.
– ALL - All transcripts in given timepoint (downregulated, upregulated and not differentially transcribed)
– down - downregulated transcripts at the given timepoint with specified treshold of log2 fold change
– up - upregulated transcripts at the given timepoint with specified treshold of log2 fold change
Sheets B-F - Differentially transcribed transcripts 7 dpi based on DESeq2 (P-adjusted value < 0.05) analysis and expression values and statistics from RSEM analysis with KEGG and NCBI annotation, sorted by the log2 fold change.
Sheet G - Expression values and statistics from RSEM analysis of all transcripts 7dpi with KEGG and NCBI annotation
Sheets H-L - Differentially transcribed transcripts 14 dpi based on DESeq2 (P-adjusted value < 0.05) analysis and expression values and statistics from RSEM analysis with KEGG and NCBI annotation, sorted by the log2 fold change.
Sheet M - Expression values and statistics from RSEM analysis of all transcripts 14dpi with KEGG and NCBI annotation
Sheets N-R - Differentially transcribed transcripts 21 dpi based on DESeq2 (P-adjusted value < 0.05) analysis and expression values and statistics from RSEM analysis with KEGG and NCBI annotation, sorted by the log2 fold change.
Sheet S - Expression values and statistics from RSEM analysis of all transcripts 21dpi with KEGG and NCBI annotation

## Sheet: A_enriched_KEGG_pathways
				All_7dpi	7down(log2fc<-2)	7down(log2fc<-2)	7up (log2fc>2)	7up(log2fc>2)	All_14dpi	14down(log2fc<-2)	14down(log2fc<-2)	14up(log2fc>2)	14up(log2fc>2)	All_21dpi	21down(log2fc<-2)	21down(log2fc<-2)	21up(log2fc>2)	21up(log2fc>2)
pathway_1st_level	pathway_2nd_level	pathway_3rd_level	pathway_iD	No. of KEGG Ids	No. of KEGG Ids	Fisher P-value adj	No. of KEGG Ids	Fisher P-value adj	No. of KEGG Ids	No. of KEGG Ids	Fisher P-value adj	No. of KEGG Ids	Fisher P-value adj	No. of KEGG Ids	No. of KEGG Ids	Fisher P-value adj	No. of KEGG Ids	Fisher P-value adj
Metabolism	Carbohydrate metabolism	Inositol phosphate metabolism	map00562	45	24	0.00176325	19	0.0356458	45	8	0.220216	7	0.972668	45	6	0.784709	8	0.894818
Metabolism	Lipid metabolism	Linoleic acid metabolism	map00591	9	2	1	5	0.202577	9	1	1	5	0.0431298	9	0	1	0	1
Metabolism	Amino acid metabolism	Lysine degradation	map00310	50	17	0.471405	6	1	50	12	0.0165389	4	1	50	4	1	3	1
Genetic Information Processing	Folding, sorting and degradation	Ubiquitin mediated proteolysis	map04120	120	37	0.471405	32	0.655027	120	11	1	16	1	120	21	0.0440283	17	1
Environmental Information Processing	Membrane transport	ABC transporters	map02010	40	19	0.0238845	8	1	41	2	1	6	1	41	3	1	4	1
Environmental Information Processing	Signal transduction	Rap1 signaling pathway	map04015	157	55	0.0468383	55	0.00607071	157	20	0.256436	38	0.0290305	157	26	0.0400469	28	0.295467
Environmental Information Processing	Signal transduction	MAPK signaling pathway - fly	map04013	56	24	0.0339264	17	0.487491	56	6	1	10	0.844952	56	5	1	12	0.317505
Environmental Information Processing	Signal transduction	Hippo signaling pathway - fly	map04391	40	21	0.00489158	10	0.910411	40	8	0.153332	7	0.894834	40	13	0.00215052	3	1
Environmental Information Processing	Signal transduction	VEGF signaling pathway	map04370	39	13	0.621136	14	0.247922	39	5	0.886889	13	0.0355124	39	8	0.178259	7	0.906808
Environmental Information Processing	Signal transduction	JAK-STAT signaling pathway	map04630	113	19	1	38	0.05632	110	5	1	34	0.00069143	110	14	0.557355	28	0.00414666
Environmental Information Processing	Signal transduction	NF-kappa B signaling pathway	map04064	91	16	1	31	0.0789377	91	8	1	29	0.00117789	91	6	1	24	0.0058135
Environmental Information Processing	Signal transduction	TNF signaling pathway	map04668	84	22	1	32	0.0165999	84	7	1	26	0.00369827	84	6	1	21	0.0233671
Environmental Information Processing	Signal transduction	HIF-1 signaling pathway	map04066	74	18	1	20	0.671296	74	8	0.977308	22	0.015545	74	10	0.568818	19	0.0261626
Environmental Information Processing	Signal transduction	Calcium signaling pathway	map04020	151	54	0.0339264	33	1	151	24	0.0324801	24	0.943366	151	21	0.205627	20	1
Environmental Information Processing	Signal transduction	Phosphatidylinositol signaling system	map04070	51	28	0.000296383	20	0.0593461	51	12	0.0178754	10	0.700832	51	10	0.142335	10	0.613225
Environmental Information Processing	Signal transduction	Phospholipase D signaling pathway	map04072	97	38	0.0238845	29	0.346985	97	14	0.220561	21	0.289491	97	18	0.0440283	21	0.0997724
Environmental Information Processing	Signal transduction	Sphingolipid signaling pathway	map04071	78	26	0.363823	23	0.465653	78	11	0.331088	26	0.00117789	78	12	0.300665	18	0.0878533
Environmental Information Processing	Signal transduction	cAMP signaling pathway	map04024	150	58	0.00536842	39	0.656195	147	25	0.0139524	26	0.734301	147	21	0.178259	15	1
Environmental Information Processing	Signal transduction	AMPK signaling pathway	map04152	81	35	0.00621605	22	0.656195	81	13	0.158714	19	0.206242	81	14	0.142335	19	0.063758
Environmental Information Processing	Signaling molecules and interaction	Cytokine-cytokine receptor interaction	map04060	206	15	1	66	0.0208953	201	7	1	61	3.78271e-06	201	10	1	44	0.00414666
Environmental Information Processing	Signaling molecules and interaction	Viral protein interaction with cytokine and cytokine receptor	map04061	68	2	1	31	0.000741357	66	3	1	31	9.50552e-08	66	3	1	22	0.000384604
Environmental Information Processing	Signaling molecules and interaction	Cell adhesion molecules	map04514	94	21	1	39	0.00102425	93	11	0.708101	33	4.30763e-05	93	11	0.783006	30	3.94791e-05
Cellular Processes	Transport and catabolism	Endocytosis	map04144	162	58	0.0261849	41	0.697226	162	18	0.652013	34	0.208891	162	29	0.0114303	25	0.832836
Cellular Processes	Transport and catabolism	Phagosome	map04145	88	10	1	38	0.000536669	88	3	1	41	7.04738e-10	88	2	1	31	6.37148e-06
Cellular Processes	Transport and catabolism	Lysosome	map04142	100	21	1	40	0.00194347	100	6	1	31	0.00119379	100	1	1	22	0.076227
Cellular Processes	Transport and catabolism	Autophagy - animal	map04140	107	44	0.00536842	27	0.780993	107	19	0.0285707	28	0.0290305	107	17	0.142335	21	0.217071
Cellular Processes	Cell growth and death	Apoptosis	map04210	104	22	1	35	0.0662821	104	8	1	33	0.000511625	104	10	1	22	0.106496
Cellular Processes	Cell growth and death	Ferroptosis	map04216	32	7	1	10	0.631005	32	3	1	11	0.0459273	32	2	1	4	1
Cellular Processes	Cell growth and death	Necroptosis	map04217	94	15	1	29	0.252022	94	6	1	30	0.000934482	94	5	1	16	0.727102
Cellular Processes	Cellular community - eukaryotes	Adherens junction	map04520	62	28	0.00884858	21	0.196879	62	10	0.220561	13	0.502825	62	9	0.500313	11	0.750461
Cellular Processes	Cellular community - eukaryotes	Tight junction	map04530	100	48	6.35571e-05	34	0.0647132	101	8	1	26	0.0427279	101	16	0.170742	15	1
Cellular Processes	Cell motility	Regulation of actin cytoskeleton	map04810	154	60	0.00403486	54	0.00607071	152	13	1	37	0.0290305	152	20	0.313388	29	0.149561
Organismal Systems	Immune system	Hematopoietic cell lineage	map04640	72	6	1	27	0.0382974	73	1	1	26	0.000378972	73	3	1	21	0.00414666
Organismal Systems	Immune system	Complement and coagulation cascades	map04610	60	4	1	24	0.0272641	59	0	1	26	5.84105e-06	59	3	1	20	0.00062151
Organismal Systems	Immune system	Platelet activation	map04611	85	26	0.621136	27	0.225635	85	9	0.977308	25	0.00983838	85	10	0.804485	14	0.841977
Organismal Systems	Immune system	Toll-like receptor signaling pathway	map04620	72	12	1	27	0.0382974	72	4	1	27	0.000100453	72	3	1	25	6.15893e-05
Organismal Systems	Immune system	NOD-like receptor signaling pathway	map04621	124	24	1	42	0.0382974	122	11	1	40	4.1835e-05	122	4	1	30	0.00468056
Organismal Systems	Immune system	Cytosolic DNA-sensing pathway	map04623	45	5	1	21	0.00607071	45	1	1	17	0.00306714	45	2	1	13	0.0393613
Organismal Systems	Immune system	C-type lectin receptor signaling pathway	map04625	79	20	1	28	0.0653258	78	10	0.583974	31	6.41438e-06	78	11	0.454292	17	0.149745
Organismal Systems	Immune system	Natural killer cell mediated cytotoxicity	map04650	72	13	1	40	1.89904e-07	71	4	1	32	1.54538e-07	71	9	0.708848	27	6.37148e-06
Organismal Systems	Immune system	Antigen processing and presentation	map04612	38	6	1	24	6.68584e-06	37	2	1	19	1.10696e-05	37	1	1	14	0.00213859
Organismal Systems	Immune system	T cell receptor signaling pathway	map04660	82	23	0.921214	40	1.14562e-05	80	9	0.886889	35	9.50552e-08	80	10	0.70136	29	6.37148e-06
Organismal Systems	Immune system	Th1 and Th2 cell differentiation	map04658	63	12	1	31	0.000159411	61	3	1	25	3.85689e-05	61	0	1	18	0.0067511
Organismal Systems	Immune system	Th17 cell differentiation	map04659	79	18	1	35	0.000538945	78	2	1	30	2.03264e-05	78	0	1	26	7.78316e-05
Organismal Systems	Immune system	IL-17 signaling pathway	map04657	64	14	1	21	0.247922	62	4	1	21	0.00350731	62	3	1	17	0.0219087
Organismal Systems	Immune system	B cell receptor signaling pathway	map04662	55	14	1	25	0.00336183	56	6	1	22	0.000278272	56	8	0.568818	19	0.00090241
Organismal Systems	Immune system	Fc epsilon RI signaling pathway	map04664	42	12	0.988827	21	0.00214908	40	4	1	18	0.000180589	40	8	0.191239	15	0.00146026
Organismal Systems	Immune system	Fc gamma R-mediated phagocytosis	map04666	61	23	0.158182	34	2.18247e-06	61	12	0.0567883	28	7.87819e-07	61	14	0.0236092	23	3.79831e-05
Organismal Systems	Immune system	Leukocyte transendothelial migration	map04670	72	22	0.683848	27	0.0382974	72	4	1	23	0.00465092	72	8	0.995861	15	0.260797
Organismal Systems	Immune system	Chemokine signaling pathway	map04062	137	34	1	59	6.68584e-06	139	14	0.977308	56	2.61961e-10	139	14	1	41	1.06756e-05
Organismal Systems	Endocrine system	Insulin secretion	map04911	63	27	0.023358	19	0.470206	62	14	0.0137481	13	0.502825	62	11	0.178259	8	1
Organismal Systems	Endocrine system	Insulin signaling pathway	map04910	87	34	0.035198	31	0.0472775	87	15	0.0660819	25	0.0138024	87	16	0.0670063	21	0.0345963
Organismal Systems	Endocrine system	PPAR signaling pathway	map03320	55	7	1	12	1	52	5	1	16	0.0352259	52	5	1	12	0.212207
Organismal Systems	Endocrine system	GnRH secretion	map04929	49	19	0.164907	13	0.780993	49	11	0.0341416	12	0.283705	49	10	0.132221	6	1
Organismal Systems	Endocrine system	GnRH signaling pathway	map04912	61	24	0.092596	19	0.393695	61	11	0.121214	19	0.0167071	61	9	0.469148	10	0.93049
Organismal Systems	Endocrine system	Estrogen signaling pathway	map04915	76	33	0.00766057	19	0.836018	76	14	0.0567883	19	0.127308	76	10	0.608446	11	1
Organismal Systems	Endocrine system	Prolactin signaling pathway	map04917	51	15	0.860412	16	0.464696	51	5	1	16	0.029055	51	10	0.142335	14	0.0453974
Organismal Systems	Endocrine system	Oxytocin signaling pathway	map04921	112	47	0.00292389	29	0.697226	110	15	0.258619	23	0.33316	110	17	0.173538	10	1
Organismal Systems	Endocrine system	Growth hormone synthesis, secretion and action	map04935	86	33	0.0503214	28	0.166725	86	15	0.0629272	23	0.0415435	86	14	0.178259	15	0.677457
Organismal Systems	Endocrine system	Thyroid hormone signaling pathway	map04919	86	33	0.0503214	25	0.470206	87	17	0.0178754	20	0.213454	87	13	0.300665	14	0.905008
Organismal Systems	Endocrine system	Aldosterone synthesis and secretion	map04925	63	29	0.00563683	19	0.470206	62	12	0.0625361	17	0.0768076	62	10	0.308015	10	0.93049
Organismal Systems	Endocrine system	Cortisol synthesis and secretion	map04927	51	23	0.0223675	12	0.951171	50	10	0.0862405	11	0.489417	50	6	0.939129	6	1
Organismal Systems	Circulatory system	Adrenergic signaling in cardiomyocytes	map04261	93	36	0.0339264	26	0.564214	92	17	0.0300939	27	0.00694736	92	17	0.0571302	14	0.978941
Organismal Systems	Nervous system	Glutamatergic synapse	map04724	83	46	5.55283e-07	25	0.376993	83	19	0.00172571	13	0.962741	83	15	0.0921822	10	1
Organismal Systems	Nervous system	GABAergic synapse	map04727	64	30	0.00403486	12	1	64	17	0.00074979	10	0.970103	64	11	0.197725	5	1
Organismal Systems	Nervous system	Cholinergic synapse	map04725	86	37	0.00536842	16	1	86	20	0.00105868	14	0.918171	86	16	0.0660642	11	1
Organismal Systems	Nervous system	Dopaminergic synapse	map04728	80	35	0.00536842	22	0.655027	80	20	0.000430413	22	0.0355124	80	13	0.194777	11	1
Organismal Systems	Nervous system	Long-term potentiation	map04720	43	18	0.0990672	18	0.0435955	43	9	0.0895371	11	0.257628	43	10	0.0670063	4	1
Organismal Systems	Nervous system	Retrograde endocannabinoid signaling	map04723	104	33	0.423336	20	1	104	21	0.0045406	17	0.909093	104	10	1	9	1
Organismal Systems	Sensory system	Taste transduction	map04742	34	17	0.0222721	8	0.951171	35	9	0.0324801	4	1	35	6	0.45933	5	1
Organismal Systems	Sensory system	Inflammatory mediator regulation of TRP channels	map04750	63	24	0.131211	17	0.697226	63	12	0.0660819	22	0.00169006	63	7	1	9	1
Organismal Systems	Development and regeneration	Axon guidance	map04360	126	57	6.71608e-05	34	0.601309	126	20	0.0567883	24	0.532103	126	22	0.041979	14	1
Organismal Systems	Development and regeneration	Axon regeneration	map04361	53	29	0.000253194	19	0.155543	53	16	0.000292936	14	0.154581	53	12	0.0440283	13	0.126294
Organismal Systems	Development and regeneration	Osteoclast differentiation	map04380	97	17	1	42	0.000217575	97	8	1	41	2.17158e-08	97	7	1	35	8.676e-07
Organismal Systems	Aging	Longevity regulating pathway	map04211	67	33	0.000786199	17	0.813652	67	11	0.174469	19	0.0415435	67	15	0.0236092	19	0.00795865
Organismal Systems	Aging	Longevity regulating pathway - multiple species	map04213	43	21	0.0112473	11	0.859946	43	6	0.674901	8	0.824736	43	9	0.142335	11	0.146317
Organismal Systems	Environmental adaptation	Circadian entrainment	map04713	72	31	0.0118453	18	0.842457	73	20	0.00016279	14	0.659679	73	9	0.783006	7	1
Organismal Systems	Environmental adaptation	Circadian rhythm - fly	map04711	8	7	0.00621605	5	0.132952	8	4	0.0389512	3	0.400945	8	3	0.211492	3	0.432906

## Sheet: B_7dpi_down_log2fFC<-2
Transcript_ID	KEGG_ID	KEGG_anno	NCBI_anno	baseMean	log2FoldChange	lfcSE	stat	pvalue	padj	0A exp. counts	0B exp. counts	0C exp. counts	0D exp. counts	7A exp. counts	7B exp. counts	7C exp. counts	7D exp. counts
XM_030251309.1	K11840	USP9_24; ubiquitin carboxyl-terminal hydrolase 9/24 [EC:3.4.19.12]	ubiquitin specific peptidase 9, X chromosome (Usp9x), transcript variant X13, mRNA	203.89	-25.4504	3.38356	-7.5218	5.4e-14	1.01e-12	1110.95	0	0	520.171	0	0	0	0
XM_006517335.3	K23435	AGTPBP1; cytosolic carboxypeptidase protein 1 [EC:3.4.17.24]	ATP/GTP binding protein 1 (Agtpbp1), transcript variant X1, mRNA	151.543	-25.045	3.38362	-7.40185	1.34e-13	2.4e-12	964.384	247.958	0	0	0	0	0	0
XM_030242506.1	K08873	SMG1; serine/threonine-protein kinase SMG1 [EC:2.7.11.1]	SMG1 homolog, phosphatidylinositol 3-kinase-related kinase (C. elegans) (Smg1), transcript variant X3, mRNA	102.096	-24.5034	3.38374	-7.24152	4.44e-13	7.47e-12	473.887	342.88	0	0	0	0	0	0
NM_001347732.1	K19326	SYNE1; nesprin-1	spectrin repeat containing, nuclear envelope 1 (Syne1), transcript variant 5, mRNA	86.7592	-24.1339	3.38381	-7.13218	9.88e-13	1.59e-11	331.232	0	0	362.841	0	0	0	0
XM_030250281.1	K02085	APC; adenomatosis polyposis coli protein	APC, WNT signaling pathway regulator (Apc), transcript variant X10, mRNA	74.5238	-24.0585	3.38388	-7.10973	1.16e-12	1.86e-11	106.502	0	0	489.688	0	0	0	0
XM_011240773.2			FRY like transcription coactivator (Fryl), transcript variant X14, mRNA	69.8722	-23.9486	3.38391	-7.0772	1.47e-12	2.32e-11	0	491.074	67.9037	0	0	0	0	0
XM_006522104.4			zinc finger protein 148 (Zfp148), transcript variant X7, mRNA	64.1424	-23.3262	3.38396	-6.89316	5.46e-12	8.02e-11	86.9607	426.178	0	0	0	0	0	0
NM_001110315.2	K10392	KIF1; kinesin family member 1	kinesin family member 1A (Kif1a), transcript variant 2, mRNA	4981.48	-15.7702	1.02225	-15.4269	1.08e-53	4.04e-51	10212.5	9758.52	10240.5	9640.36	0	0	0	0
NM_001146120.1	K12382	PSAP; saposin	prosaposin (Psap), transcript variant 1, mRNA	4414.11	-15.5958	1.07356	-14.5272	8.15e-48	2.36e-45	10468.5	5581	9728.21	9535.15	0	0	0	0
NM_011099.3	K00873	PK; pyruvate kinase [EC:2.7.1.40]	pyruvate kinase, muscle (Pkm), transcript variant 2, mRNA	4328.34	-15.5675	1.02196	-15.2329	2.14e-52	7.43e-50	8425.42	8740.53	8944.32	8516.44	0	0	0	0
XM_011239280.3	K23961		erythrocyte membrane protein band 4.1 like 1 (Epb41l1), transcript variant X12, mRNA	4093.4	-15.487	1.03008	-15.0348	4.34e-51	1.45e-48	9281.34	7677.99	7512.35	8275.53	0	0	0	0
XM_006538590.4	K10392	KIF1; kinesin family member 1	kinesin family member 1B (Kif1b), transcript variant X1, mRNA	5460.22	-15.1813	1.0474	-14.4943	1.32e-47	3.76e-45	12280	9574.49	8855.44	12970.8	0	0	0	0.936827
XM_006531994.3	K17480	AATK; lemur tyrosine kinase 1 [EC:2.7.10.1]	apoptosis-associated tyrosine kinase (Aatk), transcript variant X4, mRNA	2443.26	-14.7425	1.03989	-14.1769	1.27e-45	3.2e-43	5279.2	3851.1	5245.56	5170.24	0	0	0	0
NM_001368847.1	K10392	KIF1; kinesin family member 1	kinesin family member 1A (Kif1a), transcript variant 5, mRNA	2018.53	-14.467	1.03586	-13.9662	2.51e-44	5.95e-42	4260.1	3498.54	3731.71	4657.94	0	0	0	0
NM_001368687.1	K13172	SRRM2; serine/arginine repetitive matrix protein 2	serine/arginine repetitive matrix 2 (Srrm2), transcript variant 1, mRNA	1973.96	-14.4348	1.06137	-13.6001	4e-42	8.44e-40	4034.39	3132.41	3360.24	5264.64	0	0	0	0
NM_001253885.1	K04529	APBB1; amyloid beta A4 precursor protein-binding family B member 1	amyloid beta (A4) precursor protein-binding, family B, member 1 (Apbb1), transcript variant 1, mRNA	1801.37	-14.3028	1.02809	-13.912	5.35e-44	1.24e-41	3966.97	3635.11	3245.4	3563.51	0	0	0	0
NM_008913.5	K04348	PPP3C; serine/threonine-protein phosphatase 2B catalytic subunit [EC:3.1.3.16]	protein phosphatase 3, catalytic subunit, alpha isoform (Ppp3ca), transcript variant 1, mRNA	1582.83	-14.1162	1.10304	-12.7975	1.69e-37	2.8e-35	4131.12	3546	1744.53	3240.99	0	0	0	0
XM_030251442.1	K10592	HUWE1; E3 ubiquitin-protein ligase HUWE1 [EC:2.3.2.26]	HECT, UBA and WWE domain containing 1 (Huwe1), transcript variant X18, mRNA	1547.37	-14.0835	1.0355	-13.6007	3.97e-42	8.4e-40	3377.79	2956.13	2611.3	3433.72	0	0	0	0
XM_006539809.4	K05732	ARHGAP35; glucocorticoid receptor DNA-binding factor 1	Rho GTPase activating protein 35 (Arhgap35), transcript variant X2, mRNA	1465.43	-14.005	1.05569	-13.2662	3.63e-40	6.89e-38	2731.93	2318.8	2824.99	3847.69	0	0	0	0
XM_006520651.2	K04840	SCN8A; voltage-gated sodium channel type VIII alpha	sodium channel, voltage-gated, type VIII, alpha (Scn8a), transcript variant X6, mRNA	1399.19	-13.9383	1.03013	-13.5305	1.03e-41	2.12e-39	2771.99	2437.93	2968.79	3014.83	0	0	0	0
NM_172859.3			double zinc ribbon and ankyrin repeat domains 1 (Dzank1), transcript variant 1, mRNA	1357.52	-13.8946	1.09689	-12.6673	8.97e-37	1.41e-34	3623.04	1572.99	2975.78	2688.37	0	0	0	0
XR_868850.2	K05850	ATP2B; P-type Ca2+ transporter type 2B [EC:7.2.2.10]	ATPase, Ca++ transporting, plasma membrane 2 (Atp2b2), transcript variant X16, misc_RNA	1278.82	-13.8085	1.07299	-12.8692	6.71e-38	1.15e-35	3046.56	1801.57	2169.92	3212.47	0	0	0	0
NM_011020.3	K09485	HSP110; heat shock protein 110kDa	heat shock protein 4 like (Hspa4l), mRNA	1184.82	-13.6983	1.03907	-13.1833	1.09e-39	2.03e-37	2733.89	1993.35	2182.9	2568.4	0	0	0	0
XM_011240416.2	K19827	MACF1; microtuble-actin crosslinking factor 1	microtubule-actin crosslinking factor 1 (Macf1), transcript variant X6, mRNA	1171.88	-13.6825	1.06036	-12.9036	4.29e-38	7.44e-36	2011.82	2045.66	2109.01	3208.54	0	0	0	0
NM_026361.2			plakophilin 4 (Pkp4), transcript variant 1, mRNA	1164.1	-13.6729	1.03328	-13.2325	5.7e-40	1.07e-37	2277.59	2108.61	2200.88	2725.73	0	0	0	0
XM_006506192.2	K08853	AAK; AP2-associated kinase [EC:2.7.11.1]	AP2 associated kinase 1 (Aak1), transcript variant X3, mRNA	1107.67	-13.6012	1.04966	-12.9577	2.13e-38	3.77e-36	2750.5	1719.24	2195.89	2195.73	0	0	0	0
NM_145979.2	K11643	CHD4; chromodomain-helicase-DNA-binding protein 4 [EC:3.6.4.12]	chromodomain helicase DNA binding protein 4 (Chd4), mRNA	1039.47	-13.5095	1.03545	-13.047	6.61e-39	1.18e-36	2383.11	1923.61	1805.44	2203.6	0	0	0	0
NM_175565.3			carnitine deficiency-associated gene expressed in ventricle 3 (Cdv3), transcript variant 1, mRNA	1037.41	-13.5067	1.03424	-13.0595	5.61e-39	1.02e-36	2314.72	2126.05	2119.99	1738.49	0	0	0	0
XM_006533432.2	K23792		myosin phosphatase Rho interacting protein (Mprip), transcript variant X4, mRNA	964.946	-13.4022	1.07361	-12.4833	9.21e-36	1.33e-33	1687.43	2636.49	2011.15	1384.5	0	0	0	0
NM_001368642.1	K16938	SEPT3_9_12; septin 3/9/12	septin 3 (Sept3), transcript variant 5, mRNA	954.015	-13.3858	1.06457	-12.5738	2.94e-36	4.39e-34	2523.81	1646.6	1443.95	2017.75	0	0	0	0
NM_001168304.1	K02208	CDK8_11; cyclin-dependent kinase 8/11 [EC:2.7.11.22 2.7.11.23]	cyclin-dependent kinase 19 (Cdk19), transcript variant 1, mRNA	942.799	-13.3687	1.03719	-12.8894	5.17e-38	8.9e-36	2024.52	1806.42	1571.77	2139.68	0	0	0	0
NM_001285427.1	K04865	CACNB4; voltage-dependent calcium channel beta-4	calcium channel, voltage-dependent, beta 4 subunit (Cacnb4), transcript variant 4, mRNA	921.892	-13.3363	1.04922	-12.7107	5.16e-37	8.19e-35	1900.43	1409.29	1826.41	2239	0	0	0	0
XR_003949533.1	K10341	WSB1; WD repeat and SOCS box-containing protein 1	WD repeat and SOCS box-containing 1 (Wsb1), transcript variant X1, misc_RNA	915.289	-13.326	1.03568	-12.8669	6.91e-38	1.18e-35	1884.8	1730.87	1578.76	2127.88	0	0	0	0
XM_030253268.1	K10392	KIF1; kinesin family member 1	kinesin family member 1B (Kif1b), transcript variant X3, mRNA	912.885	-13.3222	1.11602	-11.9372	7.57e-33	8.87e-31	2343.05	2170.6	1849.38	940.044	0	0	0	0
NM_001356455.1	K13112	THRAP3; thyroid hormone receptor-associated protein 3	thyroid hormone receptor associated protein 3 (Thrap3), transcript variant 2, mRNA	853.513	-13.2252	1.03819	-12.7387	3.6e-37	5.81e-35	1849.62	1713.43	1380.04	1885	0	0	0	0
NM_170728.2	K10380	ANK; ankyrin	ankyrin 3, epithelial (Ank3), transcript variant 1, mRNA	825.132	-13.1764	1.11235	-11.8455	2.27e-32	2.56e-30	2115.39	1131.31	1111.42	2242.93	0	0	0	0
NM_013681.3	K19941	SYN; synapsin	synapsin II (Syn2), transcript variant IIb, mRNA	820.179	-13.1677	1.04684	-12.5786	2.77e-36	4.18e-34	2037.23	1382.17	1437.96	1704.08	0	0	0	0
NM_001271800.2	K16498	PCDHD1; protocadherin delta 1	protocadherin 9 (Pcdh9), transcript variant 4, mRNA	780.973	-13.097	1.19183	-10.989	4.32e-28	3.45e-26	1912.16	548.22	1844.38	1943.02	0	0	0	0
XM_030255345.1	K12495	IQSEC; IQ motif and SEC7 domain-containing protein	IQ motif and Sec7 domain 1 (Iqsec1), transcript variant X18, mRNA	779.545	-13.0944	1.03706	-12.6264	1.51e-36	2.33e-34	1779.27	1629.16	1537.82	1290.1	0	0	0	0
NM_001082483.1	K21842	EFR3; protein EFR3	EFR3 homolog B (Efr3b), mRNA	738.44	-13.0162	1.03906	-12.5269	5.32e-36	7.76e-34	1634.67	1256.26	1337.1	1679.49	0	0	0	0
XM_006502287.1	K01196	AGL; glycogen debranching enzyme [EC:2.4.1.25 3.2.1.33]	amylo-1,6-glucosidase, 4-alpha-glucanotransferase (Agl), transcript variant X1, mRNA	724.588	-12.9889	1.03043	-12.6054	1.97e-36	3.02e-34	1421.66	1266.91	1535.82	1572.31	0	0	0	0
NM_001038624.1			RIC3 acetylcholine receptor chaperone (Ric3), transcript variant 1, mRNA	724.129	-12.988	1.02622	-12.6562	1.03e-36	1.6e-34	1446.09	1538.12	1318.13	1490.7	0	0	0	0
NM_173048.3	K12404	GGA; ADP-ribosylation factor-binding protein GGA	golgi associated, gamma adaptin ear containing, ARF binding protein 3 (Gga3), transcript variant 1, mRNA	711.53	-12.9627	1.03064	-12.5774	2.81e-36	4.23e-34	1524.25	1353.12	1263.21	1551.66	0	0	0	0
NM_054040.3			tubby like protein 4 (Tulp4), transcript variant 1, mRNA	704.272	-12.9479	1.03869	-12.4656	1.15e-35	1.65e-33	1462.7	1572.02	1130.4	1469.06	0	0	0	0
NM_017392.4	K04601	CELSR2; cadherin EGF LAG seven-pass G-type receptor 2	cadherin, EGF LAG seven-pass G-type receptor 2 (Celsr2), transcript variant 1, mRNA	703.093	-12.9455	1.05636	-12.2548	1.58e-34	2.08e-32	1573.11	1058.67	1271.2	1721.77	0	0	0	0
NM_009624.3	K08049	ADCY9; adenylate cyclase 9 [EC:4.6.1.1]	adenylate cyclase 9 (Adcy9), transcript variant 1, mRNA	695.97	-12.9308	1.0669	-12.12	8.28e-34	1.03e-31	1746.05	949.216	1366.06	1506.43	0	0	0	0
NM_001362990.1			plakophilin 4 (Pkp4), transcript variant 3, mRNA	693.613	-12.9259	1.22433	-10.5575	4.69e-26	3.09e-24	1830.08	2015.63	456.353	1246.84	0	0	0	0
XM_030254302.1	K06065	NCOR2; nuclear receptor co-repressor 2	nuclear receptor co-repressor 2 (Ncor2), transcript variant X42, mRNA	693.569	-12.9258	1.05902	-12.2054	2.91e-34	3.75e-32	1450.97	1080.94	1211.28	1805.36	0	0	0	0
XM_006496742.4	K06252	TN; tenascin	tenascin R (Tnr), transcript variant X1, mRNA	692.855	-12.9243	1.06713	-12.1113	9.2e-34	1.14e-31	1710.88	1057.7	1115.42	1658.84	0	0	0	0
NM_172585.3	K18763	LARP4; la-related protein 4	La ribonucleoprotein domain family, member 4B (Larp4b), transcript variant 1, mRNA	680.079	-12.8975	1.04898	-12.2953	9.6e-35	1.29e-32	1621.96	1199.11	1094.45	1525.11	0	0	0	0
XM_011239062.3	K17493	CAMSAP; calmodulin-regulated spectrin-associated protein	calmodulin regulated spectrin-associated protein 1 (Camsap1), transcript variant X2, mRNA	676.757	-12.8904	1.04608	-12.3226	6.84e-35	9.29e-33	1625.87	1211.7	1106.43	1470.05	0	0	0	0
NM_001347496.1	K16939	SEPT6_8_11; septin 6/8/11	septin 8 (Sept8), transcript variant 4, mRNA	672.121	-12.8805	1.07093	-12.0274	2.55e-33	3.06e-31	1780.25	1281.44	1387.03	928.244	0	0	0	0
NM_172554.2	K20032	ZDHHC13_17; palmitoyltransferase ZDHHC13/17 [EC:2.3.1.225]	zinc finger, DHHC domain containing 17 (Zdhhc17), transcript variant 1, mRNA	671.956	-12.8801	1.04324	-12.3463	5.1e-35	7.05e-33	1430.45	1162.3	1165.35	1617.54	0	0	0	0
XM_006529158.4	K10392	KIF1; kinesin family member 1	kinesin family member 1A (Kif1a), transcript variant X4, mRNA	670.767	-12.8775	1.02607	-12.5503	3.96e-36	5.84e-34	1334.7	1223.33	1400.01	1408.1	0	0	0	0
XM_017316445.2	K10395	KIF4; kinesin family member 4	kinesin family member 21A (Kif21a), transcript variant X5, mRNA	670.26	-12.8765	1.0462	-12.3079	8.21e-35	1.11e-32	1506.67	1288.22	1527.83	1039.36	0	0	0	0
NM_001357952.1	K11857	USP47; ubiquitin carboxyl-terminal hydrolase 47 [EC:3.4.19.12]	ubiquitin specific peptidase 47 (Usp47), transcript variant 3, mRNA	656.872	-12.8474	1.03791	-12.3781	3.43e-35	4.79e-33	1363.04	1141.96	1199.3	1550.68	0	0	0	0
NM_001355697.1	K11886	ECM29; proteasome component ECM29	Ecm29 proteasome adaptor and scaffold (Ecpas), transcript variant 3, mRNA	655.562	-12.8445	1.05544	-12.1698	4.5e-34	5.74e-32	1600.47	1080.94	1066.49	1496.6	0	0	0	0
NM_001160317.1	K06757	NFASC; neurofascin	neurofascin (Nfasc), transcript variant 3, mRNA	647.696	-12.8271	1.39081	-9.22273	2.9e-20	1.08e-18	1915.09	1955.58	202.713	1108.19	0	0	0	0
NM_181595.4	K17551	PPP1R9; neurabin	protein phosphatase 1, regulatory subunit 9A (Ppp1r9a), transcript variant 1, mRNA	640.54	-12.811	1.03733	-12.35	4.87e-35	6.74e-33	1104.11	1163.27	1441.96	1414.98	0	0	0	0
NM_009706.2	K13709	ARHGAP5; Rho GTPase-activating protein 5	Rho GTPase activating protein 5 (Arhgap5), mRNA	636.803	-12.8026	1.12275	-11.4029	4.04e-30	3.82e-28	1718.7	691.571	1074.48	1609.68	0	0	0	0
XM_006529405.3	K18270	RAB3GAP1; Rab3 GTPase-activating protein catalytic subunit	RAB3 GTPase activating protein subunit 1 (Rab3gap1), transcript variant X1, mRNA	636.451	-12.8018	1.05864	-12.0926	1.16e-33	1.43e-31	1670.82	983.116	1160.35	1277.32	0	0	0	0
NM_178065.5	K22370	AREL1; apoptosis-resistant E3 ubiquitin protein ligase 1 [EC:2.3.2.26]	apoptosis resistant E3 ubiquitin protein ligase 1 (Arel1), transcript variant 1, mRNA	630.854	-12.7891	1.05134	-12.1646	4.8e-34	6.09e-32	1285.85	1566.21	966.629	1228.15	0	0	0	0
XM_006521430.3			SR-related CTD-associated factor 11 (Scaf11), transcript variant X1, mRNA	606.241	-12.7316	1.08968	-11.6839	1.54e-31	1.63e-29	1422.64	702.226	1306.15	1418.92	0	0	0	0
NM_008465.5	K23940	KPNA1; importin subunit alpha-5	karyopherin (importin) alpha 1 (Kpna1), mRNA	550.859	-12.5934	1.08521	-11.6046	3.91e-31	4.03e-29	1476.38	713.849	981.608	1235.04	0	0	0	0
NM_018818.2	K23460	CHM; Rab proteins geranylgeranyltransferase component A	choroidermia (RAB escort protein 1) (Chm), transcript variant 1, mRNA	545.934	-12.5805	1.03204	-12.19	3.52e-34	4.52e-32	1203.77	983.116	1002.58	1178	0	0	0	0
XM_011240276.3	K08018	RAPGEF2; Rap guanine nucleotide exchange factor 2	Rap guanine nucleotide exchange factor (GEF) 2 (Rapgef2), transcript variant X1, mRNA	541.524	-12.5688	1.0761	-11.6799	1.61e-31	1.71e-29	1295.62	740.969	936.672	1358.93	0	0	0	0
XM_011245916.2	K14946	RBFOX; RNA binding protein fox-1	RNA binding protein, fox-1 homolog (C. elegans) 1 (Rbfox1), transcript variant X13, mRNA	535.299	-12.5521	1.02653	-12.2276	2.21e-34	2.87e-32	1129.51	1044.14	1127.4	981.343	0	0	0	0
NM_001165954.1	K11458	PHC3; polyhomeotic-like protein 3	polyhomeotic 3 (Phc3), transcript variant 1, mRNA	527.618	-12.5312	1.06012	-11.8206	3.05e-32	3.41e-30	778.738	941.467	1233.25	1267.49	0	0	0	0
XM_006517336.4	K23435	AGTPBP1; cytosolic carboxypeptidase protein 1 [EC:3.4.17.24]	ATP/GTP binding protein 1 (Agtpbp1), transcript variant X2, mRNA	847.72	-12.4938	1.12898	-11.0664	1.83e-28	1.51e-26	1084.57	1063.51	2338.68	2294.06	0	0	0	0.936827
XM_030249455.1	K10586	BIRC6; baculoviral IAP repeat-containing protein 6 (apollon) [EC:2.3.2.23]	baculoviral IAP repeat-containing 6 (Birc6), transcript variant X10, mRNA	507.314	-12.4746	1.10281	-11.3116	1.15e-29	1.05e-27	1450.97	788.43	1156.36	662.75	0	0	0	0
NM_001130166.1			oxidation resistance 1 (Oxr1), transcript variant 5, mRNA	506.608	-12.4726	1.17075	-10.6535	1.68e-26	1.15e-24	1813.47	606.336	949.653	683.4	0	0	0	0
XR_001780422.2	K07377	NRXN; neurexin	neurexin III (Nrxn3), transcript variant X35, misc_RNA	488.883	-12.4212	1.04258	-11.9139	1e-32	1.16e-30	951.682	804.896	967.628	1186.85	0	0	0	0
NM_001360361.1			double zinc ribbon and ankyrin repeat domains 1 (Dzank1), transcript variant 2, mRNA	1952.52	-12.3922	0.841233	-14.7309	4.08e-49	1.26e-46	3667.98	4336.37	3798.61	3814.26	1.03306	0	0	1.87365
NM_010905.3	K09168	NFIA; nuclear factor I/A	nuclear factor I/A (Nfia), transcript variant 2, mRNA	469.108	-12.3616	1.05998	-11.6621	1.99e-31	2.09e-29	846.157	747.75	1260.21	898.745	0	0	0	0
XM_011249725.3	K21440	ANKRD50; ankyrin repeat domain-containing protein 50	ankyrin repeat domain 50 (Ankrd50), transcript variant X1, mRNA	465.896	-12.3518	1.07968	-11.4403	2.63e-30	2.54e-28	1283.89	848.483	634.101	960.693	0	0	0	0
XM_006513969.4			MON2 homolog, regulator of endosome to Golgi trafficking (Mon2), transcript variant X4, mRNA	761.981	-12.3399	1.02858	-11.997	3.68e-33	4.37e-31	1552.59	1344.4	1555.79	1642.13	0	0	0	0.936827
XM_006507231.1	K04529	APBB1; amyloid beta A4 precursor protein-binding family B member 1	amyloid beta (A4) precursor protein-binding, family B, member 1 (Apbb1), transcript variant X2, mRNA	456.342	-12.3218	1.03483	-11.9072	1.09e-32	1.25e-30	876.447	787.462	935.673	1051.16	0	0	0	0
XM_006515478.4	K08268	HIF1A; hypoxia-inducible factor 1 alpha	hypoxia inducible factor 1, alpha subunit (Hif1a), transcript variant X1, mRNA	452.975	-12.3111	1.03097	-11.9413	7.21e-33	8.46e-31	803.165	925.001	1016.56	879.079	0	0	0	0
XM_006500184.4	K14436	CHD6; chromodomain-helicase-DNA-binding protein 6 [EC:3.6.4.12]	chromodomain helicase DNA binding protein 6 (Chd6), transcript variant X7, mRNA	445.129	-12.2859	1.03691	-11.8486	2.19e-32	2.48e-30	792.417	787.462	1014.56	966.593	0	0	0	0
XM_006531953.2	K11262	ACACA; acetyl-CoA carboxylase / biotin carboxylase 1 [EC:6.4.1.2 6.3.4.14 2.1.3.15]	acetyl-Coenzyme A carboxylase alpha (Acaca), transcript variant X3, mRNA	443.808	-12.2817	1.0936	-11.2305	2.89e-29	2.55e-27	1151.01	524.974	854.788	1019.69	0	0	0	0
NM_007905.3	K11456	PHC1; polyhomeotic-like protein 1	polyhomeotic 1 (Phc1), transcript variant 1, mRNA	440.675	-12.2715	1.11615	-10.9945	4.06e-28	3.27e-26	469.002	1230.11	918.697	907.594	0	0	0	0
NM_175510.4	K24015	UNC80; protein unc-80	unc-80, NALCN activator (Unc80), transcript variant 2, mRNA	437.823	-12.2621	1.08698	-11.2809	1.63e-29	1.47e-27	1288.78	641.205	725.971	846.629	0	0	0	0
XM_006532601.4			zinc finger, ZZ-type with EF hand domain 1 (Zzef1), transcript variant X1, mRNA	432.538	-12.2446	1.03906	-11.7843	4.7e-32	5.16e-30	820.753	754.53	836.813	1048.21	0	0	0	0
NM_001359934.1	K09229	ZKSCAN; KRAB and SCAN domains-containing zinc finger protein	zinc finger protein 445 (Zfp445), transcript variant 2, mRNA	428.553	-12.2313	1.05098	-11.638	2.64e-31	2.75e-29	741.609	1068.35	703.003	915.461	0	0	0	0
NM_009320.4	K05039	SLC6A6; solute carrier family 6 (neurotransmitter transporter, taurine) member 6	solute carrier family 6 (neurotransmitter transporter, taurine), member 6 (Slc6a6), mRNA	426.532	-12.2244	1.0641	-11.488	1.52e-30	1.5e-28	1029.85	718.692	640.092	1023.62	0	0	0	0
NM_001282093.1	K23884	WAC; WW domain-containing adapter protein with coiled-coil	WW domain containing adaptor with coiled-coil (Wac), transcript variant 3, mRNA	426.384	-12.2239	1.03849	-11.7708	5.52e-32	6.01e-30	783.623	741.938	868.768	1016.74	0	0	0	0
XM_030252721.1	K14943	MBNL; muscleblind	muscleblind like splicing factor 1 (Mbnl1), transcript variant X29, mRNA	424.832	-12.2186	1.0346	-11.81	3.47e-32	3.84e-30	888.172	868.823	933.676	707.983	0	0	0	0
NM_001198860.1	K04496	CTBP; C-terminal binding protein	C-terminal binding protein 1 (Ctbp1), transcript variant 2, mRNA	420.081	-12.2024	1.03072	-11.8387	2.46e-32	2.76e-30	804.142	746.781	928.683	881.045	0	0	0	0
NM_001357621.1			GRAM domain containing 1B (Gramd1b), transcript variant 6, mRNA	419.496	-12.2004	1.11722	-10.9203	9.22e-28	7.17e-26	922.37	424.241	1058.5	950.86	0	0	0	0
XM_006501051.4	K04875	KCNA2; potassium voltage-gated channel Shaker-related subfamily A member 2	potassium voltage-gated channel, shaker-related subfamily, member 2 (Kcna2), transcript variant X4, mRNA	410.626	-12.1696	1.55634	-7.81937	5.31e-15	1.11e-13	1510.58	1193.3	514.271	66.865	0	0	0	0
NM_001362487.1	K04978	TRPM3; transient receptor potential cation channel subfamily M member 3	transient receptor potential cation channel, subfamily M, member 3 (Trpm3), transcript variant 10, mRNA	407.691	-12.1592	1.25142	-9.71635	2.57e-22	1.17e-20	664.419	416.493	490.305	1690.31	0	0	0	0
XM_006519359.4	K18460	XPO7; exportin-7	exportin 7 (Xpo7), transcript variant X1, mRNA	406.942	-12.1566	1.06766	-11.3862	4.9e-30	4.6e-28	821.73	579.215	775.9	1078.69	0	0	0	0
XM_006537532.4	K06515	SLC44A1; solute carrier family 44 (choline transporter-like protein), member 1	solute carrier family 44, member 1 (Slc44a1), transcript variant X2, mRNA	406.067	-12.1534	1.05691	-11.4991	1.33e-30	1.32e-28	818.798	605.367	792.876	1031.49	0	0	0	0
XM_017319205.2			tetratricopeptide repeat, ankyrin repeat and coiled-coil containing 1 (Tanc1), transcript variant X9, mRNA	405.315	-12.1508	1.06998	-11.356	6.92e-30	6.4e-28	956.568	550.158	980.61	755.182	0	0	0	0
NM_001359507.1	K05850	ATP2B; P-type Ca2+ transporter type 2B [EC:7.2.2.10]	ATPase, Ca++ transporting, plasma membrane 1 (Atp2b1), transcript variant 3, mRNA	400.04	-12.1319	1.0867	-11.1639	6.12e-29	5.27e-27	910.645	505.603	729.965	1054.11	0	0	0	0
XM_006532323.4	K10392	KIF1; kinesin family member 1	kinesin family member 1C (Kif1c), transcript variant X5, mRNA	397.533	-12.1228	1.035	-11.7129	1.1e-31	1.18e-29	871.561	717.723	705.999	884.978	0	0	0	0
XM_006499359.4			Ral GTPase activating protein, beta subunit (non-catalytic) (Ralgapb), transcript variant X3, mRNA	397.501	-12.1226	1.02869	-11.7845	4.69e-32	5.16e-30	787.532	761.31	890.737	740.432	0	0	0	0
NM_153569.2	K08855	GAK; cyclin G-associated kinase [EC:2.7.11.1]	cyclin G associated kinase (Gak), transcript variant 1, mRNA	389.045	-12.0917	1.04332	-11.5896	4.65e-31	4.77e-29	966.339	671.231	759.922	714.866	0	0	0	0
XM_006511438.4	K06271	TLN; talin	talin 2 (Tln2), transcript variant X5, mRNA	1051.31	-12.0837	1.04272	-11.5886	4.71e-31	4.82e-29	2665.49	2142.52	1654.65	1945.97	0	0	0.945449	0.936827
NM_016799.4	K13171	SRRM1; serine/arginine repetitive matrix protein 1	serine/arginine repetitive matrix 1 (Srrm1), transcript variant 1, mRNA	384.942	-12.0764	1.06042	-11.3883	4.78e-30	4.5e-28	922.37	537.566	841.806	777.798	0	0	0	0
XM_006529437.2	K20224	IPO9; importin-9	importin 9 (Ipo9), transcript variant X1, mRNA	383.065	-12.0694	1.08024	-11.1728	5.54e-29	4.78e-27	847.134	657.671	526.254	1033.46	0	0	0	0
XM_006533622.3	K17708	RAP1GAP2; RAP1 GTPase activating protein 2	RAP1 GTPase activating protein 2 (Rap1gap2), transcript variant X3, mRNA	382.97	-12.069	1.08399	-11.1339	8.58e-29	7.28e-27	1102.15	543.378	662.061	756.165	0	0	0	0
NM_001039195.2	K05198	GRIA2; glutamate receptor 2	glutamate receptor, ionotropic, AMPA2 (alpha 2) (Gria2), transcript variant 3, mRNA	382.674	-12.0679	1.08215	-11.1517	7.02e-29	6.02e-27	955.591	527.88	624.115	953.81	0	0	0	0
XM_006534489.3	K10352	MYH; myosin heavy chain	myosin, heavy polypeptide 10, non-muscle (Myh10), transcript variant X1, mRNA	628.061	-12.061	1.19721	-10.0742	7.18e-24	3.8e-22	1090.43	445.55	1527.83	1959.74	0	0	0	0.936827
NM_001327938.1	K10380	ANK; ankyrin	ankyrin 2, brain (Ank2), transcript variant 4, mRNA	379.074	-12.0542	1.08499	-11.11	1.12e-28	9.39e-27	904.782	566.624	558.208	1002.98	0	0	0	0
XM_006509197.4	K16545	DDHD2; phospholipase DDHD2 [EC:3.1.1.-]	DDHD domain containing 2 (Ddhd2), transcript variant X1, mRNA	377.722	-12.0491	1.05869	-11.3811	5.19e-30	4.86e-28	743.563	676.074	600.149	1001.99	0	0	0	0
NM_001361209.1	K05771	NR3C1; glucocorticoid receptor	nuclear receptor subfamily 3, group C, member 1 (Nr3c1), transcript variant 2, mRNA	376.89	-12.0459	1.26868	-9.49485	2.21e-21	9.23e-20	1035.71	1038.33	196.721	744.365	0	0	0	0
XM_017314099.2	K05870	CREB1; cyclic AMP-responsive element-binding protein 1	cAMP responsive element binding protein 1 (Creb1), transcript variant X3, mRNA	375.751	-12.0416	1.02927	-11.6992	1.29e-31	1.37e-29	737.7	835.891	753.931	678.483	0	0	0	0
NM_001357718.1	K23484	DNM2; dynamin 2 [EC:3.6.5.5]	dynamin 2 (Dnm2), transcript variant 5, mRNA	373.946	-12.0346	1.04333	-11.5348	8.8e-31	8.79e-29	804.142	802.959	576.183	808.28	0	0	0	0
XM_017315754.2	K04927	KCNQ2; potassium voltage-gated channel KQT-like subfamily member 2	potassium voltage-gated channel, subfamily Q, member 2 (Kcnq2), transcript variant X16, mRNA	369.982	-12.0192	1.07015	-11.2313	2.86e-29	2.53e-27	931.163	746.781	493.301	788.614	0	0	0	0
NM_201386.2	K10388	PLEC; plectin	plectin (Plec), transcript variant 3, mRNA	369.758	-12.0183	1.09535	-10.9721	5.2e-28	4.14e-26	602.862	527.88	1114.42	712.899	0	0	0	0
XM_030249485.1	K23961		erythrocyte membrane protein band 4.1 like 3 (Epb41l3), transcript variant X32, mRNA	369.671	-12.018	1.08065	-11.1211	9.9e-29	8.34e-27	962.43	472.671	713.988	808.28	0	0	0	0
NM_001081161.2			family with sequence similarity 171, member A1 (Fam171a1), transcript variant 1, mRNA	368.794	-12.0146	1.07806	-11.1446	7.61e-29	6.48e-27	955.591	473.639	767.911	753.215	0	0	0	0
XM_011243549.3	K05850	ATP2B; P-type Ca2+ transporter type 2B [EC:7.2.2.10]	ATPase, Ca++ transporting, plasma membrane 1 (Atp2b1), transcript variant X3, mRNA	367.236	-12.0084	1.12654	-10.6596	1.57e-26	1.08e-24	951.682	371.938	686.027	928.244	0	0	0	0
NM_007697.2	K06758	CHL1; L1 cell adhesion molecule like protein	cell adhesion molecule L1-like (Chl1), mRNA	366.267	-12.0047	1.17083	-10.2531	1.15e-24	6.54e-23	949.728	745.812	292.585	942.01	0	0	0	0
XM_006510581.4	K18621	ANLN; actin-binding protein anillin	anillin, actin binding protein (Anln), transcript variant X1, mRNA	350.652	-11.9418	1.0712	-11.1481	7.32e-29	6.24e-27	917.484	592.776	510.276	784.681	0	0	0	0
XM_017320625.2	K14802	DRS2; phospholipid-transporting ATPase [EC:7.6.2.1]	ATPase, aminophospholipid transporter (APLT), class I, type 8A, member 1 (Atp8a1), transcript variant X6, mRNA	347.923	-11.9304	2.63203	-4.53278	5.82e-06	3.71e-05	872.538	0	339.519	1571.33	0	0	0	0
NM_001363320.1			zinc finger protein 644 (Zfp644), transcript variant 4, mRNA	346.892	-11.9262	1.05188	-11.338	8.5e-30	7.83e-28	828.569	559.844	595.156	791.564	0	0	0	0
XM_030253753.1	K05628	RERE; arginine-glutamic acid dipeptide repeats protein	arginine glutamic acid dipeptide (RE) repeats (Rere), transcript variant X20, mRNA	339.833	-11.8967	1.02764	-11.5767	5.41e-31	5.51e-29	679.075	735.158	615.128	689.3	0	0	0	0
NM_130447.3	K04459	DUSP; dual specificity MAP kinase phosphatase [EC:3.1.3.16 3.1.3.48]	dual specificity phosphatase 16 (Dusp16), transcript variant A1, mRNA	339.842	-11.8967	1.03767	-11.4648	1.98e-30	1.94e-28	796.326	703.194	637.097	582.119	0	0	0	0
XM_006508130.3	K13356	FAR; alcohol-forming fatty acyl-CoA reductase [EC:1.2.1.84]	fatty acyl CoA reductase 1 (Far1), transcript variant X4, mRNA	335.724	-11.879	1.04814	-11.3334	8.96e-30	8.24e-28	796.326	552.095	583.173	754.198	0	0	0	0
XM_030246173.1	K19930	SRCIN1; SRC kinase signaling inhibitor 1	SRC kinase signaling inhibitor 1 (Srcin1), transcript variant X27, mRNA	332.601	-11.8656	1.13322	-10.4706	1.18e-25	7.4e-24	426.987	1089.66	487.309	656.851	0	0	0	0
NM_153085.4	K23884	WAC; WW domain-containing adapter protein with coiled-coil	WW domain containing adaptor with coiled-coil (Wac), transcript variant 1, mRNA	546.334	-11.8599	1.04167	-11.3854	4.94e-30	4.63e-28	1259.46	1066.41	870.765	1173.09	0	0	0	0.936827
XM_006503429.4	K20065	SGIP1; SH3-containing GRB2-like protein 3-interacting protein 1	SH3-domain GRB2-like (endophilin) interacting protein 1 (Sgip1), transcript variant X17, mRNA	331.274	-11.8598	1.16563	-10.1746	2.58e-24	1.43e-22	835.409	275.079	889.738	649.967	0	0	0	0
NM_011334.4	K05012	CLCN3_4_5; chloride channel 3/4/5	chloride channel, voltage-sensitive 4 (Clcn4), transcript variant 1, mRNA	329.512	-11.8521	1.1389	-10.4066	2.31e-25	1.41e-23	439.689	703.194	1064.49	428.723	0	0	0	0
XM_030246840.1	K04450	ATF2; cyclic AMP-dependent transcription factor ATF-2	activating transcription factor 2 (Atf2), transcript variant X1, mRNA	328.825	-11.849	1.02722	-11.535	8.79e-31	8.79e-29	655.625	594.713	687.026	693.233	0	0	0	0
XM_006533628.3	K17708	RAP1GAP2; RAP1 GTPase activating protein 2	RAP1 GTPase activating protein 2 (Rap1gap2), transcript variant X7, mRNA	540.22	-11.8436	1.10837	-10.6856	1.19e-26	8.26e-25	693.731	1271.76	791.877	1563.46	0	0	0	0.936827
XM_011239583.3	K20915	TP53BP1; tumor suppressor p53-binding protein 1	transformation related protein 53 binding protein 1 (Trp53bp1), transcript variant X7, mRNA	325.157	-11.8329	1.12572	-10.5114	7.65e-26	4.89e-24	890.126	393.246	466.339	851.546	0	0	0	0
XM_030251226.1	K15194	AFF2; AF4/FMR2 family member 2	AF4/FMR2 family, member 2 (Aff2), transcript variant X7, mRNA	322.759	-11.8222	1.10611	-10.6881	1.16e-26	8.06e-25	873.515	464.922	433.385	810.247	0	0	0	0
XM_006501053.4	K04875	KCNA2; potassium voltage-gated channel Shaker-related subfamily A member 2	potassium voltage-gated channel, shaker-related subfamily, member 2 (Kcna2), transcript variant X7, mRNA	322.349	-11.8204	1.10595	-10.6879	1.16e-26	8.06e-25	681.029	356.44	674.044	867.279	0	0	0	0
XM_030254825.1			FRY like transcription coactivator (Fryl), transcript variant X17, mRNA	319.157	-11.806	1.18183	-9.98958	1.69e-23	8.7e-22	294.103	746.781	1031.54	480.838	0	0	0	0
NM_173870.3	K00738	MGAT4A_B; alpha-1,3-mannosylglycoprotein beta-1,4-N-acetylglucosaminyltransferase A/B [EC:2.4.1.145]	mannoside acetylglucosaminyltransferase 4, isoenzyme A (Mgat4a), transcript variant 1, mRNA	316.808	-11.7953	1.20521	-9.787	1.28e-22	6e-21	697.64	230.524	615.128	991.176	0	0	0	0
NM_181750.2			R3H domain containing 1 (R3hdm1), transcript variant 1, mRNA	314.082	-11.7829	1.08793	-10.8306	2.47e-27	1.84e-25	722.067	763.247	371.473	655.867	0	0	0	0
NM_175184.4	K12186	FAM125; ESCRT-I complex subunit MVB12	multivesicular body subunit 12B (Mvb12b), mRNA	313.083	-11.7783	1.09676	-10.7392	6.66e-27	4.78e-25	841.271	752.592	402.429	508.371	0	0	0	0
XM_030246096.1	K10362	MYO18; myosin XVIII	myosin XVIIIA (Myo18a), transcript variant X12, mRNA	312.705	-11.7766	1.16091	-10.1442	3.52e-24	1.92e-22	858.859	740.001	263.626	639.151	0	0	0	0
NM_010365.4	K03121	TFII-I; transcription initiation factor TFII-I	general transcription factor II I (Gtf2i), transcript variant 2, mRNA	311.609	-11.7715	1.24324	-9.46839	2.84e-21	1.18e-19	1093.36	215.995	682.033	501.488	0	0	0	0
NM_013720.2	K23399	MGA; MAX gene-associated protein	MAX gene associated (Mga), transcript variant 1, mRNA	303.188	-11.732	1.04124	-11.2673	1.9e-29	1.71e-27	663.442	501.728	561.204	699.133	0	0	0	0
NM_021286.4			seizure related gene 6 (Sez6), transcript variant 1, mRNA	302.835	-11.7303	1.08926	-10.7691	4.82e-27	3.5e-25	719.136	381.623	537.238	784.681	0	0	0	0
XM_006501224.4	K12388	SORT1; sortilin	sortilin 1 (Sort1), transcript variant X2, mRNA	302.658	-11.7295	1.22878	-9.5456	1.35e-21	5.75e-20	766.036	1017.02	388.449	249.761	0	0	0	0
XM_006525143.4	K10423	CLIP3_4; CAP-Gly domain-containing linker protein 3/4	CAP-GLY domain containing linker protein family, member 4 (Clip4), transcript variant X1, mRNA	299.654	-11.715	1.39657	-8.38842	4.93e-17	1.28e-15	986.857	652.828	669.051	88.4978	0	0	0	0
XM_017318483.2			teneurin transmembrane protein 1 (Tenm1), transcript variant X1, mRNA	298.595	-11.7099	1.31302	-8.9183	4.73e-19	1.53e-17	1006.4	326.414	184.738	871.212	0	0	0	0
NM_001033599.1	K01897	ACSL; long-chain acyl-CoA synthetase [EC:6.2.1.3]	acyl-CoA synthetase long-chain family member 6 (Acsl6), transcript variant 4, mRNA	295.639	-11.6955	1.0594	-11.0398	2.46e-28	2.01e-26	639.015	480.419	759.922	485.755	0	0	0	0
NM_001039179.2	K18739	BICD; protein bicaudal D	BICD cargo adaptor 2 (Bicd2), transcript variant 1, mRNA	293.304	-11.6842	1.06306	-10.991	4.22e-28	3.39e-26	782.646	447.487	530.248	586.052	0	0	0	0
XM_006531191.4	K17335	NFAT5; nuclear factor of activated T-cells 5	nuclear factor of activated T cells 5 (Nfat5), transcript variant X1, mRNA	292.994	-11.6826	1.04723	-11.1557	6.71e-29	5.77e-27	639.015	439.739	622.118	643.084	0	0	0	0
XM_017312824.1	K04852	CACNA1E; voltage-dependent calcium channel R type alpha-1E	calcium channel, voltage-dependent, R type, alpha 1E subunit (Cacna1e), transcript variant X16, mRNA	292.631	-11.6808	1.09181	-10.6986	1.03e-26	7.22e-25	622.404	479.451	400.432	838.763	0	0	0	0
XM_006514600.4	K06115	SPTB; spectrin beta	spectrin beta, non-erythrocytic 1 (Sptbn1), transcript variant X2, mRNA	291.094	-11.6732	1.18688	-9.83523	7.94e-23	3.84e-21	578.435	423.273	293.584	1033.46	0	0	0	0
NM_172699.3	K09403	FOXJ2_3; forkhead box protein J2/3	forkhead box J3 (Foxj3), transcript variant 1, mRNA	288.908	-11.6624	1.11578	-10.4523	1.43e-25	8.9e-24	732.815	777.776	338.52	462.155	0	0	0	0
NM_001310453.1	K04440	JNK; mitogen-activated protein kinase 8/9/10 (c-Jun N-terminal kinase) [EC:2.7.11.24]	mitogen-activated protein kinase 8 (Mapk8), transcript variant 4, mRNA	288.448	-11.66	1.06379	-10.9609	5.89e-28	4.66e-26	580.389	398.089	621.119	707.983	0	0	0	0
XM_006505991.4	K12495	IQSEC; IQ motif and SEC7 domain-containing protein	IQ motif and Sec7 domain 1 (Iqsec1), transcript variant X9, mRNA	287.18	-11.6537	1.03459	-11.2641	1.97e-29	1.77e-27	599.931	486.231	568.194	643.084	0	0	0	0
NM_001007465.3	K20804	RNF34; E3 ubiquitin-protein ligase RNF34 [EC:2.3.2.31]	ring finger and FYVE like domain containing protein (Rffl), transcript variant 1, mRNA	285.234	-11.644	1.04633	-11.1284	9.13e-29	7.71e-27	625.335	676.074	521.261	459.205	0	0	0	0
XM_017312778.1			teneurin transmembrane protein 3 (Tenm3), transcript variant X16, mRNA	282.505	-11.63	1.10793	-10.4971	8.9e-26	5.68e-24	349.797	725.472	442.373	742.399	0	0	0	0
XM_006532934.2	K23677	SPNS; MFS transporter, Spinster family, sphingosine-1-phosphate transporter	spinster homolog 2 (Spns2), transcript variant X1, mRNA	277.764	-11.6057	1.03607	-11.2016	4e-29	3.49e-27	637.06	586.964	516.268	481.822	0	0	0	0
NM_009316.1	K04427	MAP3K7; mitogen-activated protein kinase kinase kinase 7 [EC:2.7.11.25]	mitogen-activated protein kinase kinase kinase 7 (Map3k7), transcript variant B, mRNA	276.083	-11.5969	1.15494	-10.0411	1.01e-23	5.26e-22	450.437	714.818	264.625	778.781	0	0	0	0
XM_006507960.3	K12032	TRIM66; tripartite motif-containing protein 66	tripartite motif-containing 66 (Trim66), transcript variant X2, mRNA	275.735	-11.5951	1.02908	-11.2675	1.9e-29	1.7e-27	523.718	620.865	534.242	527.054	0	0	0	0
NM_001301859.1	K10686	UBE1C; ubiquitin-activating enzyme E1 C [EC:6.2.1.45]	ubiquitin-like modifier activating enzyme 3 (Uba3), transcript variant 5, mRNA	275.524	-11.5939	1.05844	-10.9538	6.37e-28	5.02e-26	714.25	423.273	564.2	502.471	0	0	0	0
NM_199012.2	K20125	FCHSD; F-BAR and double SH3 domains protein	FCH and double SH3 domains 2 (Fchsd2), transcript variant 1, mRNA	274.028	-11.5861	1.10399	-10.4948	9.13e-26	5.82e-24	474.864	481.388	382.458	853.512	0	0	0	0
XM_006504690.4			trinucleotide repeat containing 18 (Tnrc18), transcript variant X7, mRNA	273.535	-11.5835	1.11704	-10.3698	3.4e-25	2.03e-23	765.059	323.508	667.054	432.656	0	0	0	0
NM_001364189.1	K22370	AREL1; apoptosis-resistant E3 ubiquitin protein ligase 1 [EC:2.3.2.26]	apoptosis resistant E3 ubiquitin protein ligase 1 (Arel1), transcript variant 2, mRNA	272.484	-11.5779	1.03964	-11.1364	8.34e-29	7.1e-27	584.298	436.833	605.142	553.603	0	0	0	0
NM_011213.2	K05695	PTPRF; receptor-type tyrosine-protein phosphatase F [EC:3.1.3.48]	protein tyrosine phosphatase, receptor type, F (Ptprf), mRNA	272.135	-11.5761	1.30041	-8.9019	5.49e-19	1.76e-17	1030.83	493.011	149.788	503.454	0	0	0	0
NM_016768.2	K15610	PBX3; pre-B-cell leukemia transcription factor 3	pre B cell leukemia homeobox 3 (Pbx3), transcript variant a, mRNA	271.298	-11.5716	1.02767	-11.2601	2.07e-29	1.84e-27	493.429	559.844	583.173	533.937	0	0	0	0
XM_006525916.4	K24155	DMXL; DmX-like protein	Dmx-like 1 (Dmxl1), transcript variant X1, mRNA	262.107	-11.522	1.06778	-10.7906	3.81e-27	2.79e-25	683.961	579.215	439.377	394.307	0	0	0	0
XM_017317377.1			BRD4 interacting chromatin remodeling complex associated protein like (Bicral), transcript variant X8, mRNA	261.644	-11.5193	1.05625	-10.9059	1.08e-27	8.31e-26	623.381	385.498	493.301	590.969	0	0	0	0
XM_030245858.1	K11307	MYST2; histone acetyltransferase MYST2 [EC:2.3.1.48]	K(lysine) acetyltransferase 7 (Kat7), transcript variant X4, mRNA	258.532	-11.502	1.02874	-11.1807	5.07e-29	4.38e-27	564.756	467.828	530.248	505.421	0	0	0	0
XM_006529253.4	K18037	PTPN4; tyrosine-protein phosphatase non-receptor type 4 [EC:3.1.3.48]	protein tyrosine phosphatase, non-receptor type 4 (Ptpn4), transcript variant X1, mRNA	257.407	-11.4958	1.68393	-6.82676	8.69e-12	1.25e-10	921.393	17.4346	414.412	706.016	0	0	0	0
XM_017319195.2			GTPase activating protein and VPS9 domains 1 (Gapvd1), transcript variant X1, mRNA	257.377	-11.4956	2.06144	-5.5765	2.45e-08	2.26e-07	667.35	0.968587	598.152	792.547	0	0	0	0
NM_001356417.1	K14716	SLC39A10; solute carrier family 39 (zinc transporter), member 10	solute carrier family 39 (zinc transporter), member 10 (Slc39a10), transcript variant 3, mRNA	251.682	-11.4633	1.12588	-10.1816	2.4e-24	1.33e-22	256.974	481.388	690.022	585.069	0	0	0	0
XM_011239501.1			zinc finger, MYND-type containing 8 (Zmynd8), transcript variant X1, mRNA	244.456	-11.4214	1.04628	-10.9162	9.64e-28	7.47e-26	502.222	564.686	374.469	514.271	0	0	0	0
XM_017317021.2	K06842	SEMA6; semaphorin 6	sema domain, transmembrane domain (TM), and cytoplasmic domain, (semaphorin) 6D (Sema6d), transcript variant X24, mRNA	242.778	-11.4114	1.07686	-10.5969	3.08e-26	2.06e-24	313.645	472.671	548.223	607.685	0	0	0	0
XM_030250244.1			MAP-kinase activating death domain (Madd), transcript variant X34, mRNA	241.771	-11.4054	1.23954	-9.20131	3.54e-20	1.31e-18	144.609	536.597	721.976	530.987	0	0	0	0
XM_006496141.4	K14440	SMARCAL1; SWI/SNF-related matrix-associated actin-dependent regulator of chromatin subfamily A-like protein 1 [EC:3.6.4.12]	SWI/SNF related matrix associated, actin dependent regulator of chromatin, subfamily a-like 1 (Smarcal1), transcript variant X1, mRNA	240.295	-11.3966	1.28	-8.90357	5.41e-19	1.73e-17	451.414	467.828	137.805	865.312	0	0	0	0
NM_001081175.1	K00911	ITPK; 1D-myo-inositol-triphosphate 3-kinase [EC:2.7.1.127]	inositol 1,4,5-trisphosphate 3-kinase B (Itpkb), mRNA	239.174	-11.3899	1.02866	-11.0726	1.7e-28	1.41e-26	501.245	517.226	457.352	437.573	0	0	0	0
NM_013569.2	K04905	KCNH2; potassium voltage-gated channel Eag-related subfamily H member 2	potassium voltage-gated channel, subfamily H (eag-related), member 2 (Kcnh2), transcript variant 1, mRNA	238.287	-11.3845	1.09592	-10.3881	2.81e-25	1.69e-23	658.556	540.472	403.428	303.843	0	0	0	0
XM_006522657.3	K17079	OPA1; optic atrophy protein 1 [EC:3.6.5.5]	OPA1, mitochondrial dynamin like GTPase (Opa1), transcript variant X4, mRNA	235.55	-11.3678	1.06949	-10.6291	2.18e-26	1.48e-24	647.808	375.812	475.326	385.457	0	0	0	0
XM_006526373.3	K13305	NEDD4L; E3 ubiquitin-protein ligase NEDD4-like [EC:2.3.2.26]	neural precursor cell expressed, developmentally down-regulated gene 4-like (Nedd4l), transcript variant X3, mRNA	234.615	-11.3621	1.08689	-10.4537	1.41e-25	8.78e-24	399.628	448.456	340.517	688.317	0	0	0	0
NM_001163847.1	K21841	TBC1D24; TBC1 domain family member 24	TBC1 domain family, member 24 (Tbc1d24), transcript variant 1, mRNA	232.706	-11.3503	1.04923	-10.8178	2.84e-27	2.1e-25	478.772	423.273	378.463	581.136	0	0	0	0
NM_001369260.1			transmembrane protein 245 (Tmem245), transcript variant 2, mRNA	232.147	-11.3468	1.03463	-10.9669	5.51e-28	4.36e-26	496.36	395.184	451.36	514.271	0	0	0	0
NM_001159603.2	K17943	PUM; pumilio RNA-binding family	pumilio RNA-binding family member 1 (Pum1), transcript variant 2, mRNA	231.707	-11.3441	1.17587	-9.64743	5.04e-22	2.24e-20	456.299	510.446	190.73	696.183	0	0	0	0
XM_030243452.1	K12494	PSD; PH and SEC7 domain-containing protein	pleckstrin and Sec7 domain containing 3 (Psd3), transcript variant X9, mRNA	230.556	-11.3369	1.18376	-9.57701	9.99e-22	4.31e-20	799.257	225.681	348.506	471.005	0	0	0	0
NM_001081216.1	K11797	PHIP; PH-interacting protein	pleckstrin homology domain interacting protein (Phip), mRNA	228.169	-11.3218	1.07352	-10.5465	5.27e-26	3.46e-24	534.466	307.042	420.404	563.436	0	0	0	0
XM_006525746.4	K15603	TCF4_12; transcription factor 4/12	transcription factor 4 (Tcf4), transcript variant X1, mRNA	227.906	-11.3202	1.20288	-9.41091	4.92e-21	1.98e-19	573.55	749.687	224.681	275.327	0	0	0	0
XM_006512120.4	K09229	ZKSCAN; KRAB and SCAN domains-containing zinc finger protein	zinc finger protein 445 (Zfp445), transcript variant X4, mRNA	227.355	-11.3167	1.1083	-10.2108	1.77e-24	1e-22	591.137	250.864	541.233	435.606	0	0	0	0
NM_134136.4	K10313	FBXO38; F-box protein 38	F-box protein 38 (Fbxo38), transcript variant 5, mRNA	225.507	-11.3049	1.0888	-10.3829	2.97e-25	1.78e-23	489.52	273.142	454.356	587.036	0	0	0	0
NM_146084.1			family with sequence similarity 13, member B (Fam13b), mRNA	225.257	-11.3033	1.15861	-9.75594	1.74e-22	8.04e-21	589.183	258.613	286.594	667.667	0	0	0	0
XM_006534447.4	K18400	KANSL1; KAT8 regulatory NSL complex subunit 1	KAT8 regulatory NSL complex subunit 1 (Kansl1), transcript variant X3, mRNA	370.776	-11.3005	1.0781	-10.4818	1.05e-25	6.63e-24	818.798	569.529	559.207	1017.73	0	0	0.945449	0
XM_006496559.4	K22076	MFF; mitochondrial fission factor	mitochondrial fission factor (Mff), transcript variant X4, mRNA	223.894	-11.2945	1.17129	-9.64282	5.27e-22	2.34e-20	226.684	311.885	697.012	555.57	0	0	0	0
XM_017315361.2	K21072	ARHGEF28; A-kinase anchor protein 28	Rho guanine nucleotide exchange factor (GEF) 28 (Arhgef28), transcript variant X2, mRNA	223.156	-11.2898	1.04804	-10.7722	4.66e-27	3.39e-25	524.695	339.974	463.343	457.239	0	0	0	0
NM_001199283.1	K08229	SLC43A2; MFS transporter, LAT3 family, solute carrier family 43, member 2	solute carrier family 43, member 2 (Slc43a2), transcript variant 1, mRNA	221.218	-11.2772	1.12529	-10.0216	1.22e-23	6.36e-22	574.527	403.901	562.203	229.111	0	0	0	0
XM_006495982.2			pleckstrin homology domain containing, family M, member 3 (Plekhm3), transcript variant X1, mRNA	221.102	-11.2765	1.06992	-10.5395	5.68e-26	3.7e-24	291.172	524.006	503.286	450.356	0	0	0	0
XM_017320984.2			RUN and FYVE domain containing 3 (Rufy3), transcript variant X11, mRNA	221.058	-11.2762	1.1197	-10.0708	7.44e-24	3.93e-22	703.502	287.67	352.5	424.79	0	0	0	0
NM_001360351.1			GRAM domain containing 1A (Gramd1a), transcript variant 1, mRNA	220.114	-11.2701	1.05847	-10.6475	1.79e-26	1.22e-24	427.964	543.378	319.547	470.022	0	0	0	0
NM_001362702.1	K06277	RAPGEF1; Rap guanine nucleotide exchange factor 1	Rap guanine nucleotide exchange factor (GEF) 1 (Rapgef1), transcript variant 4, mRNA	216.697	-11.2474	1.1051	-10.1777	2.49e-24	1.38e-22	549.123	490.105	458.35	235.994	0	0	0	0
NM_139304.2	K23194	GATAD2; transcriptional repressor p66	GATA zinc finger domain containing 2B (Gatad2b), mRNA	215.418	-11.2388	1.05638	-10.639	1.96e-26	1.34e-24	344.912	364.189	479.32	534.92	0	0	0	0
XM_006510002.4	K10596	UBE4A; ubiquitin conjugation factor E4 A [EC:2.3.2.27]	ubiquitination factor E4A (Ube4a), transcript variant X2, mRNA	214.115	-11.2302	1.32755	-8.45929	2.69e-17	7.18e-16	526.65	642.173	85.8782	458.222	0	0	0	0
NM_153387.3	K16571	TUBGCP4; gamma-tubulin complex component 4	tubulin, gamma complex associated protein 4 (Tubgcp4), transcript variant 1, mRNA	212.184	-11.2171	1.09888	-10.2078	1.83e-24	1.03e-22	616.542	455.236	341.516	284.176	0	0	0	0
XM_006507149.4	K23796		pleckstrin homology domain containing, family A (phosphoinositide binding specific) member 1 (Plekha1), transcript variant X10, mRNA	211.465	-11.2122	1.06175	-10.5602	4.56e-26	3e-24	351.751	569.529	354.497	415.94	0	0	0	0
XM_006526955.4	K04978	TRPM3; transient receptor potential cation channel subfamily M member 3	transient receptor potential cation channel, subfamily M, member 3 (Trpm3), transcript variant X2, mRNA	211.276	-11.2108	1.10878	-10.111	4.94e-24	2.65e-22	498.314	332.225	595.156	264.51	0	0	0	0
XM_030252871.1	K01530	E7.6.2.1; phospholipid-translocating ATPase [EC:7.6.2.1]	ATPase, class VI, type 11B (Atp11b), transcript variant X5, mRNA	210.949	-11.2087	1.06974	-10.478	1.09e-25	6.88e-24	589.183	402.932	339.519	355.958	0	0	0	0
NM_001357430.1			immunoglobulin-like domain containing receptor 2 (Ildr2), transcript variant 4, mRNA	210.461	-11.2052	1.03606	-10.8152	2.92e-27	2.16e-25	380.087	375.812	484.313	443.473	0	0	0	0
NM_001144855.1			protein tyrosine phosphatase, receptor type, f polypeptide (PTPRF), interacting protein (liprin), alpha 4 (Ppfia4), mRNA	208.602	-11.1925	1.40253	-7.98023	1.46e-15	3.23e-14	710.342	230.524	83.8811	644.068	0	0	0	0
NM_001289527.1	K11967	ANKIB1; ankyrin repeat and IBR domain-containing protein 1 [EC:2.3.2.31]	ankyrin repeat and IBR domain containing 1 (Ankib1), transcript variant 1, mRNA	207.298	-11.1834	2.03502	-5.49547	3.9e-08	3.48e-07	626.312	480.419	0.998584	550.653	0	0	0	0
XM_006538087.3	K21111	EPB41L4B; band 4.1-like protein 4B	erythrocyte membrane protein band 4.1 like 4b (Epb41l4b), transcript variant X2, mRNA	207.116	-11.1822	1.04986	-10.6511	1.72e-26	1.18e-24	511.993	323.508	409.419	412.007	0	0	0	0
XM_006504150.4			FRY like transcription coactivator (Fryl), transcript variant X16, mRNA	206.933	-11.1809	2.3353	-4.78776	1.69e-06	1.18e-05	716.204	0.968587	13.9802	924.311	0	0	0	0
XM_017320009.2	K11858	USP48; ubiquitin carboxyl-terminal hydrolase 48 [EC:3.4.19.12]	ubiquitin specific peptidase 48 (Usp48), transcript variant X4, mRNA	206.641	-11.1788	2.10123	-5.32013	1.04e-07	8.71e-07	168.059	759.373	0.998584	724.699	0	0	0	0
XM_006532980.4			synergin, gamma (Synrg), transcript variant X3, mRNA	206.209	-11.1759	1.04921	-10.6518	1.71e-26	1.17e-24	451.414	460.079	431.388	306.793	0	0	0	0
XM_006522666.3	K17935	SNX29; sorting nexin-29	sorting nexin 29 (Snx29), transcript variant X1, mRNA	205.772	-11.1729	1.03371	-10.8085	3.14e-27	2.31e-25	470.956	420.367	364.483	390.374	0	0	0	0
XM_006497969.4	K10641	LRSAM1; E3 ubiquitin-protein ligase LRSAM1 [EC:2.3.2.27]	leucine rich repeat and sterile alpha motif containing 1 (Lrsam1), transcript variant X8, mRNA	204.901	-11.1666	1.07916	-10.3475	4.3e-25	2.55e-23	463.139	286.702	544.228	345.142	0	0	0	0
XM_006525863.3	K13193	RBM27; RNA-binding protein 27	RNA binding motif protein 27 (Rbm27), transcript variant X1, mRNA	203.88	-11.1595	1.05377	-10.59	3.32e-26	2.21e-24	532.512	376.781	385.453	336.292	0	0	0	0
NR_152160.1	K15369	TRAK1; trafficking kinesin-binding protein 1	trafficking protein, kinesin binding 1 (Trak1), transcript variant 7, non-coding RNA	203.606	-11.1576	1.06699	-10.4571	1.36e-25	8.48e-24	494.406	424.241	273.612	436.589	0	0	0	0
NM_177594.1	K18084	MTMR9; myotubularin-related protein 9	myotubularin related protein 9 (Mtmr9), mRNA	202.792	-11.1518	1.04203	-10.702	9.96e-27	6.99e-25	488.543	356.44	356.495	420.856	0	0	0	0
XM_017315747.2	K04927	KCNQ2; potassium voltage-gated channel KQT-like subfamily member 2	potassium voltage-gated channel, subfamily Q, member 2 (Kcnq2), transcript variant X13, mRNA	202.026	-11.1462	1.05977	-10.5176	7.16e-26	4.6e-24	389.858	391.309	528.251	306.793	0	0	0	0
NM_172803.2	K17697	DOCK4; dedicator of cytokinesis protein 4	dedicator of cytokinesis 4 (Dock4), mRNA	200.921	-11.1384	1.18022	-9.43758	3.81e-21	1.56e-19	576.481	191.78	279.604	559.503	0	0	0	0
XM_030247003.1	K17943	PUM; pumilio RNA-binding family	pumilio RNA-binding family member 2 (Pum2), transcript variant X25, mRNA	330.035	-11.1325	1.05883	-10.514	7.45e-26	4.77e-24	559.871	543.378	653.074	883.012	0	0	0.945449	0
XM_006532054.2	K02154	ATPeV0A; V-type H+-transporting ATPase subunit a	ATPase, H+ transporting, lysosomal V0 subunit A1 (Atp6v0a1), transcript variant X4, mRNA	200.08	-11.1323	1.16365	-9.56674	1.1e-21	4.74e-20	407.445	563.718	460.347	169.129	0	0	0	0
NM_029793.2	K16731	GOLGA1; golgin subfamily A member 1	golgi autoantigen, golgin subfamily a, 1 (Golga1), transcript variant 1, mRNA	200.054	-11.1322	1.07009	-10.403	2.4e-25	1.46e-23	527.627	315.76	314.554	442.489	0	0	0	0
NM_001362488.1	K04978	TRPM3; transient receptor potential cation channel subfamily M member 3	transient receptor potential cation channel, subfamily M, member 3 (Trpm3), transcript variant 11, mRNA	199.949	-11.1314	1.16272	-9.57361	1.03e-21	4.45e-20	478.772	635.393	235.666	249.761	0	0	0	0
XM_006503836.4			proline rich 14-like (Prr14l), transcript variant X4, mRNA	199.931	-11.1312	1.12262	-9.91543	3.57e-23	1.77e-21	543.26	209.215	472.33	374.641	0	0	0	0
NM_178660.4			RNA binding motif, single stranded interacting protein (Rbms3), transcript variant 3, mRNA	198.706	-11.1224	1.19832	-9.28164	1.67e-20	6.4e-19	637.06	162.723	467.337	322.525	0	0	0	0
XM_011246084.1	K20279	SYNJ; synaptojanin [EC:3.1.3.36]	synaptojanin 1 (Synj1), transcript variant X16, mRNA	196.404	-11.1056	1.19649	-9.28178	1.67e-20	6.39e-19	303.874	496.885	163.768	606.702	0	0	0	0
XM_006496746.4	K06252	TN; tenascin	tenascin R (Tnr), transcript variant X9, mRNA	323.468	-11.1035	1.20284	-9.23106	2.68e-20	1e-18	654.648	258.613	511.275	1162.27	0	0	0	0.936827
NM_001081146.2	K04511	PRICKLE; prickle	prickle planar cell polarity protein 2 (Prickle2), transcript variant 1, mRNA	195.985	-11.1025	1.06853	-10.3905	2.74e-25	1.65e-23	541.306	368.063	301.572	356.941	0	0	0	0
XM_006521768.4	K12076	DLG1; disks large protein 1	discs large MAGUK scaffold protein 1 (Dlg1), transcript variant X9, mRNA	194.841	-11.0941	1.04697	-10.5964	3.1e-26	2.07e-24	484.635	368.063	386.452	319.576	0	0	0	0
NM_001160368.1	K15705	RNF152; E3 ubiquitin-protein ligase RNF152 [EC:2.3.2.27]	ring finger protein 152 (Rnf152), transcript variant 2, mRNA	194.495	-11.0915	1.13223	-9.79616	1.17e-22	5.51e-21	477.795	414.555	184.738	478.872	0	0	0	0
XM_006534212.4	K20317	SPAG9; c-Jun-amino-terminal kinase-interacting protein 4	sperm associated antigen 9 (Spag9), transcript variant X3, mRNA	193.875	-11.0868	1.15888	-9.56686	1.1e-21	4.73e-20	445.551	162.723	432.387	510.338	0	0	0	0
NM_178930.3	K18443	GBF1; golgi-specific brefeldin A-resistance guanine nucleotide exchange factor 1	golgi-specific brefeldin A-resistance factor 1 (Gbf1), mRNA	193.456	-11.0837	2.54772	-4.35042	1.36e-05	8.08e-05	593.092	0	241.657	712.899	0	0	0	0
XM_006512051.4	K09275	TFCP2; transcription factor CP2 and related proteins	upstream binding protein 1 (Ubp1), transcript variant X2, mRNA	193.323	-11.0827	1.07783	-10.2824	8.46e-25	4.86e-23	521.764	288.639	429.391	306.793	0	0	0	0
XM_006518491.3	K04515	CAMK2; calcium/calmodulin-dependent protein kinase (CaM kinase) II [EC:2.7.11.17]	calcium/calmodulin-dependent protein kinase II gamma (Camk2g), transcript variant X4, mRNA	192.665	-11.0778	1.15279	-9.60954	7.29e-22	3.19e-20	327.324	393.246	622.118	198.628	0	0	0	0
XM_006535634.4	K04905	KCNH2; potassium voltage-gated channel Eag-related subfamily H member 2	potassium voltage-gated channel, subfamily H (eag-related), member 2 (Kcnh2), transcript variant X3, mRNA	192.531	-11.0768	2.52808	-4.38149	1.18e-05	7.1e-05	367.385	402.932	0	769.931	0	0	0	0
XM_030245801.1	K01897	ACSL; long-chain acyl-CoA synthetase [EC:6.2.1.3]	acyl-CoA synthetase long-chain family member 6 (Acsl6), transcript variant X3, mRNA	192.494	-11.0765	1.04752	-10.5741	3.93e-26	2.61e-24	425.033	289.608	406.424	418.89	0	0	0	0
XM_006541259.4	K16529	ARHGEF13; A-kinase anchor protein 13	A kinase (PRKA) anchor protein 13 (Akap13), transcript variant X14, mRNA	191.815	-11.0714	1.09384	-10.1216	4.43e-24	2.39e-22	290.195	291.545	382.458	570.319	0	0	0	0
XM_006498459.4	K20049	LRP1B; low-density lipoprotein receptor-related protein 1B	low density lipoprotein-related protein 1B (Lrp1b), transcript variant X1, mRNA	190.889	-11.0645	1.15869	-9.54914	1.31e-21	5.57e-20	553.031	447.487	355.496	171.096	0	0	0	0
XM_006518369.4	K15502	ANKRD28; serine/threonine-protein phosphatase 6 regulatory ankyrin repeat subunit A	ankyrin repeat domain 28 (Ankrd28), transcript variant X1, mRNA	190.641	-11.0626	1.22717	-9.01471	1.97e-19	6.66e-18	625.335	192.749	195.722	511.321	0	0	0	0
NM_001037709.2	K23291	RUSC2; iporin	RUN and SH3 domain containing 2 (Rusc2), transcript variant 2, mRNA	189.152	-11.0513	1.21477	-9.09743	9.25e-20	3.25e-18	656.602	154.974	292.585	409.057	0	0	0	0
NM_175341.4	K14943	MBNL; muscleblind	muscleblind like splicing factor 2 (Mbnl2), transcript variant 1, mRNA	187.505	-11.0386	1.10728	-9.96917	2.08e-23	1.06e-21	206.165	378.718	494.299	420.856	0	0	0	0
NM_144787.2	K06709	KDM4; [histone H3]-trimethyl-L-lysine9/36 demethylase [EC:1.14.11.66 1.14.11.69]	lysine (K)-specific demethylase 4C (Kdm4c), transcript variant 1, mRNA	182.978	-11.0035	1.05346	-10.4451	1.54e-25	9.56e-24	463.139	379.686	291.587	329.409	0	0	0	0
XM_017321552.1	K08867	WNK; WNK lysine deficient protein kinase [EC:2.7.11.1]	WNK lysine deficient protein kinase 1 (Wnk1), transcript variant X11, mRNA	182.293	-10.998	2.04363	-5.38159	7.38e-08	6.33e-07	67.419	904.661	483.315	2.94993	0	0	0	0
XM_006518882.4			homeobox containing 1 (Hmbox1), transcript variant X1, mRNA	182.278	-10.9979	1.84101	-5.97382	2.32e-09	2.44e-08	366.407	498.823	3.99434	589.002	0	0	0	0
NM_001359828.1	K04594	ADGRL3; adhesion G protein-coupled receptor L3	adhesion G protein-coupled receptor L3 (Adgrl3), transcript variant 7, mRNA	181.975	-10.9955	1.07843	-10.1958	2.07e-24	1.16e-22	443.597	241.178	328.534	442.489	0	0	0	0
NM_001110844.1	K04858	CACNA2D1; voltage-dependent calcium channel alpha-2/delta-1	calcium channel, voltage-dependent, alpha2/delta subunit 1 (Cacna2d1), transcript variant b, mRNA	726.076	-10.9662	0.863742	-12.6962	6.21e-37	9.76e-35	1705.99	1183.61	1330.11	1586.08	0	0	0	2.81048
NM_013629.2			putative homeodomain transcription factor 1 (Phtf1), transcript variant 1, mRNA	178.108	-10.9646	1.11265	-9.85449	6.55e-23	3.2e-21	427.964	504.634	232.67	259.594	0	0	0	0
NM_001164256.1			tropomyosin 1, alpha (Tpm1), transcript variant Tpm1.12, mRNA	177.726	-10.9613	1.0341	-10.5998	2.99e-26	2.01e-24	323.416	319.634	384.455	394.307	0	0	0	0
NM_146224.5			zinc finger protein 280D (Zfp280d), transcript variant 1, mRNA	177.584	-10.9603	1.09425	-10.0163	1.29e-23	6.7e-22	487.566	299.294	229.674	404.14	0	0	0	0
XM_006514157.3			R3H domain containing 2 (R3hdm2), transcript variant X5, mRNA	177.473	-10.9594	1.08102	-10.138	3.75e-24	2.04e-22	383.018	338.037	230.673	468.055	0	0	0	0
XM_030252537.1	K12331	ARHGEF11; Rho guanine nucleotide exchange factor 11	Rho guanine nucleotide exchange factor (GEF) 11 (Arhgef11), transcript variant X16, mRNA	177.435	-10.9591	1.06103	-10.3287	5.23e-25	3.07e-23	380.087	326.414	262.628	450.356	0	0	0	0
NM_152825.2	K11844	USP16_45; ubiquitin carboxyl-terminal hydrolase 16/45 [EC:3.4.19.12]	ubiquitin specific petidase 45 (Usp45), transcript variant 1, mRNA	292.09	-10.9561	1.10989	-9.87134	5.54e-23	2.72e-21	701.548	296.388	672.047	665.7	1.03306	0	0	0
XM_006505800.2	K19947	MICAL; F-actin monooxygenase [EC:1.14.13.225]	microtubule associated monooxygenase, calponin and LIM domain containing 3 (Mical3), transcript variant X21, mRNA	175.822	-10.9458	2.59548	-4.21725	2.47e-05	0.000140537	738.677	114.293	0	553.603	0	0	0	0
NM_001359724.1	K14946	RBFOX; RNA binding protein fox-1	RNA binding protein, fox-1 homolog (C. elegans) 1 (Rbfox1), transcript variant 4, mRNA	175.292	-10.9414	2.5098	-4.35949	1.3e-05	7.79e-05	312.668	571.467	0	518.204	0	0	0	0
XM_006529760.4	K05610	UCHL5; ubiquitin carboxyl-terminal hydrolase L5 [EC:3.4.19.12]	ubiquitin carboxyl-terminal esterase L5 (Uchl5), transcript variant X2, mRNA	173.595	-10.9275	1.05139	-10.3933	2.66e-25	1.61e-23	413.308	265.393	328.534	381.524	0	0	0	0
NM_001361112.1			ring finger protein 214 (Rnf214), transcript variant 4, mRNA	172.554	-10.9188	1.08882	-10.028	1.15e-23	5.98e-22	453.368	217.932	396.438	312.692	0	0	0	0
NM_001045513.3	K23488	RAPH1; Ras-associated and pleckstrin homology domains-containing protein 1	Ras association (RalGDS/AF-6) and pleckstrin homology domains 1 (Raph1), mRNA	171.763	-10.9122	1.08066	-10.0977	5.65e-24	3.02e-22	377.155	306.074	231.672	459.205	0	0	0	0
XM_030255607.1	K23216	SETD5; SET domain-containing protein 5	SET domain containing 5 (Setd5), transcript variant X10, mRNA	170.566	-10.9021	1.13607	-9.59631	8.29e-22	3.61e-20	464.116	229.555	208.704	462.155	0	0	0	0
XM_006517535.4	K10393	KIF2_24; kinesin family member 2/24	kinesin family member 2A (Kif2a), transcript variant X1, mRNA	170.021	-10.8974	1.24531	-8.75075	2.12e-18	6.38e-17	323.416	111.388	583.173	342.192	0	0	0	0
XM_030249132.1	K14946	RBFOX; RNA binding protein fox-1	RNA binding protein, fox-1 homolog (C. elegans) 1 (Rbfox1), transcript variant X39, mRNA	169.126	-10.8898	2.57912	-4.22228	2.42e-05	0.000137709	279.447	190.812	882.748	0	0	0	0	0
XM_006515006.4	K09101	NCOA1; nuclear receptor coactivator 1 [EC:2.3.1.48]	nuclear receptor coactivator 1 (Ncoa1), transcript variant X1, mRNA	168.989	-10.8887	1.20252	-9.05489	1.37e-19	4.72e-18	578.435	149.162	251.643	372.674	0	0	0	0
XM_017318177.2	K07520	ABLIM; actin-binding LIM protein	actin-binding LIM protein 1 (Ablim1), transcript variant X15, mRNA	168.556	-10.8849	1.11461	-9.76571	1.58e-22	7.34e-21	297.034	189.843	462.344	399.224	0	0	0	0
NM_001369286.1	K21852	DOCK6_7_8; dedicator of cytokinesis protein 6/7/8	dedicator of cytokinesis 7 (Dock7), transcript variant 4, mRNA	168.513	-10.8846	1.05825	-10.2855	8.19e-25	4.72e-23	442.62	287.67	340.517	277.293	0	0	0	0
XM_030246948.1	K04319	GPR22; G protein-coupled receptor 22	G protein-coupled receptor 22 (Gpr22), transcript variant X1, mRNA	168.326	-10.8829	2.5153	-4.3267	1.51e-05	8.93e-05	674.19	334.163	0	338.258	0	0	0	0
XM_006516815.4	K12167	HECW1; E3 ubiquitin-protein ligase HECW1 [EC:2.3.2.26]	HECT, C2 and WW domain containing E3 ubiquitin protein ligase 1 (Hecw1), transcript variant X7, mRNA	166.837	-10.8702	1.63667	-6.64162	3.1e-11	4.16e-10	14.6563	465.891	298.577	555.57	0	0	0	0
XM_030252299.1	K18037	PTPN4; tyrosine-protein phosphatase non-receptor type 4 [EC:3.1.3.48]	protein tyrosine phosphatase, non-receptor type 4 (Ptpn4), transcript variant X5, mRNA	164.793	-10.8523	2.58838	-4.19271	2.76e-05	0.000155393	487.566	719.66	0	111.114	0	0	0	0
XM_006498583.4	K04834	SCN2A; voltage-gated sodium channel type II alpha	sodium channel, voltage-gated, type II, alpha (Scn2a), transcript variant X2, mRNA	164.35	-10.8485	1.31824	-8.22954	1.88e-16	4.61e-15	313.645	72.6441	403.428	525.087	0	0	0	0
XM_006526207.4	K02098	SPIR; spire	spire type actin nucleation factor 1 (Spire1), transcript variant X5, mRNA	164.327	-10.8483	1.27447	-8.51206	1.71e-17	4.66e-16	495.383	224.712	103.853	490.671	0	0	0	0
XM_017318136.1	K06098	TJP2; tight junction protein 2	tight junction protein 2 (Tjp2), transcript variant X6, mRNA	164.222	-10.8474	1.51586	-7.1559	8.31e-13	1.35e-11	373.247	50.3665	145.793	744.365	0	0	0	0
XM_017317589.2			cramped chromatin regulator homolog 1 (Cramp1l), transcript variant X1, mRNA	164.11	-10.8464	1.22742	-8.83674	9.86e-19	3.08e-17	106.502	501.728	360.489	344.158	0	0	0	0
XM_030247771.1	K16527	AKAP11; A-kinase anchor protein 11	A kinase (PRKA) anchor protein 11 (Akap11), transcript variant X6, mRNA	163.583	-10.8417	2.51004	-4.31934	1.56e-05	9.21e-05	362.499	308.979	0	637.184	0	0	0	0
NM_001291019.1	K06551	SIRPA_B1_G; signal-regulatory protein alpha/beta1/gamma	signal-regulatory protein alpha (Sirpa), transcript variant 4, mRNA	163.439	-10.8405	1.09458	-9.90383	4.01e-23	1.99e-21	474.864	222.775	271.615	338.258	0	0	0	0
NM_001013414.3	K16777	NEURL4; neuralized-like protein 4	neuralized E3 ubiquitin protein ligase 4 (Neurl4), transcript variant 1, mRNA	163.198	-10.8383	2.55121	-4.2483	2.15e-05	0.000123784	449.46	0	170.758	685.367	0	0	0	0
NM_001363119.1			storkhead box 2 (Stox2), transcript variant 4, mRNA	162.521	-10.8324	1.06973	-10.1262	4.23e-24	2.29e-22	228.638	400.995	380.461	290.076	0	0	0	0
XM_006512965.3			calcium channel, voltage-dependent, beta subunit associated regulatory protein (Cbarp), transcript variant X1, mRNA	162.313	-10.8306	1.29439	-8.36733	5.89e-17	1.52e-15	419.17	446.519	74.8938	357.925	0	0	0	0
NM_177343.4	K08794	CAMK1; calcium/calmodulin-dependent protein kinase I [EC:2.7.11.17]	calcium/calmodulin-dependent protein kinase ID (Camk1d), transcript variant 1, mRNA	161.649	-10.8245	2.56397	-4.22179	2.42e-05	0.000137987	783.623	0	335.524	174.046	0	0	0	0
NM_025279.3	K12886	HNRNPK; heterogeneous nuclear ribonucleoprotein K	heterogeneous nuclear ribonucleoprotein K (Hnrnpk), transcript variant 4, mRNA	1533.19	-10.8227	0.585329	-18.49	2.48e-76	2e-73	3621.08	3038.46	2468.5	3130.86	0	0.96413	3.78179	1.87365
NM_001289577.1	K10644	CHFR; E3 ubiquitin-protein ligase CHFR [EC:2.3.2.27]	checkpoint with forkhead and ring finger domains (Chfr), transcript variant 1, mRNA	161.195	-10.8207	1.06554	-10.1551	3.15e-24	1.72e-22	393.766	384.529	253.64	257.627	0	0	0	0
NM_138666.4	K07378	NLGN; neuroligin	neuroligin 1 (Nlgn1), transcript variant 1, mRNA	160.843	-10.8174	1.06512	-10.156	3.11e-24	1.71e-22	418.193	269.267	350.503	248.777	0	0	0	0
NM_001033270.2	K13858	SLC4A7; solute carrier family 4 (sodium bicarbonate cotransporter), member 7	solute carrier family 4, sodium bicarbonate cotransporter, member 7 (Slc4a7), transcript variant 11, mRNA	160.72	-10.8164	1.04098	-10.3907	2.73e-25	1.65e-23	380.087	338.037	274.611	293.026	0	0	0	0
XM_011238338.3	K17589	RB1CC1; RB1-inducible coiled-coil protein 1	RB1-inducible coiled-coil 1 (Rb1cc1), transcript variant X1, mRNA	160.681	-10.8159	1.86647	-5.79487	6.84e-09	6.76e-08	328.301	465.891	488.308	2.94993	0	0	0	0
XM_006510901.4	K20043	SNAP91; clathrin coat assembly protein AP180	synaptosomal-associated protein 91 (Snap91), transcript variant X10, mRNA	160.626	-10.8154	1.54305	-7.00914	2.4e-12	3.67e-11	565.733	57.1467	87.8754	574.253	0	0	0	0
NM_001285426.1	K04865	CACNB4; voltage-dependent calcium channel beta-4	calcium channel, voltage-dependent, beta 4 subunit (Cacnb4), transcript variant 3, mRNA	160.262	-10.8122	1.11448	-9.70159	2.97e-22	1.34e-20	494.406	293.482	295.581	198.628	0	0	0	0
XM_030245704.1			zinc finger, ZZ-type with EF hand domain 1 (Zzef1), transcript variant X4, mRNA	160.252	-10.8121	1.21608	-8.89096	6.06e-19	1.93e-17	505.154	166.597	168.761	441.506	0	0	0	0
XM_030248965.1	K03257	EIF4A; translation initiation factor 4A	eukaryotic translation initiation factor 4A2 (Eif4a2), transcript variant X6, mRNA	160.171	-10.8113	1.51394	-7.14121	9.25e-13	1.49e-11	217.89	564.686	466.339	32.4492	0	0	0	0
NM_001110778.2	K16067	ADAM11; disintegrin and metalloproteinase domain-containing protein 11 [EC:3.4.24.-]	a disintegrin and metallopeptidase domain 11 (Adam11), transcript variant 1, mRNA	158.862	-10.7996	1.15104	-9.38245	6.45e-21	2.57e-19	507.108	307.042	160.772	295.976	0	0	0	0
XM_006523536.4	K05124	DDR1; discoidin domain receptor family member 1 [EC:2.7.10.1]	discoidin domain receptor family, member 1 (Ddr1), transcript variant X3, mRNA	158.602	-10.7972	1.19149	-9.06192	1.28e-19	4.44e-18	438.712	441.676	258.633	129.797	0	0	0	0
XM_006504794.3	K08874	TRRAP; transformation/transcription domain-associated protein	transformation/transcription domain-associated protein (Trrap), transcript variant X20, mRNA	157.803	-10.7899	1.47736	-7.3035	2.8e-13	4.83e-12	824.661	81.3613	157.776	198.628	0	0	0	0
XM_017321409.1	K04958	ITPR1; inositol 1,4,5-triphosphate receptor type 1	inositol 1,4,5-trisphosphate receptor 1 (Itpr1), transcript variant X15, mRNA	157.662	-10.7886	1.06912	-10.0911	6.05e-24	3.22e-22	413.308	260.55	347.507	239.927	0	0	0	0
XM_006526810.4	K06086	SORBS1; sorbin and SH3 domain containing 1	sorbin and SH3 domain containing 1 (Sorbs1), transcript variant X38, mRNA	156.845	-10.7812	1.04528	-10.3142	6.08e-25	3.55e-23	255.997	377.749	292.585	328.425	0	0	0	0
XM_006501048.4	K04875	KCNA2; potassium voltage-gated channel Shaker-related subfamily A member 2	potassium voltage-gated channel, shaker-related subfamily, member 2 (Kcna2), transcript variant X1, mRNA	156.529	-10.7781	1.05524	-10.2139	1.72e-24	9.7e-23	319.507	297.356	395.439	239.927	0	0	0	0
XM_006497948.4			proline-rich coiled-coil 2B (Prrc2b), transcript variant X1, mRNA	156.337	-10.7764	1.15172	-9.35678	8.22e-21	3.25e-19	500.268	322.54	266.622	161.263	0	0	0	0
NM_198957.2			RNA binding motif protein 12 B2 (Rbm12b2), transcript variant 1, mRNA	156.182	-10.7749	1.11601	-9.65487	4.69e-22	2.09e-20	333.186	162.723	407.422	346.125	0	0	0	0
NM_001303028.1			proline rich Gla (G-carboxyglutamic acid) 3 (transmembrane) (Prrg3), transcript variant 2, mRNA	155.971	-10.7729	1.06084	-10.1551	3.14e-24	1.72e-22	297.034	224.712	343.513	382.507	0	0	0	0
XM_006533050.3	K03350	APC3; anaphase-promoting complex subunit 3	cell division cycle 27 (Cdc27), transcript variant X1, mRNA	155.754	-10.771	1.05243	-10.2343	1.39e-24	7.89e-23	245.249	283.796	331.53	385.457	0	0	0	0
XM_011242672.3	K10591	NEDD4; E3 ubiquitin-protein ligase NEDD4 [EC:2.3.2.26]	neural precursor cell expressed, developmentally down-regulated 4 (Nedd4), transcript variant X1, mRNA	155.745	-10.7709	2.01855	-5.33596	9.5e-08	8.02e-07	393.766	0.968587	300.574	550.653	0	0	0	0
XM_017314961.2	K08268	HIF1A; hypoxia-inducible factor 1 alpha	hypoxia inducible factor 1, alpha subunit (Hif1a), transcript variant X2, mRNA	154.083	-10.7555	1.40259	-7.66828	1.74e-14	3.45e-13	364.453	434.896	42.9391	390.374	0	0	0	0
NM_001277079.1	K18618	GAS7; growth arrest-specific protein 7	growth arrest specific 7 (Gas7), transcript variant 3, mRNA	153.764	-10.7524	1.11492	-9.64409	5.21e-22	2.31e-20	425.033	210.183	385.453	209.445	0	0	0	0
XM_017317392.2	K07207	TSC2; tuberous sclerosis 2	TSC complex subunit 2 (Tsc2), transcript variant X15, mRNA	153.274	-10.7478	1.32164	-8.13218	4.22e-16	9.91e-15	210.074	78.4556	487.309	450.356	0	0	0	0
NM_001301156.1	K04281	CAST; calpastatin	calpastatin (Cast), transcript variant 4, mRNA	153.177	-10.7468	1.03802	-10.3532	4.05e-25	2.4e-23	331.232	261.519	347.507	285.16	0	0	0	0
XM_006496877.3	K20284	RABGAP1; Rab GTPase-activating protein 1	RAB GTPase activating protein 1-like (Rabgap1l), transcript variant X3, mRNA	150.781	-10.7241	1.04272	-10.2847	8.26e-25	4.75e-23	269.676	254.738	347.507	334.325	0	0	0	0
XM_006497543.4	K20315	ARHGAP21_23; Rho GTPase-activating protein 21/23	Rho GTPase activating protein 21 (Arhgap21), transcript variant X6, mRNA	150.232	-10.719	1.21469	-8.82444	1.1e-18	3.41e-17	506.131	373.875	148.789	173.062	0	0	0	0
XM_006529254.4	K18037	PTPN4; tyrosine-protein phosphatase non-receptor type 4 [EC:3.1.3.48]	protein tyrosine phosphatase, non-receptor type 4 (Ptpn4), transcript variant X2, mRNA	247.3	-10.7159	1.15586	-9.27101	1.84e-20	7.04e-19	524.695	203.403	550.22	699.133	0	0	0.945449	0
XM_030246823.1			pecanex homolog (Pcnx), transcript variant X6, mRNA	149.9	-10.7158	1.2472	-8.59187	8.56e-18	2.41e-16	343.934	245.053	100.857	509.354	0	0	0	0
XM_011241789.1			teneurin transmembrane protein 4 (Tenm4), transcript variant X3, mRNA	149.488	-10.7117	2.51439	-4.26017	2.04e-05	0.000117844	344.912	230.524	0	620.468	0	0	0	0
NM_001205043.1	K11478	JARID2; protein Jumonji	jumonji, AT rich interactive domain 2 (Jarid2), transcript variant 1, mRNA	149.203	-10.7091	1.08413	-9.87801	5.19e-23	2.56e-21	397.674	291.545	190.73	313.676	0	0	0	0
NM_001039086.1	K06277	RAPGEF1; Rap guanine nucleotide exchange factor 1	Rap guanine nucleotide exchange factor (GEF) 1 (Rapgef1), transcript variant 2, mRNA	148.734	-10.7045	1.09362	-9.78809	1.27e-22	5.94e-21	264.79	378.718	362.486	183.879	0	0	0	0
XM_030243679.1	K17335	NFAT5; nuclear factor of activated T-cells 5	nuclear factor of activated T cells 5 (Nfat5), transcript variant X3, mRNA	148.497	-10.7022	1.18205	-9.05388	1.38e-19	4.76e-18	253.065	170.471	219.688	544.753	0	0	0	0
XM_006498198.4	K04705	STAM; signal transducing adaptor molecule	signal transducing adaptor molecule (SH3 domain and ITAM motif) 2 (Stam2), transcript variant X1, mRNA	148.212	-10.6993	1.05397	-10.1515	3.26e-24	1.79e-22	325.37	244.084	366.48	249.761	0	0	0	0
XM_006498946.4	K05858	PLCB; phosphatidylinositol phospholipase C, beta [EC:3.1.4.11]	phospholipase C, beta 4 (Plcb4), transcript variant X15, mRNA	148.152	-10.6988	1.83174	-5.84081	5.19e-09	5.22e-08	560.848	460.079	4.99292	159.296	0	0	0	0
XM_030251233.1	K01136	IDS; iduronate 2-sulfatase [EC:3.1.6.13]	iduronate 2-sulfatase (Ids), transcript variant X9, mRNA	147.925	-10.6965	2.53434	-4.22064	2.44e-05	0.000138591	640.969	0	362.486	179.946	0	0	0	0
XM_006516090.3			pecanex homolog (Pcnx), transcript variant X2, mRNA	147.024	-10.6878	1.48502	-7.19708	6.15e-13	1.02e-11	429.918	571.467	49.9292	124.88	0	0	0	0
XM_030252186.1	K24006	PAM; peptidylglycine monooxygenase / peptidylamidoglycolate lyase [EC:1.14.17.3 4.3.2.5]	peptidylglycine alpha-amidating monooxygenase (Pam), transcript variant X16, mRNA	146.877	-10.6863	1.46752	-7.28189	3.29e-13	5.62e-12	460.208	246.99	434.384	33.4325	0	0	0	0
XM_011239526.2			RIKEN cDNA D430041D05 gene (D430041D05Rik), transcript variant X1, mRNA	146.505	-10.6827	1.0549	-10.1267	4.2e-24	2.28e-22	381.064	263.456	287.592	239.927	0	0	0	0
XM_030246635.1	K23219	MBD5; methyl-CpG-binding domain protein 5	methyl-CpG binding domain protein 5 (Mbd5), transcript variant X11, mRNA	145.911	-10.6769	1.07536	-9.92861	3.13e-23	1.57e-21	324.393	256.676	203.711	382.507	0	0	0	0
NM_011805.3			death inducer-obliterator 1 (Dido1), transcript variant 1, mRNA	145.512	-10.673	1.02768	-10.3855	2.89e-25	1.73e-23	313.645	293.482	284.596	272.377	0	0	0	0
XM_006520057.1	K13203	ZFR; zinc finger RNA-binding protein	zinc finger RNA binding protein (Zfr), transcript variant X1, mRNA	239.64	-10.6705	1.05915	-10.0746	7.15e-24	3.79e-22	548.146	335.131	478.322	554.586	0	0	0	0.936827
NM_001359339.1	K16578	CLASP1_2; CLIP-associating protein 1/2	CLIP associating protein 1 (Clasp1), transcript variant 15, mRNA	238.971	-10.6666	1.0871	-9.81199	1e-22	4.77e-21	469.979	703.194	396.438	341.208	0	0	0.945449	0
XM_006497586.4	K06277	RAPGEF1; Rap guanine nucleotide exchange factor 1	Rap guanine nucleotide exchange factor (GEF) 1 (Rapgef1), transcript variant X6, mRNA	144.838	-10.6662	1.33891	-7.9663	1.63e-15	3.6e-14	77.1898	179.189	362.486	539.837	0	0	0	0
XM_030249566.1	K07377	NRXN; neurexin	neurexin I (Nrxn1), transcript variant X32, mRNA	144.66	-10.6643	2.87518	-3.70909	0.000208006	0.000977969	857.882	292.513	0	6.88317	0	0	0	0
XM_006523521.3	K10586	BIRC6; baculoviral IAP repeat-containing protein 6 (apollon) [EC:2.3.2.23]	baculoviral IAP repeat-containing 6 (Birc6), transcript variant X4, mRNA	144.553	-10.6634	1.13639	-9.38351	6.38e-21	2.55e-19	216.913	242.147	205.708	491.655	0	0	0	0
XM_030255355.1	K08867	WNK; WNK lysine deficient protein kinase [EC:2.7.11.1]	WNK lysine deficient protein kinase 1 (Wnk1), transcript variant X12, mRNA	144.507	-10.6628	2.48861	-4.28465	1.83e-05	0.000106394	473.887	275.079	0	407.09	0	0	0	0
XM_030246168.1	K19930	SRCIN1; SRC kinase signaling inhibitor 1	SRC kinase signaling inhibitor 1 (Srcin1), transcript variant X19, mRNA	238.285	-10.6624	1.11288	-9.58083	9.63e-22	4.17e-20	334.164	327.383	508.279	735.515	0	0	0	0.936827
NM_011117.2	K10388	PLEC; plectin	plectin (Plec), transcript variant 1, mRNA	238.271	-10.6622	1.30763	-8.15388	3.52e-16	8.38e-15	918.461	143.351	233.669	609.652	1.03306	0	0	0
NM_001310668.1			zinc finger protein 142 (Zfp142), transcript variant 1, mRNA	144.25	-10.6603	1.44323	-7.3864	1.51e-13	2.68e-12	459.231	35.8377	264.625	394.307	0	0	0	0
XM_030244893.1	K09239	HIVEP; human immunodeficiency virus type I enhancer-binding protein	human immunodeficiency virus type I enhancer binding protein 2 (Hivep2), transcript variant X7, mRNA	142.889	-10.6467	1.22642	-8.68109	3.92e-18	1.15e-16	454.345	327.383	97.8612	263.527	0	0	0	0
NM_001164612.1	K14951	ATP13A3_4_5; cation-transporting P-type ATPase 13A3/4/5 [EC:7.2.2.-]	ATPase type 13A4 (Atp13a4), transcript variant 1, mRNA	142.664	-10.6444	1.16198	-9.16056	5.16e-20	1.87e-18	464.116	308.011	221.686	147.496	0	0	0	0
XM_006528873.4	K08867	WNK; WNK lysine deficient protein kinase [EC:2.7.11.1]	WNK lysine deficient protein kinase 3 (Wnk3), transcript variant X4, mRNA	142.307	-10.6408	1.2623	-8.42966	3.47e-17	9.14e-16	428.941	242.147	83.8811	383.491	0	0	0	0
NM_139141.4	K09229	ZKSCAN; KRAB and SCAN domains-containing zinc finger protein	zinc finger with KRAB and SCAN domains 8 (Zkscan8), transcript variant 1, mRNA	142.158	-10.6392	2.4772	-4.29484	1.75e-05	0.000101975	370.316	390.341	0	376.607	0	0	0	0
XR_001781114.2	K19878	ERC2; ELKS/RAB6-interacting/CAST family member 2	ELKS/RAB6-interacting/CAST family member 2 (Erc2), transcript variant X27, misc_RNA	141.756	-10.6351	1.20708	-8.81065	1.24e-18	3.83e-17	284.332	98.7959	364.483	386.441	0	0	0	0
NM_001146690.1	K00994	CHPT1; diacylglycerol cholinephosphotransferase [EC:2.7.8.2]	choline phosphotransferase 1 (Chpt1), transcript variant 1, mRNA	141.569	-10.6333	1.05027	-10.1244	4.31e-24	2.33e-22	357.614	241.178	245.652	288.11	0	0	0	0
XM_030252941.1			ubiquitin specific peptidase 53 (Usp53), transcript variant X7, mRNA	140.821	-10.6256	1.15922	-9.16616	4.9e-20	1.78e-18	123.113	351.597	380.461	271.393	0	0	0	0
XM_006501049.4	K04875	KCNA2; potassium voltage-gated channel Shaker-related subfamily A member 2	potassium voltage-gated channel, shaker-related subfamily, member 2 (Kcna2), transcript variant X2, mRNA	140.099	-10.6181	2.50481	-4.2391	2.24e-05	0.000128464	195.417	447.487	0	477.888	0	0	0	0
NM_172716.4	K11488	PCGF3; polycomb group RING finger protein 3	polycomb group ring finger 3 (Pcgf3), mRNA	139.957	-10.6168	1.04632	-10.1468	3.42e-24	1.87e-22	274.561	268.299	230.673	346.125	0	0	0	0
NM_001361931.1	K13163	MSL1; male-specific lethal 1	male specific lethal 1 (Msl1), transcript variant 2, mRNA	139.89	-10.616	2.02825	-5.23407	1.66e-07	1.35e-06	188.578	552.095	377.465	0.983309	0	0	0	0
XM_017314647.2			RUN domain containing 3A (Rundc3a), transcript variant X6, mRNA	138.35	-10.6001	1.07594	-9.85188	6.73e-23	3.28e-21	338.072	270.236	318.548	179.946	0	0	0	0
NM_029447.2	K01393	NLN; neurolysin [EC:3.4.24.16]	neurolysin (metallopeptidase M3 family) (Nln), mRNA	138.326	-10.5998	1.0478	-10.1162	4.68e-24	2.51e-22	325.37	221.807	252.642	306.793	0	0	0	0
XM_030247858.1			fibronectin type III domain containing 3A (Fndc3a), transcript variant X6, mRNA	137.875	-10.595	2.48897	-4.2568	2.07e-05	0.000119465	319.507	272.173	0	511.321	0	0	0	0
XM_006504930.4			FRY microtubule binding protein (Fry), transcript variant X6, mRNA	137.861	-10.595	1.21166	-8.74415	2.25e-18	6.74e-17	384.972	143.351	148.789	425.773	0	0	0	0
XM_006529373.4	K16776	NAV1; neuron navigator 1	neuron navigator 1 (Nav1), transcript variant X6, mRNA	137.54	-10.5916	1.07309	-9.87018	5.61e-23	2.75e-21	292.149	193.717	249.646	364.808	0	0	0	0
NM_001077354.3			neurite extension and migration factor (Nexmif), mRNA	137.09	-10.5869	1.2612	-8.39433	4.69e-17	1.22e-15	384.972	223.744	82.8825	405.123	0	0	0	0
XM_006508273.4	K11857	USP47; ubiquitin carboxyl-terminal hydrolase 47 [EC:3.4.19.12]	ubiquitin specific peptidase 47 (Usp47), transcript variant X1, mRNA	136.779	-10.5837	1.09017	-9.70832	2.78e-22	1.26e-20	361.522	287.67	166.764	278.277	0	0	0	0
XM_017315025.2	K17701	SIPA1L1; signal-induced proliferation-associated 1 like protein 1	signal-induced proliferation-associated 1 like 1 (Sipa1l1), transcript variant X12, mRNA	136.529	-10.5809	1.07911	-9.8052	1.07e-22	5.08e-21	302.897	189.843	235.666	363.824	0	0	0	0
NM_026367.4	K17569	GPATCH2; G patch domain-containing protein 2	G patch domain containing 2 (Gpatch2), transcript variant 1, mRNA	136.177	-10.5774	1.06362	-9.94466	2.66e-23	1.34e-21	262.836	357.409	201.714	267.46	0	0	0	0
NM_133857.3			ubiquitin specific peptidase 53 (Usp53), mRNA	135.827	-10.5735	1.16755	-9.05615	1.35e-19	4.66e-18	358.591	150.131	173.754	404.14	0	0	0	0
NM_001359875.1	K22909	ZC3H13; zinc finger CCCH domain-containing protein 13	zinc finger CCCH type containing 13 (Zc3h13), transcript variant 1, mRNA	135.588	-10.571	1.65748	-6.37775	1.8e-10	2.18e-09	427.964	340.943	9.98584	305.809	0	0	0	0
XM_006529419.3			R3H domain containing 1 (R3hdm1), transcript variant X3, mRNA	134.388	-10.5581	1.2306	-8.57961	9.52e-18	2.67e-16	184.669	109.45	465.34	315.642	0	0	0	0
NM_001311095.1	K16606	LRRC49; leucine-rich repeat-containing protein 49	leucine rich repeat containing 49 (Lrrc49), transcript variant 4, mRNA	134.247	-10.5566	1.20502	-8.7605	1.94e-18	5.88e-17	163.173	184.032	521.261	205.512	0	0	0	0
XM_011239533.3			double zinc ribbon and ankyrin repeat domains 1 (Dzank1), transcript variant X4, mRNA	134.058	-10.5546	1.10507	-9.55112	1.28e-21	5.47e-20	213.005	402.932	274.611	181.912	0	0	0	0
XM_006514087.2			RUN and FYVE domain-containing 2 (Rufy2), transcript variant X2, mRNA	134.016	-10.5542	1.04952	-10.0562	8.63e-24	4.52e-22	303.874	217.932	235.666	314.659	0	0	0	0
XM_030246869.1			NOVA alternative splicing regulator 1 (Nova1), transcript variant X17, mRNA	133.55	-10.5491	1.15304	-9.14891	5.75e-20	2.07e-18	392.789	123.979	256.636	294.993	0	0	0	0
NM_133910.3	K20167	TBC1D14; TBC1 domain family member 14	TBC1 domain family, member 14 (Tbc1d14), transcript variant 2, mRNA	133.027	-10.5435	1.13411	-9.2967	1.45e-20	5.58e-19	230.592	240.21	159.773	433.639	0	0	0	0
XM_006535470.1	K11458	PHC3; polyhomeotic-like protein 3	polyhomeotic 3 (Phc3), transcript variant X4, mRNA	132.972	-10.5428	2.4748	-4.26006	2.04e-05	0.000117889	411.353	291.545	0	360.875	0	0	0	0
XM_030253027.1	K21596	CAMTA; calmodulin-binding transcription activator	calmodulin binding transcription activator 1 (Camta1), transcript variant X15, mRNA	131.283	-10.5244	1.49338	-7.04736	1.82e-12	2.85e-11	287.263	29.0576	218.69	515.254	0	0	0	0
XM_030252849.1			ubiquitin-associated protein 2-like (Ubap2l), transcript variant X12, mRNA	130.775	-10.5188	1.6338	-6.43826	1.21e-10	1.5e-09	301.92	339.974	10.9844	393.324	0	0	0	0
XM_006496422.4	K10590	TRIP12; E3 ubiquitin-protein ligase TRIP12 [EC:2.3.2.26]	thyroid hormone receptor interactor 12 (Trip12), transcript variant X25, mRNA	130.462	-10.5154	1.10505	-9.51577	1.8e-21	7.6e-20	373.247	191.78	179.745	298.926	0	0	0	0
XM_017312682.1	K04852	CACNA1E; voltage-dependent calcium channel R type alpha-1E	calcium channel, voltage-dependent, R type, alpha 1E subunit (Cacna1e), transcript variant X10, mRNA	129.927	-10.5094	1.28458	-8.18119	2.81e-16	6.74e-15	291.172	63.9268	381.459	302.859	0	0	0	0
NM_032008.4			sarcolemma associated protein (Slmap), transcript variant 2, mRNA	129.694	-10.5069	1.14173	-9.20263	3.49e-20	1.29e-18	432.849	250.864	182.741	171.096	0	0	0	0
XR_003954289.1	K05198	GRIA2; glutamate receptor 2	glutamate receptor, ionotropic, AMPA2 (alpha 2) (Gria2), transcript variant X19, misc_RNA	129.254	-10.502	1.26995	-8.26959	1.34e-16	3.34e-15	358.591	94.9216	152.783	427.74	0	0	0	0
XM_006497557.4			nebulette (Nebl), transcript variant X4, mRNA	129.173	-10.5011	1.08949	-9.63848	5.5e-22	2.43e-20	237.432	224.712	188.732	382.507	0	0	0	0
NM_001080118.1	K15144	MED1; mediator of RNA polymerase II transcription subunit 1	mediator complex subunit 1 (Med1), transcript variant 3, mRNA	129.149	-10.5007	1.07369	-9.78008	1.37e-22	6.42e-21	214.959	196.623	267.621	353.991	0	0	0	0
XM_017314624.2	K10362	MYO18; myosin XVIII	myosin XVIIIA (Myo18a), transcript variant X6, mRNA	128.761	-10.4965	1.28873	-8.14481	3.8e-16	8.99e-15	364.453	325.445	61.9122	278.277	0	0	0	0
XM_017317389.2	K07207	TSC2; tuberous sclerosis 2	TSC complex subunit 2 (Tsc2), transcript variant X7, mRNA	128.744	-10.4963	1.06544	-9.85154	6.75e-23	3.29e-21	175.876	309.948	280.602	263.527	0	0	0	0
NM_001346804.1	K16307	CDC42BP; serine/threonine-protein kinase MRCK [EC:2.7.11.1]	CDC42 binding protein kinase alpha (Cdc42bpa), transcript variant 2, mRNA	128.744	-10.4962	1.37834	-7.61513	2.63e-14	5.1e-13	43.9689	237.304	410.418	338.258	0	0	0	0
XM_006500609.4			death inducer-obliterator 1 (Dido1), transcript variant X2, mRNA	127.92	-10.487	1.07064	-9.79511	1.18e-22	5.57e-21	359.568	213.089	215.694	235.011	0	0	0	0
XM_030252411.1	K08805	DCLK1_2; doublecortin-like kinase 1/2 [EC:2.7.11.1]	doublecortin-like kinase 1 (Dclk1), transcript variant X4, mRNA	127.646	-10.4838	2.47463	-4.23652	2.27e-05	0.000129838	284.332	0	343.513	393.324	0	0	0	0
NM_178782.4			BCL6 co-repressor-like 1 (Bcorl1), mRNA	127.596	-10.4834	1.05525	-9.93451	2.95e-23	1.48e-21	334.164	229.555	244.653	212.395	0	0	0	0
XM_006516240.3	K09407	FOXN; forkhead box protein N	forkhead box N3 (Foxn3), transcript variant X10, mRNA	210.34	-10.4824	1.09436	-9.57852	9.84e-22	4.25e-20	422.101	631.519	308.562	319.576	0	0.96413	0	0
NM_001163549.1	K10388	PLEC; plectin	plectin (Plec), transcript variant 14, mRNA	127.508	-10.4822	1.10614	-9.47641	2.63e-21	1.09e-19	177.83	179.189	340.517	322.525	0	0	0	0
XM_006535136.4	K13575	SLC4A4; solute carrier family 4 (sodium bicarbonate cotransporter), member 4	solute carrier family 4 (anion exchanger), member 4 (Slc4a4), transcript variant X3, mRNA	126.768	-10.474	1.09675	-9.55005	1.3e-21	5.52e-20	361.522	256.676	235.666	160.279	0	0	0	0
XM_006530991.4	K16550	RPGRIP1L; protein fantom	Rpgrip1-like (Rpgrip1l), transcript variant X1, mRNA	126.549	-10.4714	1.17943	-8.87842	6.78e-19	2.15e-17	348.82	123.011	175.751	364.808	0	0	0	0
NM_146081.2	K15424	PPP4R1; serine/threonine-protein phosphatase 4 regulatory subunit 1	protein phosphatase 4, regulatory subunit 1 (Ppp4r1), transcript variant 1, mRNA	126.403	-10.4697	1.10097	-9.50948	1.92e-21	8.05e-20	212.028	156.911	333.527	308.759	0	0	0	0
XR_380429.3			MON2 homolog, regulator of endosome to Golgi trafficking (Mon2), transcript variant X2, misc_RNA	126.31	-10.4687	1.16691	-8.97129	2.93e-19	9.69e-18	274.561	144.32	169.759	421.84	0	0	0	0
XM_017321807.2			C2 calcium-dependent domain containing 5 (C2cd5), transcript variant X9, mRNA	125.181	-10.4557	1.73531	-6.02528	1.69e-09	1.82e-08	376.178	5.81152	255.638	363.824	0	0	0	0
NM_001025568.2	K13755	PDE1; calcium/calmodulin-dependent 3',5'-cyclic nucleotide phosphodiesterase [EC:3.1.4.17]	phosphodiesterase 1C (Pde1c), transcript variant 2, mRNA	124.831	-10.4517	1.99978	-5.22643	1.73e-07	1.4e-06	461.185	0.968587	231.672	304.826	0	0	0	0
XM_006532988.4			synergin, gamma (Synrg), transcript variant X11, mRNA	336.525	-10.4393	1.06721	-9.78183	1.35e-22	6.31e-21	971.224	602.461	615.128	501.488	0	0.96413	0	0.936827
NM_001360429.1	K15501	PPP6R3; serine/threonine-protein phosphatase 6 regulatory subunit 3	protein phosphatase 6, regulatory subunit 3 (Ppp6r3), transcript variant 4, mRNA	123.005	-10.4304	1.08789	-9.58773	9e-22	3.9e-20	177.83	185.969	306.565	313.676	0	0	0	0
XM_030249564.1	K07377	NRXN; neurexin	neurexin I (Nrxn1), transcript variant X30, mRNA	122.977	-10.4301	1.15318	-9.04461	1.5e-19	5.14e-18	158.288	250.864	412.415	162.246	0	0	0	0
XR_001785152.2	K10643	CNOT4; CCR4-NOT transcription complex subunit 4 [EC:2.3.2.27]	CCR4-NOT transcription complex, subunit 4 (Cnot4), transcript variant X5, misc_RNA	122.804	-10.428	1.11941	-9.31562	1.21e-20	4.72e-19	238.409	128.822	298.577	316.626	0	0	0	0
XM_011246855.2	K04501	SMAD4; mothers against decapentaplegic homolog 4	SMAD family member 4 (Smad4), transcript variant X1, mRNA	122.495	-10.4245	1.25497	-8.30652	9.85e-17	2.47e-15	314.622	246.021	349.504	69.815	0	0	0	0
XM_006509709.3	K08789	MAST; microtubule-associated serine/threonine kinase [EC:2.7.11.1]	microtubule associated serine/threonine kinase 3 (Mast3), transcript variant X3, mRNA	201.357	-10.4193	1.17662	-8.85528	8.35e-19	2.63e-17	324.393	166.597	509.278	609.652	0	0	0	0.936827
NM_144946.5			neuropilin (NRP) and tolloid (TLL)-like 1 (Neto1), transcript variant 1, mRNA	121.834	-10.4166	1.44058	-7.23087	4.8e-13	8.02e-12	265.768	29.0576	346.509	333.342	0	0	0	0
NM_177606.4	K24020		pleckstrin homology domain containing, family H (with MyTH4 domain) member 2 (Plekhh2), transcript variant 1, mRNA	121.594	-10.4138	1.16104	-8.96939	2.98e-19	9.84e-18	334.164	167.566	129.816	341.208	0	0	0	0
NM_054050.2	K06277	RAPGEF1; Rap guanine nucleotide exchange factor 1	Rap guanine nucleotide exchange factor (GEF) 1 (Rapgef1), transcript variant 3, mRNA	121.275	-10.4101	1.16338	-8.94813	3.62e-19	1.18e-17	365.43	184.032	120.829	299.909	0	0	0	0
XM_011249014.3	K08864	TLK; tousled-like kinase [EC:2.7.11.1]	tousled-like kinase 2 (Arabidopsis) (Tlk2), transcript variant X9, mRNA	120.923	-10.4059	1.04455	-9.96209	2.23e-23	1.13e-21	247.203	235.367	195.722	289.093	0	0	0	0
XM_006515420.2	K11660	MTA; metastasis-associated protein MTA	metastasis associated 1 (Mta1), transcript variant X2, mRNA	120.881	-10.4053	1.26769	-8.20807	2.25e-16	5.46e-15	341.003	79.4242	379.462	167.163	0	0	0	0
XM_006517135.4	K15588	NSD1; [histone H3]-lysine36 N-dimethyltransferase NSD1 [EC:2.1.1.357]	nuclear receptor-binding SET-domain protein 1 (Nsd1), transcript variant X3, mRNA	120.364	-10.3991	2.53942	-4.09505	4.22e-05	0.000229846	338.072	105.576	519.264	0	0	0	0	0
XM_006512443.4	K23859		pleckstrin homology domain containing, family G (with RhoGef domain) member 1 (Plekhg1), transcript variant X5, mRNA	119.795	-10.3922	1.06558	-9.7526	1.8e-22	8.3e-21	237.432	171.44	309.561	239.927	0	0	0	0
NM_001128171.2	K08601	CYLD; ubiquitin carboxyl-terminal hydrolase CYLD [EC:3.4.19.12]	CYLD lysine 63 deubiquitinase (Cyld), transcript variant 4, mRNA	119.307	-10.3864	2.47171	-4.20209	2.64e-05	0.000149611	403.537	0	274.611	276.31	0	0	0	0
XM_006518024.4	K19933	CADPS; calcium-dependent secretion activator	Ca2+-dependent secretion activator (Cadps), transcript variant X1, mRNA	119.215	-10.3852	2.46694	-4.20977	2.56e-05	0.000144994	285.309	0	305.567	362.841	0	0	0	0
NM_001355158.1	K06551	SIRPA_B1_G; signal-regulatory protein alpha/beta1/gamma	signal-regulatory protein alpha (Sirpa), transcript variant 8, mRNA	119.058	-10.3834	1.29813	-7.99872	1.26e-15	2.81e-14	456.299	71.6755	237.663	186.829	0	0	0	0
XR_003949350.1	K18441	CYTH; cytohesin	cytohesin 1 (Cyth1), transcript variant X7, misc_RNA	118.8	-10.3802	2.46373	-4.21321	2.52e-05	0.00014293	0	304.136	336.523	309.742	0	0	0	0
XM_006523941.2	K05849	SLC8A; solute carrier family 8 (sodium/calcium exchanger)	solute carrier family 8 (sodium/calcium exchanger), member 1 (Slc8a1), transcript variant X10, mRNA	118.366	-10.3749	1.11535	-9.30193	1.38e-20	5.34e-19	290.195	139.477	323.541	193.712	0	0	0	0
NM_001253863.1	K15603	TCF4_12; transcription factor 4/12	transcription factor 12 (Tcf12), transcript variant 3, mRNA	118.282	-10.374	1.28432	-8.07741	6.62e-16	1.52e-14	240.363	360.315	285.595	59.9819	0	0	0	0
NM_008883.2	K06820	PLXNA; plexin A	plexin A3 (Plxna3), transcript variant 1, mRNA	118.244	-10.3735	1.23743	-8.3831	5.16e-17	1.34e-15	365.43	75.5498	227.677	277.293	0	0	0	0
NM_001359335.1	K16578	CLASP1_2; CLIP-associating protein 1/2	CLIP associating protein 1 (Clasp1), transcript variant 11, mRNA	117.072	-10.3592	1.21648	-8.51572	1.66e-17	4.53e-16	201.28	395.184	249.646	90.4645	0	0	0	0
XM_017317393.2	K07207	TSC2; tuberous sclerosis 2	TSC complex subunit 2 (Tsc2), transcript variant X16, mRNA	116.591	-10.3532	1.311	-7.89719	2.85e-15	6.16e-14	287.263	66.8325	157.776	420.856	0	0	0	0
XM_006496943.4	K16463	CEP170; centrosomal protein CEP170	centrosomal protein 170 (Cep170), transcript variant X8, mRNA	116.48	-10.3519	1.08887	-9.50699	1.96e-21	8.24e-20	271.63	242.147	138.803	279.26	0	0	0	0
XM_006496945.4	K16463	CEP170; centrosomal protein CEP170	centrosomal protein 170 (Cep170), transcript variant X11, mRNA	191.511	-10.3469	1.19288	-8.67389	4.18e-18	1.22e-16	127.021	519.163	449.363	435.606	0	0	0	0.936827
XM_030251453.1	K10592	HUWE1; E3 ubiquitin-protein ligase HUWE1 [EC:2.3.2.26]	HECT, UBA and WWE domain containing 1 (Huwe1), transcript variant X30, mRNA	115.924	-10.3448	2.57113	-4.02346	5.74e-05	0.000303909	71.3273	0	359.49	496.571	0	0	0	0
XM_030253147.1			R3H domain containing 1 (R3hdm1), transcript variant X7, mRNA	115.846	-10.3439	1.31304	-7.87781	3.33e-15	7.15e-14	297.034	81.3613	429.391	118.98	0	0	0	0
XM_006529295.3	K23001	TOR1AIP; torsin-1A-interacting protein	torsin A interacting protein 1 (Tor1aip1), transcript variant X1, mRNA	115.771	-10.3429	1.07813	-9.59339	8.52e-22	3.71e-20	224.73	153.037	302.571	245.827	0	0	0	0
XR_001780858.2	K09595	HM13; minor histocompatibility antigen H13 [EC:3.4.23.-]	histocompatibility 13 (H13), transcript variant X3, misc_RNA	115.723	-10.3424	1.10001	-9.40216	5.35e-21	2.15e-19	309.736	224.712	255.638	135.697	0	0	0	0
XM_006516091.3			pecanex homolog (Pcnx), transcript variant X3, mRNA	115.721	-10.3423	2.53396	-4.08148	4.47e-05	0.000242555	0	99.7645	451.36	374.641	0	0	0	0
NM_001362992.1			plakophilin 4 (Pkp4), transcript variant 5, mRNA	115.678	-10.3418	1.97539	-5.23533	1.65e-07	1.34e-06	349.797	493.98	1.99717	79.6481	0	0	0	0
NM_001347371.2	K04594	ADGRL3; adhesion G protein-coupled receptor L3	adhesion G protein-coupled receptor L3 (Adgrl3), transcript variant 5, mRNA	115.594	-10.3408	1.43969	-7.18266	6.84e-13	1.12e-11	172.944	32.932	326.537	392.34	0	0	0	0
NM_001012518.3	K11420	EHMT; [histone H3]-lysine9 N-trimethyltransferase EHMT [EC:2.1.1.355]	euchromatic histone methyltransferase 1 (Ehmt1), transcript variant 1, mRNA	115.423	-10.3386	1.10597	-9.348	8.93e-21	3.52e-19	127.998	246.99	302.571	245.827	0	0	0	0
XM_030249003.1	K06753	ROBO1; roundabout, axon guidance receptor 1	roundabout guidance receptor 1 (Robo1), transcript variant X10, mRNA	115.353	-10.3378	1.13668	-9.09472	9.48e-20	3.33e-18	351.751	155.943	268.619	146.513	0	0	0	0
NM_001346520.1	K17336	PLS3; plastin-3	plastin 3 (T-isoform) (Pls3), transcript variant 5, mRNA	115.32	-10.3373	1.24252	-8.31965	8.82e-17	2.23e-15	189.555	96.8587	446.367	189.779	0	0	0	0
NM_001039087.1	K06277	RAPGEF1; Rap guanine nucleotide exchange factor 1	Rap guanine nucleotide exchange factor (GEF) 1 (Rapgef1), transcript variant 1, mRNA	115.105	-10.3348	1.13087	-9.13883	6.31e-20	2.25e-18	188.578	344.817	129.816	257.627	0	0	0	0
XR_387189.3			protein tyrosine phosphatase, receptor type, f polypeptide (PTPRF), interacting protein (liprin), alpha 4 (Ppfia4), transcript variant X1, misc_RNA	114.905	-10.3321	2.70207	-3.82378	0.000131423	0.000645918	0	293.482	603.145	22.6161	0	0	0	0
XM_017315141.1	K04849	CACNA1B; voltage-dependent calcium channel N type alpha-1B	calcium channel, voltage-dependent, N type, alpha 1B subunit (Cacna1b), transcript variant X4, mRNA	114.809	-10.331	1.06359	-9.71335	2.64e-22	1.2e-20	303.874	187.906	188.732	237.961	0	0	0	0
NM_025859.3	K07942	ARL1; ADP-ribosylation factor-like protein 1	ADP-ribosylation factor-like 1 (Arl1), mRNA	114.73	-10.33	1.13805	-9.07698	1.12e-19	3.89e-18	352.728	160.786	140.8	263.527	0	0	0	0
XM_006498713.3	K23961		erythrocyte membrane protein band 4.1 like 1 (Epb41l1), transcript variant X5, mRNA	113.972	-10.3204	1.45862	-7.07544	1.49e-12	2.34e-11	158.288	37.7749	505.284	210.428	0	0	0	0
XM_017312310.1	K20225	CIC; capicua transcriptional repressor	capicua transcriptional repressor (Cic), transcript variant X2, mRNA	113.771	-10.3178	1.5715	-6.5656	5.18e-11	6.73e-10	165.128	20.3403	514.271	210.428	0	0	0	0
XM_006515023.4	K20045	ITSN; intersectin	intersectin 2 (Itsn2), transcript variant X2, mRNA	113.74	-10.3176	1.17477	-8.78262	1.6e-18	4.86e-17	267.722	277.016	88.874	276.31	0	0	0	0
XM_006507535.4	K16059	STIM1; stromal interaction molecule 1	stromal interaction molecule 1 (Stim1), transcript variant X3, mRNA	113.552	-10.315	2.55896	-4.03095	5.56e-05	0.000295205	0	121.073	173.754	613.585	0	0	0	0
NM_001081428.1			family with sequence similarity 184, member A (Fam184a), mRNA	113.157	-10.31	1.06449	-9.68537	3.48e-22	1.56e-20	161.219	212.121	253.64	278.277	0	0	0	0
NM_172669.3	K17985	AMBRA1; activating molecule in BECN1-regulated autophagy protein 1	autophagy/beclin 1 regulator 1 (Ambra1), transcript variant 1, mRNA	186.289	-10.3071	1.13378	-9.09087	9.82e-20	3.44e-18	632.175	313.822	230.673	312.692	0	0	0.945449	0
XM_006512079.4	K06821	PLXNB; plexin B	plexin B1 (Plxnb1), transcript variant X6, mRNA	112.84	-10.3061	1.30959	-7.8697	3.56e-15	7.61e-14	255.997	263.456	49.9292	333.342	0	0	0	0
NM_018760.2	K13575	SLC4A4; solute carrier family 4 (sodium bicarbonate cotransporter), member 4	solute carrier family 4 (anion exchanger), member 4 (Slc4a4), transcript variant 1, mRNA	307.978	-10.3058	1.30275	-7.91084	2.56e-15	5.54e-14	1283.89	498.823	555.213	123.897	1.03306	0.96413	0	0
NM_001302801.1	K10127	MDM4; protein Mdm4	transformed mouse 3T3 cell double minute 4 (Mdm4), transcript variant 1, mRNA	112.655	-10.3036	2.45656	-4.19432	2.74e-05	0.000154392	330.255	279.922	0	291.06	0	0	0	0
NM_001122737.2	K13769	IGF2; insulin-like growth factor 2	insulin-like growth factor 2 (Igf2), transcript variant 3, mRNA	112.14	-10.297	1.09144	-9.43434	3.93e-21	1.6e-19	274.561	135.602	271.615	215.345	0	0	0	0
XM_006505626.1	K04958	ITPR1; inositol 1,4,5-triphosphate receptor type 1	inositol 1,4,5-trisphosphate receptor 1 (Itpr1), transcript variant X5, mRNA	111.934	-10.2944	1.67189	-6.15733	7.4e-10	8.32e-09	474.864	11.623	123.824	285.16	0	0	0	0
XM_006515064.3	K17925	SNX13; sorting nexin-13	sorting nexin 13 (Snx13), transcript variant X3, mRNA	111.838	-10.2932	1.08492	-9.48753	2.37e-21	9.86e-20	173.921	329.32	199.717	191.745	0	0	0	0
XM_030250530.1	K01530	E7.6.2.1; phospholipid-translocating ATPase [EC:7.6.2.1]	ATPase, class II, type 9B (Atp9b), transcript variant X8, mRNA	110.421	-10.2747	1.17631	-8.73473	2.44e-18	7.3e-17	365.43	142.382	252.642	122.914	0	0	0	0
XM_006504297.4	K17591	RIMBP2; RIMS-binding protein 2	RIMS binding protein 2 (Rimbp2), transcript variant X9, mRNA	109.963	-10.2688	1.11597	-9.20169	3.52e-20	1.3e-18	309.736	163.691	139.802	266.477	0	0	0	0
XM_030248542.1	K17495	CSMD; CUB and sushi domain-containing protein	CUB and Sushi multiple domains 3 (Csmd3), transcript variant X11, mRNA	109.705	-10.2655	1.05004	-9.77632	1.42e-22	6.64e-21	223.753	232.461	165.765	255.66	0	0	0	0
XM_011242443.3	K09186	MLL1; [histone H3]-lysine4 N-trimethyltransferase MLL1 [EC:2.1.1.354]	lysine (K)-specific methyltransferase 2A (Kmt2a), transcript variant X2, mRNA	109.697	-10.2652	2.53685	-4.04644	5.2e-05	0.000277814	561.825	122.042	0	193.712	0	0	0	0
XM_006506696.3	K10614	HERC3; E3 ubiquitin-protein ligase HERC3 [EC:2.3.2.26]	hect domain and RLD 3 (Herc3), transcript variant X2, mRNA	109.683	-10.2651	1.22144	-8.40409	4.31e-17	1.13e-15	345.889	80.3928	182.741	268.443	0	0	0	0
XM_030249124.1	K14946	RBFOX; RNA binding protein fox-1	RNA binding protein, fox-1 homolog (C. elegans) 1 (Rbfox1), transcript variant X19, mRNA	109.09	-10.2573	1.60296	-6.39893	1.56e-10	1.91e-09	147.54	123.011	24.9646	577.203	0	0	0	0
NM_001113353.2	K20279	SYNJ; synaptojanin [EC:3.1.3.36]	synaptojanin 2 (Synj2), transcript variant 1, mRNA	108.697	-10.252	1.09814	-9.33579	1e-20	3.93e-19	249.157	133.665	193.725	293.026	0	0	0	0
NM_001359541.1	K16307	CDC42BP; serine/threonine-protein kinase MRCK [EC:2.7.11.1]	CDC42 binding protein kinase alpha (Cdc42bpa), transcript variant 4, mRNA	108.649	-10.2514	1.40421	-7.30048	2.87e-13	4.93e-12	36.1522	204.372	407.422	221.245	0	0	0	0
XM_030247114.1	K13207	CUGBP; CUG-BP- and ETR3-like factor	CUGBP, Elav-like family member 1 (Celf1), transcript variant X13, mRNA	108.45	-10.2488	1.22885	-8.34015	7.42e-17	1.89e-15	153.403	306.074	324.54	83.5813	0	0	0	0
XM_006507678.3	K08873	SMG1; serine/threonine-protein kinase SMG1 [EC:2.7.11.1]	SMG1 homolog, phosphatidylinositol 3-kinase-related kinase (C. elegans) (Smg1), transcript variant X2, mRNA	108.227	-10.2458	2.00375	-5.1133	3.17e-07	2.47e-06	0.977087	157.88	254.639	452.322	0	0	0	0
XM_006505014.4	K08114	PTPRZ; receptor-type tyrosine-protein phosphatase zeta [EC:3.1.3.48]	protein tyrosine phosphatase, receptor type Z, polypeptide 1 (Ptprz1), transcript variant X3, mRNA	107.986	-10.2426	1.68796	-6.06802	1.3e-09	1.41e-08	348.82	89.11	11.983	413.973	0	0	0	0
NM_001301345.1	K12886	HNRNPK; heterogeneous nuclear ribonucleoprotein K	heterogeneous nuclear ribonucleoprotein K (Hnrnpk), transcript variant 6, mRNA	177.884	-10.2404	1.07943	-9.48683	2.38e-21	9.92e-20	394.743	342.88	458.35	226.161	0	0	0	0.936827
XM_006522338.4	K08886	TNK2; activated CDC42 kinase 1 [EC:2.7.10.2 2.7.11.1]	tyrosine kinase, non-receptor, 2 (Tnk2), transcript variant X9, mRNA	107.72	-10.2391	1.13668	-9.00795	2.1e-19	7.04e-18	187.601	360.315	139.802	174.046	0	0	0	0
XM_030243986.1	K16606	LRRC49; leucine-rich repeat-containing protein 49	leucine rich repeat containing 49 (Lrrc49), transcript variant X1, mRNA	107.376	-10.2344	1.1667	-8.77213	1.75e-18	5.32e-17	271.63	271.204	227.677	88.4978	0	0	0	0
NM_001083342.1			dispatched RND transporter family member 3 (Disp3), transcript variant 1, mRNA	107.186	-10.232	1.06061	-9.64728	5.05e-22	2.24e-20	211.051	256.676	152.783	236.978	0	0	0	0
NM_207654.2	K05462	EFNA; ephrin-A	ephrin A5 (Efna5), transcript variant 1, mRNA	106.927	-10.2283	1.09364	-9.35258	8.55e-21	3.38e-19	185.646	144.32	216.693	308.759	0	0	0	0
XM_030247765.1			homeobox containing 1 (Hmbox1), transcript variant X2, mRNA	106.921	-10.2282	2.47795	-4.1277	3.66e-05	0.000201968	0	187.906	243.655	423.806	0	0	0	0
XM_030251451.1	K10592	HUWE1; E3 ubiquitin-protein ligase HUWE1 [EC:2.3.2.26]	HECT, UBA and WWE domain containing 1 (Huwe1), transcript variant X28, mRNA	106.648	-10.2246	1.37898	-7.41465	1.22e-13	2.19e-12	96.7316	300.262	59.915	396.274	0	0	0	0
NM_001289606.1	K11321	BRD8; bromodomain-containing protein 8	bromodomain containing 8 (Brd8), transcript variant 2, mRNA	175.68	-10.2224	1.12799	-9.06255	1.27e-19	4.42e-18	406.468	363.22	166.764	468.055	0	0	0	0.936827
XM_030245852.1			gametogenetin binding protein 2 (Ggnbp2), transcript variant X10, mRNA	106.222	-10.2187	1.14329	-8.93804	3.96e-19	1.29e-17	161.219	159.817	367.479	161.263	0	0	0	0
XM_006506106.4	K04511	PRICKLE; prickle	prickle planar cell polarity protein 2 (Prickle2), transcript variant X1, mRNA	106.045	-10.2165	1.11084	-9.19717	3.68e-20	1.35e-18	219.844	309.948	126.82	191.745	0	0	0	0
XM_006515781.4	K08019	RAPGEF5; Rap guanine nucleotide exchange factor 5	Rap guanine nucleotide exchange factor (GEF) 5 (Rapgef5), transcript variant X1, mRNA	106.045	-10.2164	1.16494	-8.76987	1.79e-18	5.43e-17	297.034	125.916	297.578	127.83	0	0	0	0
NM_020505.2	K05730	VAV; guanine nucleotide exchange factor VAV	vav 3 oncogene (Vav3), transcript variant 1, mRNA	106.041	-10.2163	1.11977	-9.12357	7.27e-20	2.59e-18	309.736	122.042	232.67	183.879	0	0	0	0
XM_017316236.1	K01425	glsA; glutaminase [EC:3.5.1.2]	glutaminase (Gls), transcript variant X9, mRNA	105.531	-10.2094	1.09795	-9.29856	1.42e-20	5.5e-19	254.042	123.979	201.714	264.51	0	0	0	0
XM_030251169.1			syntaphilin (Snph), transcript variant X4, mRNA	104.654	-10.1973	1.14729	-8.88816	6.21e-19	1.98e-17	254.042	108.482	306.565	168.146	0	0	0	0
XR_003952154.1	K15978	AKAP8L; A-kinase anchor protein 8-like protein	A kinase (PRKA) anchor protein 8-like (Akap8l), transcript variant X9, misc_RNA	103.729	-10.1845	2.51137	-4.05535	5.01e-05	0.000268509	392.789	99.7645	0	337.275	0	0	0	0
XM_017313474.2	K20283	GOLGA4; golgin subfamily A member 4	golgi autoantigen, golgin subfamily a, 4 (Golga4), transcript variant X12, mRNA	103.345	-10.1792	1.13005	-9.00768	2.1e-19	7.05e-18	231.57	108.482	190.73	295.976	0	0	0	0
NM_176940.5			NACHT and WD repeat domain containing 1 (Nwd1), mRNA	103.011	-10.1745	2.56924	-3.96011	7.49e-05	0.000387495	184.669	0	81.8839	557.536	0	0	0	0
XM_006531126.2	K04592	ADGRL1; adhesion G protein-coupled receptor L1	adhesion G protein-coupled receptor L1 (Adgrl1), transcript variant X14, mRNA	102.291	-10.1644	1.17765	-8.63103	6.08e-18	1.75e-16	86.9607	202.435	315.553	213.378	0	0	0	0
XM_011239313.3	K04910	KCNH7; potassium voltage-gated channel Eag-related subfamily H member 7	potassium voltage-gated channel, subfamily H (eag-related), member 7 (Kcnh7), transcript variant X1, mRNA	102.196	-10.163	2.58096	-3.93768	8.23e-05	0.000422099	71.3273	0	186.735	559.503	0	0	0	0
XM_006527731.3	K17336	PLS3; plastin-3	plastin 3 (T-isoform) (Pls3), transcript variant X1, mRNA	168.351	-10.1609	1.03647	-9.80337	1.09e-22	5.16e-21	370.316	346.754	351.502	277.293	0	0	0.945449	0
NM_012048.3	K03511	POLK; DNA polymerase kappa [EC:2.7.7.7]	polymerase (DNA directed), kappa (Polk), transcript variant a, mRNA	101.928	-10.1593	1.10955	-9.15619	5.38e-20	1.94e-18	108.457	241.178	237.663	228.128	0	0	0	0
NM_053073.3	K20052	LRP8; low-density lipoprotein receptor-related protein 8	low density lipoprotein receptor-related protein 8, apolipoprotein e receptor (Lrp8), transcript variant 1, mRNA	101.824	-10.1578	1.47099	-6.90542	5.01e-12	7.39e-11	306.805	79.4242	40.9419	387.424	0	0	0	0
XM_030246108.1	K23028	SPECC1; cytospin	sperm antigen with calponin homology and coiled-coil domains 1 (Specc1), transcript variant X1, mRNA	101.808	-10.1576	1.96407	-5.1717	2.32e-07	1.85e-06	271.63	321.571	0.998584	220.261	0	0	0	0
XR_001782348.2	K16063	PIAS2; E3 SUMO-protein ligase PIAS2 [EC:2.3.2.-]	protein inhibitor of activated STAT 2 (Pias2), transcript variant X4, misc_RNA	101.521	-10.1536	1.05044	-9.66605	4.2e-22	1.88e-20	223.753	195.655	155.779	236.978	0	0	0	0
XM_006496566.4	K22076	MFF; mitochondrial fission factor	mitochondrial fission factor (Mff), transcript variant X14, mRNA	101.271	-10.1499	1.96953	-5.15347	2.56e-07	2.03e-06	300.943	194.686	313.555	0.983309	0	0	0	0
XM_006538345.3	K13750	SLC24A2; solute carrier family 24 (sodium/potassium/calcium exchanger), member 2	solute carrier family 24 (sodium/potassium/calcium exchanger), member 2 (Slc24a2), transcript variant X4, mRNA	101.069	-10.147	1.25076	-8.11269	4.95e-16	1.15e-14	141.678	73.6126	342.514	250.744	0	0	0	0
XM_011241198.3	K06758	CHL1; L1 cell adhesion molecule like protein	cell adhesion molecule L1-like (Chl1), transcript variant X13, mRNA	100.94	-10.1453	1.26416	-8.0253	1.01e-15	2.28e-14	300.943	177.252	58.9165	270.41	0	0	0	0
XM_017321542.2	K08867	WNK; WNK lysine deficient protein kinase [EC:2.7.11.1]	WNK lysine deficient protein kinase 1 (Wnk1), transcript variant X1, mRNA	100.914	-10.1449	1.25682	-8.07186	6.92e-16	1.58e-14	352.728	69.7383	152.783	232.061	0	0	0	0
NM_001359330.1	K16578	CLASP1_2; CLIP-associating protein 1/2	CLIP associating protein 1 (Clasp1), transcript variant 8, mRNA	166.361	-10.1437	1.10676	-9.16522	4.94e-20	1.79e-18	525.673	312.854	241.657	249.761	0	0	0.945449	0
XM_030249784.1	K17631	SYNGAP; Ras/Rap GTPase-activating protein SynGAP	synaptic Ras GTPase activating protein 1 homolog (rat) (Syngap1), transcript variant X9, mRNA	100.676	-10.1414	1.04404	-9.71359	2.64e-22	1.2e-20	216.913	162.723	192.727	233.044	0	0	0	0
NM_013565.3	K06482	ITGA3; integrin alpha 3	integrin alpha 3 (Itga3), transcript variant 1, mRNA	100.395	-10.1374	1.06177	-9.5477	1.33e-21	5.63e-20	262.836	154.005	184.738	201.578	0	0	0	0
XM_006516948.4	K09228	KRAB; KRAB domain-containing zinc finger protein	zinc finger protein 169 (Zfp169), transcript variant X5, mRNA	100.297	-10.136	1.03827	-9.76238	1.63e-22	7.58e-21	179.784	217.932	226.679	177.979	0	0	0	0
XM_006517234.3	K12600	SKI3; superkiller protein 3	tetratricopeptide repeat domain 37 (Ttc37), transcript variant X3, mRNA	100.122	-10.1335	1.34846	-7.51487	5.7e-14	1.06e-12	293.126	220.838	249.646	37.3658	0	0	0	0
XM_011248020.3	K06757	NFASC; neurofascin	neurofascin (Nfasc), transcript variant X23, mRNA	99.924	-10.1307	1.10702	-9.15139	5.62e-20	2.02e-18	191.509	299.294	181.742	126.847	0	0	0	0
XM_006533051.2	K03350	APC3; anaphase-promoting complex subunit 3	cell division cycle 27 (Cdc27), transcript variant X2, mRNA	99.7383	-10.128	1.9676	-5.14736	2.64e-07	2.09e-06	195.417	342.88	0.998584	258.61	0	0	0	0
NM_001039198.1	K09379	ZFHX2; zinc finger homeobox protein 2	zinc finger homeobox 2 (Zfhx2), mRNA	99.3066	-10.1217	1.1229	-9.01389	1.99e-19	6.7e-18	211.051	107.513	190.73	285.16	0	0	0	0
XR_003955361.1	K23797		pleckstrin homology domain containing, family A member 6 (Plekha6), transcript variant X31, misc_RNA	99.0067	-10.1173	1.28429	-7.87773	3.33e-15	7.15e-14	270.653	50.3665	194.724	276.31	0	0	0	0
XM_030251457.1	K10592	HUWE1; E3 ubiquitin-protein ligase HUWE1 [EC:2.3.2.26]	HECT, UBA and WWE domain containing 1 (Huwe1), transcript variant X35, mRNA	98.9786	-10.1169	1.24475	-8.12768	4.38e-16	1.03e-14	258.928	61.021	185.737	286.143	0	0	0	0
XM_006504283.3	K06065	NCOR2; nuclear receptor co-repressor 2	nuclear receptor co-repressor 2 (Ncor2), transcript variant X33, mRNA	98.9243	-10.1161	1.14496	-8.83534	9.98e-19	3.11e-17	244.272	181.126	270.616	95.381	0	0	0	0
NR_155104.1	K20493	LRRC16; leucine-rich repeat-containing protein 16	capping protein regulator and myosin 1 linker 3 (Carmil3), transcript variant 3, non-coding RNA	98.856	-10.1151	1.06594	-9.48936	2.32e-21	9.7e-20	202.257	146.257	182.741	259.594	0	0	0	0
NM_028871.2	K13161	HNRNPR; heterogeneous nuclear ribonucleoprotein R	heterogeneous nuclear ribonucleoprotein R (Hnrnpr), transcript variant 1, mRNA	98.6144	-10.1116	1.53883	-6.57095	5e-11	6.52e-10	397.674	24.2147	273.612	93.4144	0	0	0	0
XM_006495682.3	K10382	DST; dystonin	dystonin (Dst), transcript variant X23, mRNA	98.2932	-10.1069	1.17883	-8.57369	1e-17	2.8e-16	301.92	83.2985	188.732	212.395	0	0	0	0
NM_001362963.1	K08864	TLK; tousled-like kinase [EC:2.7.11.1]	tousled-like kinase 1 (Tlk1), transcript variant 2, mRNA	98.2119	-10.1056	2.44919	-4.12612	3.69e-05	0.0002033	244.272	0	296.579	244.844	0	0	0	0
NM_029810.4	K01081	E3.1.3.5; 5'-nucleotidase [EC:3.1.3.5]	5'-nucleotidase, cytosolic II (Nt5c2), transcript variant 3, mRNA	98.1254	-10.1044	1.09489	-9.2287	2.74e-20	1.02e-18	281.401	135.602	208.704	159.296	0	0	0	0
XM_030250409.1	K09299	ZEB1; zinc finger homeobox protein 1	zinc finger E-box binding homeobox 1 (Zeb1), transcript variant X14, mRNA	98.0553	-10.1035	1.13647	-8.8902	6.1e-19	1.94e-17	216.913	162.723	107.847	296.959	0	0	0	0
NM_001357469.1	K08805	DCLK1_2; doublecortin-like kinase 1/2 [EC:2.7.11.1]	doublecortin-like kinase 1 (Dclk1), transcript variant 11, mRNA	98.0296	-10.1031	1.20981	-8.35094	6.77e-17	1.73e-15	371.293	177.252	108.846	126.847	0	0	0	0
NM_001358904.1	K13094	RBM5_10; RNA-binding protein 5/10	RNA binding motif protein 10 (Rbm10), transcript variant 5, mRNA	97.9116	-10.1014	1.0884	-9.28096	1.68e-20	6.44e-19	288.241	185.969	149.788	159.296	0	0	0	0
XM_006515799.2	K03174	TRAF3; TNF receptor-associated factor 3	TNF receptor-associated factor 3 (Traf3), transcript variant X2, mRNA	97.8947	-10.101	1.23958	-8.14868	3.68e-16	8.73e-15	102.594	104.607	368.478	207.478	0	0	0	0
XM_006529446.4	K10513	ZBTB41; zinc finger and BTB domain-containing protein 41	zinc finger and BTB domain containing 41 (Zbtb41), transcript variant X1, mRNA	97.8752	-10.1008	1.2556	-8.04455	8.66e-16	1.96e-14	321.461	83.2985	106.848	271.393	0	0	0	0
XM_030245308.1	K14288	XPOT; exportin-T	exportin, tRNA (nuclear export receptor for tRNAs) (Xpot), transcript variant X6, mRNA	97.8627	-10.1006	1.15701	-8.72994	2.55e-18	7.59e-17	285.309	119.136	120.829	257.627	0	0	0	0
NM_001134384.1	K12495	IQSEC; IQ motif and SEC7 domain-containing protein	IQ motif and Sec7 domain 1 (Iqsec1), transcript variant 2, mRNA	97.5849	-10.0964	3.06594	-3.29307	0.000990991	0.00394208	664.419	115.262	0.998584	0	0	0	0	0
XM_017318090.2	K06086	SORBS1; sorbin and SH3 domain containing 1	sorbin and SH3 domain containing 1 (Sorbs1), transcript variant X11, mRNA	97.393	-10.0937	1.04797	-9.6317	5.88e-22	2.59e-20	231.57	202.435	192.727	152.413	0	0	0	0
NM_001159604.2	K17943	PUM; pumilio RNA-binding family	pumilio RNA-binding family member 1 (Pum1), transcript variant 3, mRNA	97.3589	-10.0931	1.82005	-5.54548	2.93e-08	2.67e-07	233.524	57.1467	481.318	6.88317	0	0	0	0
XM_030253747.1	K05628	RERE; arginine-glutamic acid dipeptide repeats protein	arginine glutamic acid dipeptide (RE) repeats (Rere), transcript variant X10, mRNA	97.1101	-10.0896	1.03756	-9.72436	2.37e-22	1.08e-20	196.394	226.649	182.741	171.096	0	0	0	0
XM_030242599.1			family with sequence similarity 135, member A (Fam135a), transcript variant X15, mRNA	96.5366	-10.0809	1.96296	-5.13556	2.81e-07	2.21e-06	256.974	190.812	0.998584	323.509	0	0	0	0
XM_011246293.3	K08889	FER; tyrosine-protein kinase Fer [EC:2.7.10.2]	fer (fms/fps related) protein kinase (Fer), transcript variant X3, mRNA	96.14	-10.0749	1.15709	-8.70709	3.12e-18	9.22e-17	94.7774	234.398	283.598	156.346	0	0	0	0
NM_001289895.2	K18080	TNS; tensin	tensin 1 (Tns1), transcript variant 2, mRNA	95.8918	-10.0712	2.4916	-4.04204	5.3e-05	0.000282648	258.928	0	117.833	390.374	0	0	0	0
XM_030242923.1			zinc finger protein 329 (Zfp329), transcript variant X5, mRNA	95.6876	-10.0682	1.27266	-7.91113	2.55e-15	5.53e-14	89.892	218.901	93.8669	362.841	0	0	0	0
NM_001368991.1	K06777	PTPRD; receptor-type tyrosine-protein phosphatase delta [EC:3.1.3.48]	protein tyrosine phosphatase, receptor type, D (Ptprd), transcript variant 5, mRNA	95.5122	-10.0655	1.34109	-7.50551	6.12e-14	1.13e-12	401.583	141.414	54.9221	166.179	0	0	0	0
XM_006499691.4	K23399	MGA; MAX gene-associated protein	MAX gene associated (Mga), transcript variant X5, mRNA	95.1843	-10.0606	1.29059	-7.79529	6.43e-15	1.33e-13	324.393	102.67	69.9009	264.51	0	0	0	0
XM_006508862.4	K04710	CERS1_2_3_4; ceramide synthetase [EC:2.3.1.24]	ceramide synthase 4 (Cers4), transcript variant X2, mRNA	95.1386	-10.0598	2.45768	-4.0932	4.25e-05	0.000231484	348.82	240.21	0	172.079	0	0	0	0
XM_006495776.3	K00921	PIKFYVE; 1-phosphatidylinositol-3-phosphate 5-kinase [EC:2.7.1.150]	phosphoinositide kinase, FYVE type zinc finger containing (Pikfyve), transcript variant X1, mRNA	95.0745	-10.0588	1.76097	-5.71209	1.12e-08	1.08e-07	77.1898	6.78011	328.534	348.091	0	0	0	0
XM_017318394.2	K01136	IDS; iduronate 2-sulfatase [EC:3.1.6.13]	iduronate 2-sulfatase (Ids), transcript variant X4, mRNA	95.0552	-10.0586	1.18211	-8.50901	1.75e-17	4.78e-16	111.388	235.367	109.844	303.843	0	0	0	0
NM_001362489.1	K04978	TRPM3; transient receptor potential cation channel subfamily M member 3	transient receptor potential cation channel, subfamily M, member 3 (Trpm3), transcript variant 12, mRNA	95.0568	-10.0586	1.95941	-5.13347	2.84e-07	2.24e-06	216.913	311.885	230.673	0.983309	0	0	0	0
NM_172496.3	K18623	COBL; protein cordon-bleu	cordon-bleu WH2 repeat (Cobl), transcript variant 1, mRNA	95.0122	-10.0579	1.45229	-6.92554	4.34e-12	6.47e-11	22.473	233.43	305.567	198.628	0	0	0	0
XR_003954926.1	K13112	THRAP3; thyroid hormone receptor-associated protein 3	thyroid hormone receptor associated protein 3 (Thrap3), transcript variant X2, misc_RNA	94.8802	-10.0558	1.06625	-9.43099	4.06e-21	1.65e-19	190.532	177.252	250.645	140.613	0	0	0	0
XM_017315908.2	K13143	INTS6; integrator complex subunit 6	integrator complex subunit 6 (Ints6), transcript variant X3, mRNA	94.8625	-10.0558	1.06171	-9.47134	2.76e-21	1.14e-19	243.295	204.372	161.771	149.463	0	0	0	0
XM_006533096.4	K16471	FBF1; Fas-binding factor 1	Fas (TNFRSF6) binding factor 1 (Fbf1), transcript variant X7, mRNA	93.9719	-10.042	1.29972	-7.72629	1.11e-14	2.24e-13	207.142	49.398	169.759	325.475	0	0	0	0
XM_006496567.4	K22076	MFF; mitochondrial fission factor	mitochondrial fission factor (Mff), transcript variant X15, mRNA	254.592	-10.0366	1.02691	-9.77357	1.46e-22	6.82e-21	521.764	585.027	438.378	489.688	0	0	0.945449	0.936827
XM_006517185.2	K03514	PAPD5_7; non-canonical poly(A) RNA polymerase PAPD5/7 [EC:2.7.7.19]	terminal nucleotidyltransferase 4A (Tent4a), transcript variant X1, mRNA	93.2073	-10.0302	1.08393	-9.25357	2.17e-20	8.21e-19	177.83	135.602	164.766	267.46	0	0	0	0
XM_006532049.3	K02154	ATPeV0A; V-type H+-transporting ATPase subunit a	ATPase, H+ transporting, lysosomal V0 subunit A1 (Atp6v0a1), transcript variant X1, mRNA	93.1308	-10.029	3.08868	-3.24701	0.00116625	0.00455709	667.35	0	0.998584	76.6981	0	0	0	0
XM_006530337.4	K12487	GIT2; G protein-coupled receptor kinase interactor 2	GIT ArfGAP 2 (Git2), transcript variant X11, mRNA	93.1102	-10.0288	1.05774	-9.48135	2.51e-21	1.04e-19	224.73	154.005	151.785	214.361	0	0	0	0
XM_030249040.1	K05731	TIAM1; T-lymphoma invasion and metastasis-inducing protein 1	T cell lymphoma invasion and metastasis 1 (Tiam1), transcript variant X3, mRNA	92.9879	-10.0269	1.1912	-8.41749	3.85e-17	1.01e-15	92.8232	330.288	143.796	176.996	0	0	0	0
XM_006498305.4	K19901	DAB2IP; disabled homolog 2-interacting protein	disabled 2 interacting protein (Dab2ip), transcript variant X6, mRNA	92.2447	-10.0152	2.91819	-3.43198	0.000599184	0.00251914	361.522	0	374.469	1.96662	0	0	0	0
NM_001360430.1	K15501	PPP6R3; serine/threonine-protein phosphatase 6 regulatory subunit 3	protein phosphatase 6, regulatory subunit 3 (Ppp6r3), transcript variant 5, mRNA	91.9301	-10.0105	1.112	-9.00224	2.21e-19	7.39e-18	194.44	215.995	97.8612	227.144	0	0	0	0
XM_006509268.4	K16506	FAT1_2_3; protocadherin Fat 1/2/3	FAT atypical cadherin 1 (Fat1), transcript variant X2, mRNA	91.8075	-10.0084	1.29185	-7.74735	9.38e-15	1.92e-13	263.813	93.953	69.9009	306.793	0	0	0	0
NM_011424.3	K06065	NCOR2; nuclear receptor co-repressor 2	nuclear receptor co-repressor 2 (Ncor2), transcript variant 1, mRNA	91.5369	-10.0043	1.19675	-8.35953	6.3e-17	1.62e-15	253.065	276.047	104.851	98.3309	0	0	0	0
XM_030246315.1	K20317	SPAG9; c-Jun-amino-terminal kinase-interacting protein 4	sperm associated antigen 9 (Spag9), transcript variant X12, mRNA	91.5346	-10.0042	1.09326	-9.15073	5.65e-20	2.03e-18	263.813	126.885	152.783	188.795	0	0	0	0
XM_006534475.4			tetratricopeptide repeat, ankyrin repeat and coiled-coil containing 2 (Tanc2), transcript variant X4, mRNA	150.958	-10.0034	2.16638	-4.61755	3.88e-06	2.55e-05	336.118	0	281.601	589.002	0	0	0.945449	0
NM_001190302.2	K09228	KRAB; KRAB domain-containing zinc finger protein	predicted gene 14326 (Gm14326), transcript variant 1, mRNA	91.0015	-9.99567	1.0729	-9.3165	1.2e-20	4.69e-19	142.655	156.911	174.752	253.694	0	0	0	0
XM_006534937.4			RIKEN cDNA 2900026A02 gene (2900026A02Rik), transcript variant X1, mRNA	90.994	-9.99554	2.44153	-4.09396	4.24e-05	0.000230767	266.745	191.78	0	269.427	0	0	0	0
XM_006499511.4			double zinc ribbon and ankyrin repeat domains 1 (Dzank1), transcript variant X1, mRNA	90.8679	-9.99349	3.00418	-3.32653	0.000879339	0.00354731	262.836	0.968587	0	463.139	0	0	0	0
XM_006518488.3	K04515	CAMK2; calcium/calmodulin-dependent protein kinase (CaM kinase) II [EC:2.7.11.17]	calcium/calmodulin-dependent protein kinase II gamma (Camk2g), transcript variant X1, mRNA	90.761	-9.99182	2.51595	-3.97139	7.15e-05	0.000371329	302.897	0	345.51	77.6814	0	0	0	0
XM_011239294.2	K10367	FMN1; formin 1	formin 1 (Fmn1), transcript variant X1, mRNA	90.7433	-9.99162	1.28808	-7.75701	8.7e-15	1.78e-13	298.011	74.5812	86.8768	266.477	0	0	0	0
XM_017320900.1	K06757	NFASC; neurofascin	neurofascin (Nfasc), transcript variant X29, mRNA	90.6449	-9.98997	2.46604	-4.05102	5.1e-05	0.00027311	0.977087	0.968587	288.591	434.623	0	0	0	0
XM_011242326.2	K13147	INTS10; integrator complex subunit 10	integrator complex subunit 10 (Ints10), transcript variant X5, mRNA	90.6364	-9.98995	1.08208	-9.23218	2.65e-20	9.92e-19	216.913	144.32	130.815	233.044	0	0	0	0
XM_006530562.4	K07588	argK; LAO/AO transport system kinase [EC:2.7.-.-]	methylmalonic aciduria (cobalamin deficiency) type A (Mmaa), transcript variant X1, mRNA	90.3951	-9.9861	1.0871	-9.18597	4.08e-20	1.5e-18	211.051	142.382	128.817	240.911	0	0	0	0
XM_006518492.3	K04515	CAMK2; calcium/calmodulin-dependent protein kinase (CaM kinase) II [EC:2.7.11.17]	calcium/calmodulin-dependent protein kinase II gamma (Camk2g), transcript variant X5, mRNA	608.548	-9.9832	0.82328	-12.1261	7.68e-34	9.64e-32	1685.47	1212.67	1087.46	878.095	0	0	0	4.68413
XM_006498037.3	K24023		Ral GEF with PH domain and SH3 binding motif 1 (Ralgps1), transcript variant X7, mRNA	90.1014	-9.9814	1.18623	-8.41437	3.95e-17	1.04e-15	159.265	151.1	90.8712	319.576	0	0	0	0
XM_030252717.1	K14943	MBNL; muscleblind	muscleblind like splicing factor 1 (Mbnl1), transcript variant X19, mRNA	89.8478	-9.97734	1.25862	-7.92718	2.24e-15	4.9e-14	213.982	160.786	54.9221	289.093	0	0	0	0
NM_001360956.1	K23884	WAC; WW domain-containing adapter protein with coiled-coil	WW domain containing adaptor with coiled-coil (Wac), transcript variant 4, mRNA	89.6592	-9.97426	1.33947	-7.44641	9.59e-14	1.74e-12	191.509	223.744	266.622	35.3991	0	0	0	0
XM_011243720.1	K17600	VPS54; vacuolar protein sorting-associated protein 54	VPS54 GARP complex subunit (Vps54), transcript variant X1, mRNA	89.6267	-9.97366	1.15007	-8.67219	4.24e-18	1.24e-16	132.884	96.8587	227.677	259.594	0	0	0	0
NM_001284249.1	K11406	HDAC4_5; histone deacetylase 4/5 [EC:3.5.1.98]	histone deacetylase 5 (Hdac5), transcript variant 4, mRNA	243.186	-9.97038	1.02266	-9.74943	1.86e-22	8.54e-21	523.718	491.074	423.4	505.421	0	0	0	1.87365
XM_006507757.4			zinc finger protein 646 (Zfp646), transcript variant X4, mRNA	89.2822	-9.96835	1.03705	-9.61223	7.1e-22	3.11e-20	208.119	176.283	157.776	172.079	0	0	0	0
XM_006523221.4	K11653	ARID1; AT-rich interactive domain-containing protein 1	AT rich interactive domain 1B (SWI-like) (Arid1b), transcript variant X1, mRNA	89.1652	-9.96645	1.03645	-9.6159	6.85e-22	3.01e-20	188.578	175.314	151.785	197.645	0	0	0	0
XM_006516009.4			HEAT repeat containing 5A (Heatr5a), transcript variant X1, mRNA	89.0682	-9.96467	2.57581	-3.86856	0.000109481	0.000547449	438.712	227.618	0	46.2155	0	0	0	0
XM_006496054.3	K11850	USP26_29_37; ubiquitin carboxyl-terminal hydrolase 26/29/37 [EC:3.4.19.12]	ubiquitin specific peptidase 37 (Usp37), transcript variant X1, mRNA	88.915	-9.96215	2.99341	-3.32803	0.000874616	0.00353053	0.977087	362.252	0	348.091	0	0	0	0
NM_001111028.1	K21919	KCTD9; BTB/POZ domain-containing protein KCTD9	potassium channel tetramerisation domain containing 9 (Kctd9), transcript variant 1, mRNA	88.7891	-9.96027	1.27349	-7.82122	5.23e-15	1.1e-13	275.538	236.335	51.9264	146.513	0	0	0	0
NM_178035.4	K12419	FADS6; fatty acid desaturase 6 [EC:1.14.19.-]	fatty acid desaturase domain family, member 6 (Fads6), mRNA	88.6998	-9.95887	1.0302	-9.66692	4.17e-22	1.87e-20	186.624	173.377	162.769	186.829	0	0	0	0
NM_027264.4	K09228	KRAB; KRAB domain-containing zinc finger protein	zinc finger protein 715 (Zfp715), transcript variant 1, mRNA	88.5939	-9.95703	1.15036	-8.65557	4.9e-18	1.42e-16	293.126	100.733	143.796	171.096	0	0	0	0
XM_030251650.1	K10706	SETX; senataxin [EC:3.6.4.-]	senataxin (Setx), transcript variant X2, mRNA	88.574	-9.95665	2.45338	-4.05834	4.94e-05	0.000265393	256.974	305.105	0	146.513	0	0	0	0
XM_006508186.4	K18439	ARAP1; Arf-GAP with Rho-GAP domain, ANK repeat and PH domain-containing protein 1	ArfGAP with RhoGAP domain, ankyrin repeat and PH domain 1 (Arap1), transcript variant X1, mRNA	88.4819	-9.95513	2.4568	-4.05208	5.08e-05	0.000272015	0	144.32	263.626	299.909	0	0	0	0
XM_006512119.3	K09229	ZKSCAN; KRAB and SCAN domains-containing zinc finger protein	zinc finger protein 445 (Zfp445), transcript variant X2, mRNA	88.2809	-9.95185	2.4409	-4.07712	4.56e-05	0.000246658	256.974	0	250.645	198.628	0	0	0	0
NM_001362498.1	K04978	TRPM3; transient receptor potential cation channel subfamily M member 3	transient receptor potential cation channel, subfamily M, member 3 (Trpm3), transcript variant 17, mRNA	87.8429	-9.94478	1.05898	-9.39092	5.95e-21	2.38e-19	137.769	185	155.779	224.195	0	0	0	0
XM_030246200.1	K20315	ARHGAP21_23; Rho GTPase-activating protein 21/23	Rho GTPase activating protein 23 (Arhgap23), transcript variant X7, mRNA	87.7493	-9.94321	1.0877	-9.14148	6.16e-20	2.21e-18	196.394	126.885	137.805	240.911	0	0	0	0
XM_006541458.4			zinc finger protein 280C (Zfp280c), transcript variant X1, mRNA	87.7373	-9.94314	1.06872	-9.30381	1.36e-20	5.25e-19	216.913	204.372	152.783	127.83	0	0	0	0
XM_030249100.1			zinc finger protein 148 (Zfp148), transcript variant X8, mRNA	87.7314	-9.94287	1.95776	-5.07869	3.8e-07	2.94e-06	195.417	0.968587	195.722	309.742	0	0	0	0
NM_001356441.1			GTPase activating protein and VPS9 domains 1 (Gapvd1), transcript variant 1, mRNA	87.7007	-9.94235	2.49055	-3.99203	6.55e-05	0.000342938	272.607	335.131	93.8669	0	0	0	0	0
XM_006530874.3	K12604	CNOT1; CCR4-NOT transcription complex subunit 1	CCR4-NOT transcription complex, subunit 1 (Cnot1), transcript variant X5, mRNA	87.6507	-9.94161	1.32521	-7.50192	6.29e-14	1.16e-12	69.3731	233.43	74.8938	323.509	0	0	0	0
XM_006495837.4			PHD finger protein 3 (Phf3), transcript variant X2, mRNA	144.603	-9.94124	1.11963	-8.87907	6.74e-19	2.14e-17	285.309	183.063	461.346	226.161	0	0	0.945449	0
XM_011250985.3	K06671	STAG1_2; cohesin complex subunit SA-1/2	stromal antigen 2 (Stag2), transcript variant X3, mRNA	87.353	-9.93662	2.44542	-4.06337	4.84e-05	0.000260202	264.79	269.267	164.766	0	0	0	0	0
XM_030252371.1	K10380	ANK; ankyrin	ankyrin 2, brain (Ank2), transcript variant X34, mRNA	143.411	-9.92932	2.16661	-4.58289	4.59e-06	2.98e-05	378.132	215.995	552.217	0	0	0	0.945449	0
XM_006510602.4	K06789	ASAM; adipocyte-specific adhesion molecule	CXADR-like membrane protein (Clmp), transcript variant X1, mRNA	143.41	-9.92922	1.51097	-6.57141	4.98e-11	6.5e-10	336.118	14.5288	392.444	403.157	1.03306	0	0	0
XM_006525534.4	K02085	APC; adenomatosis polyposis coli protein	APC, WNT signaling pathway regulator (Apc), transcript variant X6, mRNA	86.8468	-9.92831	1.1558	-8.59001	8.7e-18	2.45e-16	249.157	178.22	188.732	78.6647	0	0	0	0
XM_017319537.2			RIKEN cDNA 4932438A13 gene (4932438A13Rik), transcript variant X13, mRNA	86.738	-9.92654	1.0415	-9.53096	1.56e-21	6.6e-20	193.463	183.063	177.748	139.63	0	0	0	0
XM_030251744.1	K24046		Cobl-like 1 (Cobll1), transcript variant X17, mRNA	86.6699	-9.92531	1.5989	-6.2076	5.38e-10	6.17e-09	259.905	9.68587	254.639	169.129	0	0	0	0
NM_001039692.1	K20636	ARHGAP12_27; Rho GTPase-activating protein 12/27	Rho GTPase activating protein 12 (Arhgap12), transcript variant 1, mRNA	86.3661	-9.92022	2.43796	-4.06907	4.72e-05	0.000254633	206.165	0	256.636	228.128	0	0	0	0
XM_006519227.4	K17592	SACS; sacsin	sacsin (Sacs), transcript variant X2, mRNA	235.38	-9.91555	1.43892	-6.89096	5.54e-12	8.14e-11	511.993	32.932	372.472	963.643	1.03306	0.96413	0	0
XM_006502439.4	K04593	ADGRL2; adhesion G protein-coupled receptor L2	adhesion G protein-coupled receptor L2 (Adgrl2), transcript variant X26, mRNA	85.3435	-9.90309	1.19569	-8.2823	1.21e-16	3.01e-15	142.655	101.702	117.833	320.559	0	0	0	0
XM_011239693.2	K08835	OXSR1; serine/threonine-protein kinase OSR1/STK39 [EC:2.7.11.1]	serine/threonine kinase 39 (Stk39), transcript variant X7, mRNA	85.2209	-9.90096	2.48675	-3.98148	6.85e-05	0.000357001	332.209	0	95.8641	253.694	0	0	0	0
XM_006504609.3	K18730	GIGYF; PERQ amino acid-rich with GYF domain-containing protein	GRB10 interacting GYF protein 1 (Gigyf1), transcript variant X5, mRNA	85.0561	-9.89825	1.67315	-5.91592	3.3e-09	3.41e-08	261.859	219.869	5.9915	192.729	0	0	0	0
XM_006498991.4	K05698	PTPRJ; receptor-type tyrosine-protein phosphatase eta [EC:3.1.3.48]	protein tyrosine phosphatase, receptor type, J (Ptprj), transcript variant X1, mRNA	84.971	-9.89674	1.28906	-7.67747	1.62e-14	3.22e-13	43.9689	171.44	272.613	191.745	0	0	0	0
XM_006508092.4			methyltransferase like 9 (Mettl9), transcript variant X1, mRNA	140.192	-9.89666	1.09085	-9.07246	1.16e-19	4.05e-18	180.761	400.995	256.636	282.21	0	0	0	0.936827
XM_006509584.3	K10360	MYO9; myosin IX	myosin IXb (Myo9b), transcript variant X25, mRNA	84.9649	-9.89664	1.1734	-8.43419	3.34e-17	8.8e-16	152.425	82.3299	161.771	283.193	0	0	0	0
NM_001364626.1	K16602	TTLL5; tubulin polyglutamylase TTLL5 [EC:6.-.-.-]	tubulin tyrosine ligase-like family, member 5 (Ttll5), transcript variant 5, mRNA	84.7812	-9.89353	1.39074	-7.11388	1.13e-12	1.8e-11	285.309	28.089	195.722	169.129	0	0	0	0
XM_006530532.4	K07190	PHKA_B; phosphorylase kinase alpha/beta subunit	phosphorylase kinase beta (Phkb), transcript variant X3, mRNA	84.3321	-9.88575	1.06569	-9.27639	1.75e-20	6.7e-19	134.838	165.628	227.677	146.513	0	0	0	0
XM_006534893.3	K22038	LRRC8; volume-regulated anion channel	leucine rich repeat containing 8D (Lrrc8d), transcript variant X3, mRNA	84.3162	-9.88561	1.03016	-9.59614	8.3e-22	3.61e-20	172.944	171.44	176.749	153.396	0	0	0	0
XM_006504146.4			FRY like transcription coactivator (Fryl), transcript variant X12, mRNA	84.2493	-9.88442	1.1537	-8.56755	1.06e-17	2.95e-16	203.234	73.6126	185.737	211.412	0	0	0	0
NM_010566.3	K03084	SHIP1; phosphatidylinositol-3,4,5-trisphosphate 5-phosphatase 1 [EC:3.1.3.86]	inositol polyphosphate-5-phosphatase D (Inpp5d), transcript variant 1, mRNA	84.2411	-9.88427	1.12907	-8.75434	2.05e-18	6.19e-17	96.7316	134.634	197.72	244.844	0	0	0	0
XM_011243455.3	K04888	KCNC2; potassium voltage-gated channel Shaw-related subfamily C member 2	potassium voltage gated channel, Shaw-related subfamily, member 2 (Kcnc2), transcript variant X5, mRNA	84.0517	-9.88102	2.518	-3.92415	8.7e-05	0.000444908	343.934	0	260.63	67.8483	0	0	0	0
NM_029570.4	K01530	E7.6.2.1; phospholipid-translocating ATPase [EC:7.6.2.1]	ATPase, class VI, type 11B (Atp11b), transcript variant 1, mRNA	83.9714	-9.87964	2.56546	-3.85101	0.00011763	0.000584386	42.9918	0	350.503	278.277	0	0	0	0
NR_027477.1	K00994	CHPT1; diacylglycerol cholinephosphotransferase [EC:2.7.8.2]	choline phosphotransferase 1 (Chpt1), transcript variant 3, non-coding RNA	83.866	-9.8778	1.14941	-8.59383	8.41e-18	2.38e-16	177.83	77.487	235.666	179.946	0	0	0	0
XM_030243194.1			zinc finger, DBF-type containing 2 (Zdbf2), transcript variant X3, mRNA	83.7719	-9.87621	2.50696	-3.93951	8.16e-05	0.000419237	87.9378	0	393.442	188.795	0	0	0	0
NM_001359730.1	K14946	RBFOX; RNA binding protein fox-1	RNA binding protein, fox-1 homolog (C. elegans) 1 (Rbfox1), transcript variant 9, mRNA	83.5791	-9.87288	1.55904	-6.33266	2.41e-10	2.88e-09	98.6857	32.932	458.35	78.6647	0	0	0	0
XM_006496944.4	K16463	CEP170; centrosomal protein CEP170	centrosomal protein 170 (Cep170), transcript variant X10, mRNA	83.4829	-9.87128	1.7358	-5.68688	1.29e-08	1.23e-07	335.141	5.81152	93.8669	233.044	0	0	0	0
XM_006523976.4			BRD4 interacting chromatin remodeling complex associated protein like (Bicral), transcript variant X5, mRNA	83.3542	-9.86903	1.16002	-8.50765	1.77e-17	4.83e-16	135.815	92.0158	157.776	281.226	0	0	0	0
XM_030247934.1	K16470	DZIP1; zinc finger protein DZIP1	DAZ interacting protein 1 (Dzip1), transcript variant X7, mRNA	137.524	-9.8689	1.09766	-8.99088	2.45e-19	8.17e-18	208.119	303.168	189.731	398.24	0	0	0	0.936827
XM_006515956.3	K06756	NRCAM; neuronal cell adhesion molecule	neuronal cell adhesion molecule (Nrcam), transcript variant X12, mRNA	137.499	-9.86852	1.17605	-8.39121	4.81e-17	1.25e-15	224.73	119.136	450.361	304.826	0	0	0	0.936827
XM_006502805.2	K01099	INPP5B_F; inositol polyphosphate 5-phosphatase INPP5B/F [EC:3.1.3.36]	inositol polyphosphate-5-phosphatase B (Inpp5b), transcript variant X2, mRNA	83.3112	-9.86835	1.08378	-9.10548	8.59e-20	3.04e-18	242.317	132.696	155.779	135.697	0	0	0	0
XM_011245146.3	K16470	DZIP1; zinc finger protein DZIP1	DAZ interacting protein 1 (Dzip1), transcript variant X4, mRNA	83.3084	-9.86823	2.4363	-4.05049	5.11e-05	0.000273607	254.042	166.597	0	245.827	0	0	0	0
XR_003950508.1			predicted gene, 40841 (Gm40841), transcript variant X3, ncRNA	82.8991	-9.86123	1.08695	-9.07234	1.16e-19	4.05e-18	236.455	128.822	126.82	171.096	0	0	0	0
NM_001362574.1	K09103	EBF; early B-cell factor	early B cell factor 1 (Ebf1), transcript variant 6, mRNA	82.6303	-9.85651	1.25481	-7.85496	4e-15	8.51e-14	108.457	144.32	76.891	331.375	0	0	0	0
NM_001110140.3	K05853	ATP2A; P-type Ca2+ transporter type 2A [EC:7.2.2.10]	ATPase, Ca++ transporting, cardiac muscle, slow twitch 2 (Atp2a2), transcript variant 1, mRNA	687.717	-9.85449	1.38621	-7.10895	1.17e-12	1.87e-11	2159.36	92.0158	349.504	2894.86	3.09917	2.89239	0	0
XM_006520608.4	K09368	POU6F; POU domain transcription factor, class 6	POU domain, class 6, transcription factor 1 (Pou6f1), transcript variant X1, mRNA	82.3969	-9.8524	1.33399	-7.38569	1.52e-13	2.69e-12	347.843	56.1781	159.773	95.381	0	0	0	0
XM_006522994.3	K15712	TTC3; E3 ubiquitin-protein ligase TTC3 [EC:2.3.2.27]	tetratricopeptide repeat domain 3 (Ttc3), transcript variant X13, mRNA	82.3172	-9.85095	1.27942	-7.69954	1.37e-14	2.73e-13	109.434	55.2095	210.701	283.193	0	0	0	0
XM_017320994.2	K04407	MAP4K4; mitogen-activated protein kinase kinase kinase kinase 4 [EC:2.7.11.1]	mitogen-activated protein kinase kinase kinase kinase 4 (Map4k4), transcript variant X2, mRNA	82.2841	-9.85037	2.63376	-3.74004	0.000183994	0.000876212	0	316.728	21.9688	319.576	0	0	0	0
XM_006526243.3	K16725	CEP192; centrosomal protein CEP192	centrosomal protein 192 (Cep192), transcript variant X3, mRNA	82.0313	-9.84591	1.11778	-8.80845	1.27e-18	3.9e-17	194.44	84.2671	189.731	187.812	0	0	0	0
XM_030251734.1			N-myc downstream regulated gene 3 (Ndrg3), transcript variant X5, mRNA	81.8652	-9.84301	2.45068	-4.01644	5.91e-05	0.00031228	0	259.581	131.813	263.527	0	0	0	0
NM_172440.3	K08518	STXBP5; syntaxin-binding protein 5	syntaxin binding protein 5-like (Stxbp5l), transcript variant xb, mRNA	81.7447	-9.84094	1.10514	-8.9047	5.35e-19	1.72e-17	249.157	113.325	155.779	135.697	0	0	0	0
NM_001164569.1	K20804	RNF34; E3 ubiquitin-protein ligase RNF34 [EC:2.3.2.31]	ring finger and FYVE like domain containing protein (Rffl), transcript variant 3, mRNA	81.5716	-9.8379	1.23444	-7.9695	1.59e-15	3.52e-14	148.517	106.545	80.8853	316.626	0	0	0	0
XM_011248220.3	K04429	TAO; thousand and one amino acid protein kinase [EC:2.7.11.1]	TAO kinase 3 (Taok3), transcript variant X3, mRNA	81.5508	-9.83747	1.86682	-5.26965	1.37e-07	1.13e-06	1.95417	120.105	279.604	250.744	0	0	0	0
XM_030246205.1	K12898	HNRNPF_H; heterogeneous nuclear ribonucleoprotein F/H	heterogeneous nuclear ribonucleoprotein H1 (Hnrnph1), transcript variant X8, mRNA	81.285	-9.83274	2.44262	-4.02548	5.69e-05	0.000301481	185.646	0	290.588	174.046	0	0	0	0
XM_011239286.3	K18985	ELMO2; engulfment and cell motility protein 2	engulfment and cell motility 2 (Elmo2), transcript variant X4, mRNA	81.0844	-9.82925	1.65325	-5.9454	2.76e-09	2.88e-08	306.805	94.9216	8.98726	237.961	0	0	0	0
XM_006534473.4			tetratricopeptide repeat, ankyrin repeat and coiled-coil containing 2 (Tanc2), transcript variant X2, mRNA	81.0646	-9.82884	2.60218	-3.77715	0.000158631	0.000765339	111.388	487.199	49.9292	0	0	0	0	0
NM_001358903.1	K13094	RBM5_10; RNA-binding protein 5/10	RNA binding motif protein 10 (Rbm10), transcript variant 4, mRNA	80.333	-9.81589	1.05581	-9.29706	1.44e-20	5.57e-19	209.097	141.414	135.807	156.346	0	0	0	0
XM_017314237.2	K04515	CAMK2; calcium/calmodulin-dependent protein kinase (CaM kinase) II [EC:2.7.11.17]	calcium/calmodulin-dependent protein kinase II, beta (Camk2b), transcript variant X3, mRNA	80.3014	-9.81517	2.57039	-3.81855	0.000134238	0.000658262	47.8772	0	168.761	425.773	0	0	0	0
XM_030253037.1	K21596	CAMTA; calmodulin-binding transcription activator	calmodulin binding transcription activator 1 (Camta1), transcript variant X25, mRNA	80.118	-9.81192	1.70545	-5.75329	8.75e-09	8.54e-08	68.3961	14.5288	95.8641	462.155	0	0	0	0
NM_008665.4	K23192	MYT1; myelin transcription factor 1	myelin transcription factor 1 (Myt1), transcript variant 1, mRNA	80.0749	-9.81126	1.0614	-9.24367	2.38e-20	8.96e-19	182.715	184.032	160.772	113.081	0	0	0	0
XM_011249755.3	K08831	SRPK2; serine/threonine-protein kinase SRPK2 [EC:2.7.11.1]	serine/arginine-rich protein specific kinase 2 (Srpk2), transcript variant X6, mRNA	79.8598	-9.80728	1.83795	-5.33598	9.5e-08	8.02e-07	179.784	203.403	1.99717	253.694	0	0	0	0
NM_001355650.1	K18695	GPCPD1; glycerophosphocholine phosphodiesterase GPCPD1 [EC:3.1.4.2]	glycerophosphocholine phosphodiesterase 1 (Gpcpd1), transcript variant 9, mRNA	1057.98	-9.80698	1.31845	-7.43829	1.02e-13	1.85e-12	2306.9	1742.49	2239.82	2165.25	0	0	0	9.36827
NM_030014.2	K16612	HOOK1; protein HOOK1	hook microtubule tethering protein 1 (Hook1), mRNA	79.7927	-9.80607	1.09261	-8.97489	2.84e-19	9.39e-18	184.669	107.513	130.815	215.345	0	0	0	0
XM_006532380.3	K09229	ZKSCAN; KRAB and SCAN domains-containing zinc finger protein	zinc finger protein 287 (Zfp287), transcript variant X1, mRNA	79.796	-9.80594	1.06005	-9.25043	2.24e-20	8.43e-19	161.219	115.262	194.724	167.163	0	0	0	0
NM_001347394.1	K21357	ULK1; serine/threonine-protein kinase ULK1 [EC:2.7.11.1]	unc-51 like kinase 1 (Ulk1), transcript variant 1, mRNA	79.5964	-9.80255	1.28983	-7.59988	2.96e-14	5.71e-13	70.3502	201.466	73.8952	291.06	0	0	0	0
XM_030255086.1	K17350	TSPAN9; tetraspanin-9	tetraspanin 9 (Tspan9), transcript variant X5, mRNA	79.5533	-9.80179	1.12636	-8.70216	3.26e-18	9.62e-17	109.434	177.252	107.847	241.894	0	0	0	0
XM_011241208.3	K03211	ETV6_7; ETS translocation variant 6/7	ets variant 6 (Etv6), transcript variant X3, mRNA	79.1821	-9.7949	1.104	-8.87223	7.17e-19	2.27e-17	186.624	87.1729	177.748	181.912	0	0	0	0
XM_030255113.1	K04587	ADCYAP1R1; pituitary adenylate cyclase-activating polypeptide type I receptor	adenylate cyclase activating polypeptide 1 receptor 1 (Adcyap1r1), transcript variant X6, mRNA	78.9569	-9.79086	1.76746	-5.53952	3.03e-08	2.76e-07	7.81669	111.388	73.8952	438.556	0	0	0	0
XM_030254036.1	K11424	WHSC1; [histone H3]-lysine36 N-dimethyltransferase NSD2 [EC:2.1.1.357]	nuclear receptor binding SET domain protein 2 (Nsd2), transcript variant X5, mRNA	78.7945	-9.78804	1.07342	-9.11852	7.62e-20	2.7e-18	212.028	167.566	129.816	120.947	0	0	0	0
NM_153177.3	K11593	ELF2C; eukaryotic translation initiation factor 2C	argonaute RISC catalytic subunit 4 (Ago4), mRNA	78.6273	-9.78461	1.03887	-9.41851	4.58e-21	1.85e-19	153.403	143.351	186.735	145.53	0	0	0	0
XM_030252603.1	K21853	DOCK9_10_11; dedicator of cytokinesis protein 9/10/11	dedicator of cytokinesis 10 (Dock10), transcript variant X12, mRNA	78.5292	-9.78316	1.15104	-8.49944	1.91e-17	5.16e-16	129.953	225.681	78.8881	193.712	0	0	0	0
XM_017315007.2	K09194	SP4; transcription factor Sp4	trans-acting transcription factor 4 (Sp4), transcript variant X1, mRNA	78.5198	-9.78285	1.23742	-7.90586	2.66e-15	5.76e-14	193.463	56.1781	124.823	253.694	0	0	0	0
XM_030254558.1	K10276	FBXL10_11; F-box and leucine-rich repeat protein 10/11 [EC:1.14.11.27]	lysine (K)-specific demethylase 2B (Kdm2b), transcript variant X3, mRNA	78.362	-9.77986	1.05015	-9.31284	1.24e-20	4.84e-19	164.151	151.1	188.732	122.914	0	0	0	0
XM_006533876.4	K12898	HNRNPF_H; heterogeneous nuclear ribonucleoprotein F/H	heterogeneous nuclear ribonucleoprotein H1 (Hnrnph1), transcript variant X1, mRNA	78.2582	-9.77812	1.06624	-9.17067	4.7e-20	1.71e-18	166.105	135.602	119.83	204.528	0	0	0	0
XM_030254991.1	K15503	ANKRD44; serine/threonine-protein phosphatase 6 regulatory ankyrin repeat subunit B	ankyrin repeat domain 44 (Ankrd44), transcript variant X4, mRNA	78.1681	-9.77649	1.10817	-8.82221	1.12e-18	3.47e-17	168.059	152.068	89.8726	215.345	0	0	0	0
NM_134082.3	K17477	FARP1; FERM, RhoGEF and pleckstrin domain-containing protein 1	FERM, RhoGEF (Arhgef) and pleckstrin domain protein 1 (chondrocyte-derived) (Farp1), mRNA	78.162	-9.77624	2.50529	-3.90223	9.53e-05	0.00048343	285.309	275.079	64.908	0	0	0	0	0
XM_006504792.3	K08874	TRRAP; transformation/transcription domain-associated protein	transformation/transcription domain-associated protein (Trrap), transcript variant X17, mRNA	78.0904	-9.77494	2.02648	-4.8236	1.41e-06	9.99e-06	75.2357	142.382	0.998584	406.107	0	0	0	0
XM_006540872.2	K15009	SHANK; SH3 and multiple ankyrin repeat domains protein	SH3 and multiple ankyrin repeat domains 1 (Shank1), transcript variant X11, mRNA	77.9631	-9.77254	2.43346	-4.0159	5.92e-05	0.000312863	221.799	0	239.66	162.246	0	0	0	0
XM_030247333.1	K13207	CUGBP; CUG-BP- and ETR3-like factor	CUGBP, Elav-like family member 2 (Celf2), transcript variant X21, mRNA	77.846	-9.77044	1.48798	-6.56624	5.16e-11	6.71e-10	187.601	61.021	31.9547	342.192	0	0	0	0
NM_008629.1	K14411	MSI; RNA-binding protein Musashi	musashi RNA-binding protein 1 (Msi1), mRNA	77.5716	-9.7655	1.06245	-9.19147	3.88e-20	1.42e-18	193.463	154.005	111.841	161.263	0	0	0	0
NM_001130454.1	K09040	NFE2L1_3; nuclear factor erythroid 2-related factor 1/3	nuclear factor, erythroid derived 2,-like 1 (Nfe2l1), transcript variant 4, mRNA	77.5612	-9.7651	2.48717	-3.92619	8.63e-05	0.000441664	0	371.938	113.839	134.713	0	0	0	0
XM_006507428.3	K10359	MYO7A; myosin VIIa	myosin VIIA (Myo7a), transcript variant X6, mRNA	77.458	-9.76317	1.22915	-7.94305	1.97e-15	4.32e-14	79.144	83.2985	191.728	265.494	0	0	0	0
NM_001145886.1	K05731	TIAM1; T-lymphoma invasion and metastasis-inducing protein 1	T cell lymphoma invasion and metastasis 1 (Tiam1), transcript variant 2, mRNA	127.438	-9.75883	1.30113	-7.50026	6.37e-14	1.18e-12	536.42	76.5184	159.773	245.827	0	0.96413	0	0
XM_006510898.4	K20043	SNAP91; clathrin coat assembly protein AP180	synaptosomal-associated protein 91 (Snap91), transcript variant X7, mRNA	76.956	-9.75373	1.08118	-9.02138	1.86e-19	6.29e-18	167.082	132.696	207.705	108.164	0	0	0	0
NM_020007.4	K14943	MBNL; muscleblind	muscleblind like splicing factor 1 (Mbnl1), transcript variant 1, mRNA	76.9193	-9.7531	2.5087	-3.88771	0.000101194	0.000510233	355.659	0	70.8995	188.795	0	0	0	0
XM_006539327.4	K11653	ARID1; AT-rich interactive domain-containing protein 1	AT rich interactive domain 1A (SWI-like) (Arid1a), transcript variant X3, mRNA	76.5571	-9.74628	2.45416	-3.97134	7.15e-05	0.000371381	0.977087	0.968587	184.738	425.773	0	0	0	0
XM_017317053.2			von Willebrand factor A domain containing 5B2 (Vwa5b2), transcript variant X7, mRNA	76.4211	-9.74388	1.2142	-8.0249	1.02e-15	2.29e-14	229.615	168.534	53.9235	159.296	0	0	0	0
XM_006505992.3	K12495	IQSEC; IQ motif and SEC7 domain-containing protein	IQ motif and Sec7 domain 1 (Iqsec1), transcript variant X11, mRNA	76.3248	-9.74188	3.01433	-3.23186	0.00122989	0.00478019	486.589	123.011	0.998584	0	0	0	0	0
XM_006513939.4			disco interacting protein 2 homolog A (Dip2a), transcript variant X1, mRNA	76.1603	-9.7388	2.65593	-3.66682	0.000245585	0.00113672	311.691	281.859	0	15.7329	0	0	0	0
XM_030244420.1			DOP1 leucine zipper like protein A (Dop1a), transcript variant X9, mRNA	311.631	-9.73625	0.896237	-10.8635	1.72e-27	1.31e-25	717.181	421.336	602.146	749.282	3.09917	0	0	0
XM_006527911.4	K04437	FLNA; filamin	filamin, alpha (Flna), transcript variant X1, mRNA	75.9056	-9.73413	1.25248	-7.77186	7.73e-15	1.59e-13	158.288	285.733	63.9094	99.3142	0	0	0	0
XM_006541059.3	K06258	SV2; MFS transporter, VNT family, synaptic vesicle glycoprotein 2	synaptic vesicle glycoprotein 2 b (Sv2b), transcript variant X1, mRNA	75.8471	-9.73301	1.17395	-8.29083	1.12e-16	2.81e-15	86.9607	268.299	114.837	136.68	0	0	0	0
XM_006501142.3	K06101	ASH1L; [histone H3]-lysine4 N-trimethyltransferase ASH1L [EC:2.1.1.354]	ASH1 like histone lysine methyltransferase (Ash1l), transcript variant X2, mRNA	75.4512	-9.7253	2.44065	-3.98471	6.76e-05	0.00035247	280.424	0	171.756	151.43	0	0	0	0
NM_001198859.1	K04496	CTBP; C-terminal binding protein	C-terminal binding protein 1 (Ctbp1), transcript variant 1, mRNA	75.2939	-9.72229	1.08245	-8.98178	2.66e-19	8.85e-18	100.64	177.252	190.73	133.73	0	0	0	0
XM_006497945.4	K14317	NUP214; nuclear pore complex protein Nup214	nucleoporin 214 (Nup214), transcript variant X1, mRNA	307.567	-9.72096	0.862451	-11.2713	1.82e-29	1.64e-27	670.281	517.226	545.227	724.699	3.09917	0	0	0
NM_178936.4			transmembrane protein 56 (Tmem56), transcript variant 2, mRNA	75.0298	-9.71722	2.44584	-3.97295	7.1e-05	0.00036896	151.448	0	154.781	294.009	0	0	0	0
XM_030251990.1	K10430	MAP2; microtubule-associated protein 2	microtubule-associated protein 2 (Map2), transcript variant X27, mRNA	75.0116	-9.71704	1.14256	-8.50461	1.82e-17	4.95e-16	229.615	175.314	94.8655	100.298	0	0	0	0
XM_006527726.4	K24144	NHS; Nance-Horan syndrome protein and NHS-like proteins	NHS-like 2 (Nhsl2), transcript variant X14, mRNA	74.9641	-9.71594	2.64848	-3.6685	0.000243981	0.00113012	24.4272	0	131.813	443.473	0	0	0	0
XM_006540368.2	K20225	CIC; capicua transcriptional repressor	capicua transcriptional repressor (Cic), transcript variant X6, mRNA	74.8378	-9.71356	1.9081	-5.09069	3.57e-07	2.77e-06	1.95417	271.204	261.629	63.9151	0	0	0	0
NM_178764.4			family with sequence similarity 168, member A (Fam168a), transcript variant 2, mRNA	74.6652	-9.71019	2.44847	-3.96582	7.31e-05	0.000379192	0	144.32	301.572	151.43	0	0	0	0
NM_001271726.1	K11997	TRIM2_3; tripartite motif-containing protein 2/3	tripartite motif-containing 2 (Trim2), transcript variant 2, mRNA	74.3273	-9.70364	1.40585	-6.90236	5.11e-12	7.54e-11	32.2439	133.665	320.545	108.164	0	0	0	0
XM_006520714.4	K20128	MTSS1; metastasis suppressor protein 1	MTSS I-BAR domain containing 1 (Mtss1), transcript variant X21, mRNA	73.9805	-9.69689	2.68506	-3.61142	0.000304526	0.00138057	298.011	11.623	0	282.21	0	0	0	0
XM_006505498.1	K11456	PHC1; polyhomeotic-like protein 1	polyhomeotic 1 (Phc1), transcript variant X1, mRNA	73.8437	-9.69428	1.47384	-6.57755	4.78e-11	6.25e-10	329.278	25.1833	147.79	88.4978	0	0	0	0
XM_017315649.2	K12167	HECW1; E3 ubiquitin-protein ligase HECW1 [EC:2.3.2.26]	HECT, C2 and WW domain containing E3 ubiquitin protein ligase 1 (Hecw1), transcript variant X8, mRNA	73.8357	-9.69411	1.45853	-6.64648	3e-11	4.04e-10	20.5188	117.199	170.758	282.21	0	0	0	0
NM_001357711.1	K18406	TDRKH; tudor domain-containing protein 2	tudor and KH domain containing protein (Tdrkh), transcript variant 2, mRNA	73.7336	-9.69225	1.11148	-8.7201	2.78e-18	8.26e-17	113.342	184.032	93.8669	198.628	0	0	0	0
XM_006525543.3	K05869	CAMK4; calcium/calmodulin-dependent protein kinase IV [EC:2.7.11.17]	calcium/calmodulin-dependent protein kinase IV (Camk4), transcript variant X1, mRNA	73.6823	-9.69107	2.68525	-3.609	0.000307375	0.00139177	429.918	0	15.9773	143.563	0	0	0	0
XM_011242829.3	K00922	PIK3CA_B_D; phosphatidylinositol-4,5-bisphosphate 3-kinase catalytic subunit alpha/beta/delta [EC:2.7.1.153]	phosphatidylinositol-4,5-bisphosphate 3-kinase catalytic subunit beta (Pik3cb), transcript variant X1, mRNA	73.609	-9.68963	1.09792	-8.82545	1.09e-18	3.38e-17	176.853	85.2357	149.788	176.996	0	0	0	0
XM_006531358.4	K20027	ZDHHC1_11; palmitoyltransferase ZDHHC1/11 [EC:2.3.1.225]	zinc finger, DHHC domain containing 1 (Zdhhc1), transcript variant X5, mRNA	73.4441	-9.68656	1.06908	-9.06062	1.3e-19	4.49e-18	136.792	191.78	152.783	106.197	0	0	0	0
XM_030255267.1	K19947	MICAL; F-actin monooxygenase [EC:1.14.13.225]	microtubule associated monooxygenase, calponin and LIM domain containing 3 (Mical3), transcript variant X22, mRNA	73.3233	-9.68416	1.18647	-8.16218	3.29e-16	7.85e-15	119.205	174.346	64.908	228.128	0	0	0	0
XM_030253378.1			proline-rich coiled-coil 2C (Prrc2c), transcript variant X14, mRNA	73.3017	-9.68375	1.08986	-8.88532	6.37e-19	2.02e-17	156.334	135.602	94.8655	199.612	0	0	0	0
XM_030248399.1	K13162	PCBP2; poly(rC)-binding protein 2	poly(rC) binding protein 2 (Pcbp2), transcript variant X34, mRNA	73.2937	-9.68364	1.12763	-8.5876	8.88e-18	2.5e-16	138.746	192.749	75.8924	178.962	0	0	0	0
NM_007584.3	K05124	DDR1; discoidin domain receptor family member 1 [EC:2.7.10.1]	discoidin domain receptor family, member 1 (Ddr1), transcript variant 1, mRNA	73.2215	-9.68204	2.49731	-3.87699	0.000105757	0.000531022	370.316	122.042	0	93.4144	0	0	0	0
XM_006538740.2	K22592	AHDC1; AT-hook DNA-binding motif-containing protein 1	AT hook, DNA binding motif, containing 1 (Ahdc1), transcript variant X8, mRNA	73.1554	-9.68073	2.4686	-3.92154	8.8e-05	0.000449137	239.386	82.3299	0	263.527	0	0	0	0
XM_006515608.4	K11592	DICER1; endoribonuclease Dicer [EC:3.1.26.-]	dicer 1, ribonuclease type III (Dicer1), transcript variant X1, mRNA	72.9947	-9.67757	1.37397	-7.0435	1.87e-12	2.92e-11	179.784	25.1833	155.779	223.211	0	0	0	0
XM_030248430.1	K06841	SEMA5; semaphorin 5	sema domain, seven thrombospondin repeats (type 1 and type 1-like), transmembrane domain (TM) and short cytoplasmic domain, (semaphorin) 5A (Sema5a), transcript variant X1, mRNA	72.919	-9.67615	1.1929	-8.11143	5e-16	1.17e-14	265.768	91.0472	88.874	137.663	0	0	0	0
XM_011245449.1	K06821	PLXNB; plexin B	plexin B2 (Plxnb2), transcript variant X4, mRNA	120.101	-9.67321	2.1306	-4.54014	5.62e-06	3.6e-05	241.34	340.943	0	377.591	0	0	0	0.936827
XM_006531024.1	K17702	SIPA1L2; signal-induced proliferation-associated 1 like protein 2	signal-induced proliferation-associated 1 like 2 (Sipa1l2), transcript variant X1, mRNA	72.7045	-9.67181	2.49923	-3.86991	0.000108875	0.000544765	241.34	60.0524	0	280.243	0	0	0	0
NM_001177850.1	K00476	ASPH; aspartate beta-hydroxylase [EC:1.14.11.16]	aspartate-beta-hydroxylase (Asph), transcript variant 4, mRNA	72.6057	-9.66984	2.45268	-3.94256	8.06e-05	0.00041438	130.93	143.351	306.565	0	0	0	0	0
NM_001194940.2	K20632	DLC; deleted in liver cancer protein	deleted in liver cancer 1 (Dlc1), transcript variant 1, mRNA	72.5736	-9.66949	1.04315	-9.26952	1.87e-20	7.13e-19	168.059	157.88	126.82	127.83	0	0	0	0
XM_030243868.1	K04237	PARD3; partitioning defective protein 3	par-3 family cell polarity regulator (Pard3), transcript variant X7, mRNA	72.2302	-9.66224	1.08703	-8.88866	6.18e-19	1.97e-17	112.365	124.948	212.698	127.83	0	0	0	0
XM_006530978.4			differentially expressed in FDCP 8 (Def8), transcript variant X4, mRNA	72.192	-9.66165	1.14118	-8.46636	2.53e-17	6.77e-16	109.434	109.45	111.841	246.811	0	0	0	0
XM_006528404.3	K04373	RPS6KA; ribosomal protein S6 kinase alpha-1/2/3/6 [EC:2.7.11.1]	ribosomal protein S6 kinase polypeptide 6 (Rps6ka6), transcript variant X5, mRNA	72.1832	-9.66162	1.07218	-9.01121	2.04e-19	6.86e-18	115.296	175.314	110.843	176.012	0	0	0	0
XR_001784127.2	K16307	CDC42BP; serine/threonine-protein kinase MRCK [EC:2.7.11.1]	CDC42 binding protein kinase alpha (Cdc42bpa), transcript variant X18, misc_RNA	72.1527	-9.66089	1.06265	-9.09128	9.79e-20	3.43e-18	193.463	122.042	138.803	122.914	0	0	0	0
XM_006526684.1	K19895	GFRA; GDNF family receptor alpha	glial cell line derived neurotrophic factor family receptor alpha 1 (Gfra1), transcript variant X4, mRNA	72.1484	-9.66073	2.43139	-3.97334	7.09e-05	0.000368487	0	160.786	158.775	257.627	0	0	0	0
XM_030247942.1	K16470	DZIP1; zinc finger protein DZIP1	DAZ interacting protein 1 (Dzip1), transcript variant X21, mRNA	72.1232	-9.6604	1.1834	-8.16326	3.26e-16	7.79e-15	216.913	189.843	71.8981	98.3309	0	0	0	0
XM_017320026.2			proline-rich coiled-coil 2C (Prrc2c), transcript variant X8, mRNA	72.0904	-9.6595	3.3839	-2.85455	0.0043098	0.014317	229.615	0	0	347.108	0	0	0	0
XR_001785497.2	K05749	CYFIP; cytoplasmic FMR1 interacting protein	cytoplasmic FMR1 interacting protein 1 (Cyfip1), transcript variant X3, misc_RNA	72.0125	-9.65808	1.19403	-8.08863	6.03e-16	1.39e-14	206.165	74.5812	87.8754	207.478	0	0	0	0
NM_001358809.1	K20251	GRIP; glutamate receptor-interacting protein	glutamate receptor interacting protein 1 (Grip1), transcript variant 9, mRNA	71.9301	-9.6565	1.11093	-8.69223	3.55e-18	1.05e-16	213.005	119.136	91.8697	151.43	0	0	0	0
XM_006521955.4	K20178	VPS8; vacuolar protein sorting-associated protein 8	VPS8 CORVET complex subunit (Vps8), transcript variant X2, mRNA	71.8711	-9.65516	1.18678	-8.13556	4.1e-16	9.66e-15	179.784	102.67	223.683	68.8317	0	0	0	0
XM_030249945.1	K09228	KRAB; KRAB domain-containing zinc finger protein	predicted gene 7072 (Gm7072), transcript variant X2, mRNA	71.833	-9.65445	1.14443	-8.43602	3.28e-17	8.68e-16	113.342	102.67	111.841	246.811	0	0	0	0
NM_201411.2	K16362	FLRT; leucine-rich repeat transmembrane protein FLRT	fibronectin leucine rich transmembrane protein 1 (Flrt1), mRNA	71.6617	-9.6509	1.08131	-8.9252	4.45e-19	1.44e-17	100.64	121.073	163.768	187.812	0	0	0	0
XM_017316037.2	K19933	CADPS; calcium-dependent secretion activator	Ca2+-dependent secretion activator (Cadps), transcript variant X18, mRNA	71.5351	-9.6484	2.45838	-3.92469	8.68e-05	0.000444015	0	100.733	292.585	178.962	0	0	0	0
XR_003947865.1	K22656	IGSF9B; immunoglobulin superfamily member 9B	immunoglobulin superfamily, member 9B (Igsf9b), transcript variant X7, misc_RNA	71.1766	-9.64123	1.07139	-8.99883	2.28e-19	7.62e-18	94.7774	165.628	144.795	164.213	0	0	0	0
XM_006515517.4	K08798	MARK; MAP/microtubule affinity-regulating kinase [EC:2.7.11.1]	MAP/microtubule affinity regulating kinase 3 (Mark3), transcript variant X5, mRNA	70.5938	-9.6295	1.12857	-8.53251	1.43e-17	3.94e-16	144.609	183.063	70.8995	166.179	0	0	0	0
XM_011241718.3	K18283	PDE2A; cGMP-dependent 3',5'-cyclic phosphodiesterase [EC:3.1.4.17]	phosphodiesterase 2A, cGMP-stimulated (Pde2a), transcript variant X3, mRNA	70.4923	-9.62725	1.09851	-8.76391	1.89e-18	5.71e-17	80.1211	157.88	158.775	167.163	0	0	0	0
XM_006516860.3	K11478	JARID2; protein Jumonji	jumonji, AT rich interactive domain 2 (Jarid2), transcript variant X3, mRNA	70.2902	-9.62325	1.12438	-8.55874	1.14e-17	3.17e-16	112.365	173.377	81.8839	194.695	0	0	0	0
XM_030248800.1	K22859	JBTS17; protein JBTS17	ciliogenesis and planar polarity effector 1 (Cplane1), transcript variant X14, mRNA	70.1703	-9.62077	1.04187	-9.23415	2.6e-20	9.75e-19	144.609	131.728	119.83	165.196	0	0	0	0
XM_017321771.2	K23216	SETD5; SET domain-containing protein 5	SET domain containing 5 (Setd5), transcript variant X17, mRNA	70.0617	-9.61843	1.98588	-4.8434	1.28e-06	9.11e-06	0.977087	261.519	67.9037	230.094	0	0	0	0
XM_006524459.4			ER membrane associated RNA degradation (Ermard), transcript variant X2, mRNA	69.7801	-9.61257	1.22473	-7.84871	4.2e-15	8.91e-14	176.853	103.639	222.684	55.0653	0	0	0	0
XM_006505071.4	K17551	PPP1R9; neurabin	protein phosphatase 1, regulatory subunit 9A (Ppp1r9a), transcript variant X2, mRNA	114.477	-9.60399	1.17035	-8.20607	2.29e-16	5.55e-15	98.6857	258.613	195.722	361.858	0	0	0	0.936827
XM_006526268.4	K20071	ARHGAP26; Rho GTPase-activating protein 26	Rho GTPase activating protein 26 (Arhgap26), transcript variant X6, mRNA	69.1905	-9.60035	2.45864	-3.90473	9.43e-05	0.000478918	308.759	134.634	0	110.131	0	0	0	0
XM_030245462.1	K11262	ACACA; acetyl-CoA carboxylase / biotin carboxylase 1 [EC:6.4.1.2 6.3.4.14 2.1.3.15]	acetyl-Coenzyme A carboxylase alpha (Acaca), transcript variant X6, mRNA	68.5664	-9.58743	1.04523	-9.17255	4.62e-20	1.69e-18	169.036	131.728	126.82	120.947	0	0	0	0
NM_001360745.1			transmembrane protein 135 (Tmem135), transcript variant 2, mRNA	68.4225	-9.58424	2.424	-3.9539	7.69e-05	0.000396876	0	226.649	139.802	180.929	0	0	0	0
XM_006528238.4	K12793	MAP3K7IP3; TAK1-binding protein 3	TGF-beta activated kinase 1/MAP3K7 binding protein 3 (Tab3), transcript variant X3, mRNA	68.3519	-9.58281	1.06759	-8.97613	2.8e-19	9.3e-18	183.692	119.136	136.806	107.181	0	0	0	0
XM_011247847.2	K24127		trophinin (Tro), transcript variant X4, mRNA	112.794	-9.58256	1.71259	-5.59536	2.2e-08	2.05e-07	2.93126	165.628	340.517	392.34	0	0	0	0.936827
XM_030245789.1			EH domain binding protein 1 (Ehbp1), transcript variant X16, mRNA	68.3368	-9.58243	2.46126	-3.8933	9.89e-05	0.000499766	290.195	165.628	90.8712	0	0	0	0	0
XM_030253598.1	K11461	SCMH1; polycomb protein SCMH1	sex comb on midleg homolog 1 (Scmh1), transcript variant X2, mRNA	68.3215	-9.58204	1.07047	-8.95125	3.51e-19	1.15e-17	92.8232	133.665	161.771	158.313	0	0	0	0
XM_006498797.4	K16464	CEP250; centrosomal protein CEP250	centrosomal protein 250 (Cep250), transcript variant X2, mRNA	68.1627	-9.57876	1.10369	-8.67881	4e-18	1.17e-16	113.342	101.702	119.83	210.428	0	0	0	0
XM_017320340.1	K00476	ASPH; aspartate beta-hydroxylase [EC:1.14.11.16]	aspartate-beta-hydroxylase (Asph), transcript variant X1, mRNA	68.0428	-9.57623	1.13314	-8.45108	2.89e-17	7.67e-16	118.227	90.0786	111.841	224.195	0	0	0	0
NM_028102.1	K16545	DDHD2; phospholipase DDHD2 [EC:3.1.1.-]	DDHD domain containing 2 (Ddhd2), transcript variant 1, mRNA	112.255	-9.57563	2.14865	-4.45658	8.33e-06	5.16e-05	361.522	150.131	385.453	0	0	0	0	0.936827
NM_011378.2	K11644	SIN3A; paired amphipathic helix protein Sin3a	transcriptional regulator, SIN3A (yeast) (Sin3a), transcript variant 1, mRNA	67.9735	-9.57497	1.07996	-8.86602	7.58e-19	2.39e-17	171.967	163.691	106.848	101.281	0	0	0	0
NM_001166365.2			family with sequence similarity 122, member B (Fam122b), transcript variant 1, mRNA	112.145	-9.57424	1.05319	-9.09072	9.84e-20	3.45e-18	261.859	183.063	188.732	262.544	0	0.96413	0	0
XM_011239284.1	K18985	ELMO2; engulfment and cell motility protein 2	engulfment and cell motility 2 (Elmo2), transcript variant X2, mRNA	67.9496	-9.57424	2.45899	-3.89356	9.88e-05	0.000499311	282.378	87.1729	0	174.046	0	0	0	0
XM_006528951.3	K10592	HUWE1; E3 ubiquitin-protein ligase HUWE1 [EC:2.3.2.26]	HECT, UBA and WWE domain containing 1 (Huwe1), transcript variant X37, mRNA	67.9287	-9.57383	1.41379	-6.77176	1.27e-11	1.8e-10	93.8003	49.398	65.9065	334.325	0	0	0	0
XM_006504373.2	K23849		calneuron 1 (Caln1), transcript variant X6, mRNA	67.7407	-9.56972	3.38393	-2.82799	0.00468412	0.015389	278.47	263.456	0	0	0	0	0	0
XM_030242214.1	K00923	PIK3C2; phosphatidylinositol-4-phosphate 3-kinase [EC:2.7.1.154]	phosphatidylinositol-4-phosphate 3-kinase catalytic subunit type 2 alpha (Pik3c2a), transcript variant X3, mRNA	67.7299	-9.56957	1.18341	-8.08643	6.14e-16	1.42e-14	106.502	73.6126	119.83	241.894	0	0	0	0
XM_006523643.4	K08889	FER; tyrosine-protein kinase Fer [EC:2.7.10.2]	fer (fms/fps related) protein kinase (Fer), transcript variant X4, mRNA	67.7258	-9.5695	1.4409	-6.64133	3.11e-11	4.17e-10	133.861	27.1204	82.8825	297.943	0	0	0	0
XM_030253024.1	K21596	CAMTA; calmodulin-binding transcription activator	calmodulin binding transcription activator 1 (Camta1), transcript variant X12, mRNA	67.4291	-9.56325	1.11413	-8.58358	9.2e-18	2.58e-16	153.403	110.419	82.8825	192.729	0	0	0	0
NM_178854.4	K12603	CNOT6; CCR4-NOT transcription complex subunit 6 [EC:3.1.13.4]	CCR4-NOT transcription complex, subunit 6-like (Cnot6l), transcript variant 2, mRNA	183.378	-9.56245	1.17792	-8.1181	4.74e-16	1.11e-14	222.776	683.823	188.732	369.724	1.03306	0	0	0.936827
XM_006527833.4	K00864	glpK; glycerol kinase [EC:2.7.1.30]	glycerol kinase (Gk), transcript variant X3, mRNA	67.3541	-9.56154	1.17266	-8.15373	3.53e-16	8.39e-15	173.921	57.1467	127.819	179.946	0	0	0	0
XM_030244044.1	K23484	DNM2; dynamin 2 [EC:3.6.5.5]	dynamin 2 (Dnm2), transcript variant X15, mRNA	67.2826	-9.55999	1.18421	-8.07289	6.87e-16	1.57e-14	132.884	133.665	213.697	58.0152	0	0	0	0
NM_001170913.1	K12032	TRIM66; tripartite motif-containing protein 66	tripartite motif-containing 66 (Trim66), transcript variant 3, mRNA	67.2233	-9.55871	1.11011	-8.6106	7.27e-18	2.07e-16	166.105	73.6126	136.806	161.263	0	0	0	0
XM_006512092.4	K11423	SETD2; [histone H3]-dimethyl-L-lysine36 N-methyltransferase [EC:2.1.1.358]	SET domain containing 2 (Setd2), transcript variant X3, mRNA	67.1436	-9.55703	1.25928	-7.58928	3.22e-14	6.16e-13	73.2815	72.6441	119.83	271.393	0	0	0	0
XM_006524044.3	K07207	TSC2; tuberous sclerosis 2	TSC complex subunit 2 (Tsc2), transcript variant X14, mRNA	67.1257	-9.5566	1.31393	-7.27331	3.51e-13	5.97e-12	150.471	33.9006	232.67	119.964	0	0	0	0
NM_172947.3	K23643	LSM12; protein LSM12	LSM12 homolog (Lsm12), mRNA	67.1147	-9.55646	1.12293	-8.51031	1.73e-17	4.73e-16	155.357	91.0472	92.8683	197.645	0	0	0	0
XM_006529056.4	K00744	MGAT5; alpha-1,3(6)-mannosylglycoprotein beta-1,6-N-acetyl-glucosaminyltransferase [EC:2.4.1.155]	mannoside acetylglucosaminyltransferase 5 (Mgat5), transcript variant X2, mRNA	67.1144	-9.55639	2.44109	-3.9148	9.05e-05	0.000460751	98.6857	230.524	207.705	0	0	0	0	0
XM_006513685.4	K04888	KCNC2; potassium voltage-gated channel Shaw-related subfamily C member 2	potassium voltage gated channel, Shaw-related subfamily, member 2 (Kcnc2), transcript variant X1, mRNA	67.1097	-9.55625	2.97652	-3.21054	0.00132485	0.00510446	158.288	0	0.998584	377.591	0	0	0	0
XM_006510744.3	K20163	DENND4; DENN domain-containing protein 4	DENN/MADD domain containing 4A (Dennd4a), transcript variant X7, mRNA	67.0231	-9.55444	2.0131	-4.74614	2.07e-06	1.43e-05	0.977087	235.367	252.642	47.1988	0	0	0	0
XM_017321550.1	K08867	WNK; WNK lysine deficient protein kinase [EC:2.7.11.1]	WNK lysine deficient protein kinase 1 (Wnk1), transcript variant X10, mRNA	66.5757	-9.5447	1.13578	-8.40363	4.33e-17	1.13e-15	69.3731	120.105	189.731	153.396	0	0	0	0
XM_006503343.4			zinc finger, MYM-type 4 (Zmym4), transcript variant X1, mRNA	109.426	-9.53864	1.20507	-7.9154	2.46e-15	5.35e-14	368.362	81.3613	183.739	240.911	1.03306	0	0	0
XM_017319517.1	K23915	FSTL5; follistatin-related protein 5	follistatin-like 5 (Fstl5), transcript variant X2, mRNA	109.415	-9.53847	1.05858	-9.01059	2.05e-19	6.89e-18	198.349	179.189	204.71	292.043	1.03306	0	0	0
XM_006515966.4	K06756	NRCAM; neuronal cell adhesion molecule	neuronal cell adhesion molecule (Nrcam), transcript variant X39, mRNA	109.313	-9.53724	1.12983	-8.44134	3.14e-17	8.31e-16	252.088	105.576	299.575	216.328	0	0	0	0.936827
NM_001310086.1	K22591	ADNP; activity-dependent neuroprotector homeobox protein	activity-dependent neuroprotective protein (Adnp), transcript variant 1, mRNA	66.2135	-9.53719	1.03733	-9.19401	3.78e-20	1.39e-18	146.563	143.351	119.83	119.964	0	0	0	0
XM_011247790.3	K05733	PAK3; p21-activated kinase 3 [EC:2.7.11.1]	p21 (RAC1) activated kinase 3 (Pak3), transcript variant X12, mRNA	66.1866	-9.53635	1.21757	-7.83227	4.79e-15	1.01e-13	242.317	68.7697	135.807	82.598	0	0	0	0
XM_006504208.4	K19949	OTOF; otoferlin	otoferlin (Otof), transcript variant X5, mRNA	66.1053	-9.53454	1.31824	-7.23279	4.73e-13	7.92e-12	137.769	30.9948	140.8	219.278	0	0	0	0
XR_001784195.2			RAB11 binding and LisH domain, coiled-coil and HEAT repeat containing (Relch), transcript variant X11, misc_RNA	65.9361	-9.53092	1.5258	-6.24653	4.2e-10	4.87e-09	138.746	183.063	10.9844	194.695	0	0	0	0
NM_001242382.1	K13861	SLC4A10; solute carrier family 4 (sodium bicarbonate transporter), member 10	solute carrier family 4, sodium bicarbonate cotransporter-like, member 10 (Slc4a10), transcript variant 6, mRNA	179.03	-9.52654	1.2028	-7.92029	2.37e-15	5.16e-14	505.154	103.639	476.325	345.142	1.03306	0	0.945449	0
NM_001136240.1	K00108	betA; choline dehydrogenase [EC:1.1.99.1]	choline dehydrogenase (Chdh), transcript variant 1, mRNA	65.5039	-9.52156	1.03487	-9.20073	3.56e-20	1.31e-18	148.517	127.854	119.83	127.83	0	0	0	0
NM_001355200.1			GTPase activating RANGAP domain-like 3 (Garnl3), transcript variant 1, mRNA	65.4656	-9.52043	1.05354	-9.03662	1.62e-19	5.51e-18	124.09	104.607	130.815	164.213	0	0	0	0
XM_006507416.3	K12337	MRVI1; inositol 1,4,5-triphosphate receptor-associated cGMP kinase substrate	MRV integration site 1 (Mrvi1), transcript variant X3, mRNA	65.4057	-9.51916	1.13416	-8.39311	4.73e-17	1.23e-15	73.2815	153.037	190.73	106.197	0	0	0	0
XM_030246107.1			ankyrin-repeat and fibronectin type III domain containing 1 (Ankfn1), transcript variant X4, mRNA	65.3175	-9.51742	1.15272	-8.2565	1.5e-16	3.71e-15	173.921	154.005	58.9165	135.697	0	0	0	0
XM_011238547.3	K24015	UNC80; protein unc-80	unc-80, NALCN activator (Unc80), transcript variant X16, mRNA	65.2082	-9.51482	2.45508	-3.87557	0.000106377	0.00053384	0	180.157	83.8811	257.627	0	0	0	0
NM_001359334.1	K16578	CLASP1_2; CLIP-associating protein 1/2	CLIP associating protein 1 (Clasp1), transcript variant 10, mRNA	65.2071	-9.51479	1.40644	-6.76514	1.33e-11	1.87e-10	22.473	98.7959	204.71	195.679	0	0	0	0
XM_006511168.4	K17538	PEAK1; pseudopodium-enriched atypical kinase 1 [EC:2.7.10.2]	pseudopodium-enriched atypical kinase 1 (Peak1), transcript variant X2, mRNA	65.1248	-9.51293	1.17721	-8.08093	6.43e-16	1.48e-14	172.944	61.021	186.735	100.298	0	0	0	0
XM_030247045.1	K06797	CDH4; cadherin 4, type 1, R-cadherin	cadherin 4 (Cdh4), transcript variant X3, mRNA	64.9337	-9.50873	1.3414	-7.08868	1.35e-12	2.14e-11	125.067	27.1204	161.771	205.512	0	0	0	0
XM_011248274.3	K14438	CHD9; chromodomain-helicase-DNA-binding protein 9 [EC:3.6.4.12]	chromodomain helicase DNA binding protein 9 (Chd9), transcript variant X5, mRNA	64.6902	-9.50345	1.24002	-7.66393	1.8e-14	3.56e-13	213.982	128.822	43.9377	130.78	0	0	0	0
NM_001044386.1			zinc finger protein X-linked (Zfx), transcript variant 1, mRNA	64.6753	-9.50298	1.41744	-6.70435	2.02e-11	2.78e-10	190.532	18.4032	173.754	134.713	0	0	0	0
XM_006502433.4	K04593	ADGRL2; adhesion G protein-coupled receptor L2	adhesion G protein-coupled receptor L2 (Adgrl2), transcript variant X15, mRNA	64.6205	-9.502	1.0436	-9.10504	8.62e-20	3.05e-18	123.113	137.539	106.848	149.463	0	0	0	0
XM_006520307.3	K08046	ADCY6; adenylate cyclase 6 [EC:4.6.1.1]	adenylate cyclase 6 (Adcy6), transcript variant X4, mRNA	64.5239	-9.49968	1.14655	-8.28541	1.18e-16	2.94e-15	196.394	120.105	133.81	65.8817	0	0	0	0
NM_001145930.1			YEATS domain containing 2 (Yeats2), transcript variant 1, mRNA	64.4801	-9.4986	2.42807	-3.91199	9.15e-05	0.000465803	112.365	0	213.697	189.779	0	0	0	0
NM_173001.3	K15601	KDM3; [histone H3]-dimethyl-L-lysine9 demethylase [EC:1.14.11.65]	lysine (K)-specific demethylase 3A (Kdm3a), transcript variant 1, mRNA	64.3112	-9.49502	1.09601	-8.66328	4.58e-18	1.33e-16	89.892	188.875	110.843	124.88	0	0	0	0
XM_006510753.3	K16606	LRRC49; leucine-rich repeat-containing protein 49	leucine rich repeat containing 49 (Lrrc49), transcript variant X2, mRNA	64.2069	-9.4925	2.51087	-3.78056	0.000156478	0.000755881	51.7856	148.194	0	313.676	0	0	0	0
XM_006518497.3	K04515	CAMK2; calcium/calmodulin-dependent protein kinase (CaM kinase) II [EC:2.7.11.17]	calcium/calmodulin-dependent protein kinase II gamma (Camk2g), transcript variant X10, mRNA	173.937	-9.49075	1.2402	-7.65261	1.97e-14	3.88e-13	245.249	456.205	118.832	569.336	0	0	0	1.87365
NM_028277.2			shisa family member 9 (Shisa9), transcript variant 1, mRNA	64.0803	-9.4898	1.105	-8.58802	8.85e-18	2.49e-16	141.678	172.409	123.824	74.7315	0	0	0	0
NM_001368827.1	K12329	PPP1R12B; protein phosphatase 1 regulatory subunit 12B	protein phosphatase 1, regulatory subunit 12B (Ppp1r12b), transcript variant 3, mRNA	174.046	-9.4898	1.14348	-8.29907	1.05e-16	2.63e-15	392.789	177.252	281.601	538.854	0	0	0	1.87365
XM_030250278.1	K02085	APC; adenomatosis polyposis coli protein	APC, WNT signaling pathway regulator (Apc), transcript variant X7, mRNA	63.9701	-9.48712	3.0106	-3.15124	0.00162579	0.00611043	83.0524	0.968587	0	427.74	0	0	0	0
XR_001784208.2	K20065	SGIP1; SH3-containing GRB2-like protein 3-interacting protein 1	SH3-domain GRB2-like (endophilin) interacting protein 1 (Sgip1), transcript variant X15, misc_RNA	63.9421	-9.48655	1.95418	-4.85449	1.21e-06	8.65e-06	170.013	0.968587	85.8782	254.677	0	0	0	0
XM_030252798.1	K12899	SFRS11; splicing factor, arginine/serine-rich 11	serine/arginine-rich splicing factor 11 (Srsf11), transcript variant X19, mRNA	63.7249	-9.48163	2.43945	-3.88679	0.000101577	0.000511955	169.036	93.953	0	246.811	0	0	0	0
NM_144800.2	K20128	MTSS1; metastasis suppressor protein 1	MTSS I-BAR domain containing 1 (Mtss1), transcript variant 1, mRNA	63.6007	-9.47886	1.92915	-4.9135	8.95e-07	6.55e-06	244.272	128.822	0.998584	134.713	0	0	0	0
XM_030253510.1	K16307	CDC42BP; serine/threonine-protein kinase MRCK [EC:2.7.11.1]	CDC42 binding protein kinase alpha (Cdc42bpa), transcript variant X13, mRNA	63.5689	-9.47801	3.38397	-2.80086	0.00509668	0.0165626	126.044	0	0	382.507	0	0	0	0
NM_001359524.1	K13094	RBM5_10; RNA-binding protein 5/10	RNA binding motif protein 5 (Rbm5), transcript variant 2, mRNA	63.5599	-9.47781	1.24792	-7.5949	3.08e-14	5.92e-13	123.113	58.1152	244.653	82.598	0	0	0	0
XM_030246871.1			NOVA alternative splicing regulator 1 (Nova1), transcript variant X19, mRNA	63.4836	-9.47625	1.18574	-7.99185	1.33e-15	2.96e-14	162.196	91.0472	60.9136	193.712	0	0	0	0
NM_172675.4	K08489	STX16; syntaxin 16	syntaxin 16 (Stx16), transcript variant 1, mRNA	63.4821	-9.47616	1.26078	-7.51608	5.64e-14	1.05e-12	151.448	146.257	174.752	35.3991	0	0	0	0
NM_007958.2	K14439	SMARCAD1; SWI/SNF-related matrix-associated actin-dependent regulator of chromatin subfamily A containing DEAD/H box 1 [EC:3.6.4.12]	SWI/SNF-related, matrix-associated actin-dependent regulator of chromatin, subfamily a, containing DEAD/H box 1 (Smarcad1), transcript variant 1, mRNA	63.4388	-9.47519	1.17928	-8.03476	9.38e-16	2.12e-14	203.234	63.9268	91.8697	148.48	0	0	0	0
XM_030247309.1	K08789	MAST; microtubule-associated serine/threonine kinase [EC:2.7.11.1]	microtubule associated serine/threonine kinase family member 4 (Mast4), transcript variant X12, mRNA	63.4275	-9.47487	2.42844	-3.90162	9.56e-05	0.000484572	142.655	0	125.822	238.944	0	0	0	0
XM_006526919.3	K20053	VLDLR; very low-density lipoprotein receptor	very low density lipoprotein receptor (Vldlr), transcript variant X6, mRNA	104.453	-9.47186	1.03423	-9.15833	5.27e-20	1.9e-18	206.165	237.304	183.739	207.478	0	0	0	0.936827
NM_022994.3	K17408	DAP3; small subunit ribosomal protein S29	death associated protein 3 (Dap3), transcript variant 2, mRNA	63.2049	-9.4699	1.41637	-6.68605	2.29e-11	3.13e-10	241.34	100.733	21.9688	141.597	0	0	0	0
NM_145458.4	K17543	PXK; PX domain-containing protein kinase-like protein	PX domain containing serine/threonine kinase (Pxk), transcript variant L, mRNA	104.132	-9.46715	1.13935	-8.30926	9.63e-17	2.42e-15	194.44	106.545	202.713	328.425	0	0	0	0.936827
XM_017319251.2	K19901	DAB2IP; disabled homolog 2-interacting protein	disabled 2 interacting protein (Dab2ip), transcript variant X7, mRNA	62.9939	-9.46505	1.78055	-5.31579	1.06e-07	8.9e-07	211.051	205.341	2.99575	84.5646	0	0	0	0
XM_017312687.1	K23708		sorbin and SH3 domain containing 2 (Sorbs2), transcript variant X14, mRNA	62.9634	-9.46428	1.22035	-7.75535	8.81e-15	1.81e-13	42.0147	135.602	168.761	157.329	0	0	0	0
XM_006526425.3	K16063	PIAS2; E3 SUMO-protein ligase PIAS2 [EC:2.3.2.-]	protein inhibitor of activated STAT 2 (Pias2), transcript variant X2, mRNA	62.9323	-9.46382	1.08627	-8.71225	2.98e-18	8.83e-17	160.242	142.382	79.8867	120.947	0	0	0	0
NM_001293806.1	K13338	PEX1; peroxin-1	peroxisomal biogenesis factor 1 (Pex1), transcript variant 1, mRNA	62.9039	-9.46293	2.42054	-3.90942	9.25e-05	0.000470407	220.822	116.23	0	166.179	0	0	0	0
NM_025999.3			ring finger protein 141 (Rnf141), mRNA	62.838	-9.46145	1.04888	-9.02051	1.87e-19	6.33e-18	136.792	104.607	111.841	149.463	0	0	0	0
XR_001784680.1	K10644	CHFR; E3 ubiquitin-protein ligase CHFR [EC:2.3.2.27]	checkpoint with forkhead and ring finger domains (Chfr), transcript variant X7, misc_RNA	62.8148	-9.46098	1.05534	-8.96487	3.11e-19	1.02e-17	161.219	105.576	110.843	124.88	0	0	0	0
XM_006507624.4			EMSY, BRCA2-interacting transcriptional repressor (Emsy), transcript variant X10, mRNA	62.8185	-9.46094	2.42742	-3.89753	9.72e-05	0.000492107	108.457	0	178.747	215.345	0	0	0	0
XM_006521816.4	K17492	UBN; ubinuclein	ubinuclein 1 (Ubn1), transcript variant X1, mRNA	62.7979	-9.46048	2.45476	-3.85394	0.000116233	0.000578083	0	113.325	106.848	282.21	0	0	0	0
XM_030246624.1	K23219	MBD5; methyl-CpG-binding domain protein 5	methyl-CpG binding domain protein 5 (Mbd5), transcript variant X1, mRNA	62.7929	-9.46032	1.08722	-8.70135	3.28e-18	9.67e-17	140.7	115.262	164.766	81.6147	0	0	0	0
XM_030254254.1	K23625	ATXN2_2L; ataxin 2/2L	ataxin 2 (Atxn2), transcript variant X24, mRNA	62.7892	-9.46031	1.21857	-7.76342	8.27e-15	1.7e-13	189.555	45.5236	113.839	153.396	0	0	0	0
NM_009306.3	K15290	SYT1; synaptotagmin-1	synaptotagmin I (Syt1), transcript variant 2, mRNA	62.6445	-9.45693	2.73905	-3.45263	0.000555143	0.00235492	220.822	0	5.9915	274.343	0	0	0	0
NM_010829.2	K08736	MSH3; DNA mismatch repair protein MSH3	mutS homolog 3 (Msh3), transcript variant 1, mRNA	170.238	-9.45379	1.05379	-8.97124	2.93e-19	9.69e-18	234.501	399.058	360.489	365.791	2.06611	0	0	0
XM_006499171.4			plakophilin 4 (Pkp4), transcript variant X1, mRNA	62.5007	-9.45372	1.27596	-7.40913	1.27e-13	2.28e-12	212.028	62.9582	53.9235	171.096	0	0	0	0
XM_017318193.2			RIKEN cDNA 9930021J03 gene (9930021J03Rik), transcript variant X2, mRNA	62.005	-9.44212	2.94973	-3.20101	0.00136946	0.0052596	235.478	0.968587	0	259.594	0	0	0	0
XM_030253361.1	K05695	PTPRF; receptor-type tyrosine-protein phosphatase F [EC:3.1.3.48]	protein tyrosine phosphatase, receptor type, F (Ptprf), transcript variant X10, mRNA	61.9613	-9.44115	1.28864	-7.32642	2.36e-13	4.1e-12	219.844	36.8063	134.809	104.231	0	0	0	0
XM_006527000.4			SMC5-SMC6 complex localization factor 2 (Slf2), transcript variant X1, mRNA	61.7988	-9.43733	2.42118	-3.89782	9.71e-05	0.000491612	118.227	0	163.768	212.395	0	0	0	0
NM_001358053.1			WD repeat domain 47 (Wdr47), transcript variant 2, mRNA	61.7484	-9.43616	2.58793	-3.64621	0.000266132	0.00122255	341.003	27.1204	0	125.864	0	0	0	0
XM_006538022.3	K20163	DENND4; DENN domain-containing protein 4	DENN/MADD domain containing 4C (Dennd4c), transcript variant X1, mRNA	61.743	-9.43603	2.61618	-3.6068	0.000309993	0.00140262	218.867	16.466	0	258.61	0	0	0	0
XM_006500246.3	K23518	MACROD; O-acetyl-ADP-ribose deacetylase [EC:3.1.1.106]	MACRO domain containing 2 (Macrod2), transcript variant X1, mRNA	61.72	-9.43571	1.09878	-8.58747	8.89e-18	2.5e-16	147.54	129.791	70.8995	145.53	0	0	0	0
XM_006529075.3			high density lipoprotein (HDL) binding protein (Hdlbp), transcript variant X1, mRNA	101.857	-9.43541	1.11569	-8.45702	2.74e-17	7.31e-16	212.028	308.011	119.83	174.046	0	0	0.945449	0
XM_030254480.1	K07872	RHOF; Ras homolog gene family, member F	ras homolog family member F (in filopodia) (Rhof), transcript variant X13, mRNA	61.5874	-9.43238	2.50245	-3.76925	0.000163737	0.000788102	0	47.4608	179.745	265.494	0	0	0	0
NM_010569.4	K19626	INVS; inversin	inversin (Invs), transcript variant 1, mRNA	61.4581	-9.4294	1.42169	-6.63251	3.3e-11	4.41e-10	134.838	24.2147	80.8853	251.727	0	0	0	0
XM_006530594.4	K04344	CACNA1A; voltage-dependent calcium channel P/Q type alpha-1A	calcium channel, voltage-dependent, P/Q type, alpha 1A subunit (Cacna1a), transcript variant X8, mRNA	61.2461	-9.42446	1.37273	-6.8655	6.63e-12	9.66e-11	186.624	64.8954	31.9547	206.495	0	0	0	0
NM_001355127.1	K21626	CCNDBP1; cyclin-D1-binding protein 1	cyclin D-type binding-protein 1 (Ccndbp1), transcript variant 2, mRNA	61.2189	-9.42391	1.03524	-9.1031	8.78e-20	3.1e-18	130.93	116.23	109.844	132.747	0	0	0	0
XM_006507908.4	K16751	C2CD3; C2 domain-containing protein 3	C2 calcium-dependent domain containing 3 (C2cd3), transcript variant X2, mRNA	61.1607	-9.4223	3.38399	-2.78438	0.0053631	0.0173076	0	258.613	230.673	0	0	0	0	0
XM_030255544.1	K14440	SMARCAL1; SWI/SNF-related matrix-associated actin-dependent regulator of chromatin subfamily A-like protein 1 [EC:3.6.4.12]	SWI/SNF related matrix associated, actin dependent regulator of chromatin, subfamily a-like 1 (Smarcal1), transcript variant X6, mRNA	61.1563	-9.42226	2.4211	-3.89172	9.95e-05	0.000502752	196.394	0	181.742	111.114	0	0	0	0
XM_006524125.4	K08458	ADGRF5; adhesion G-protein coupled receptor F5	adhesion G protein-coupled receptor F5 (Adgrf5), transcript variant X2, mRNA	61.1278	-9.42154	1.31849	-7.14572	8.95e-13	1.45e-11	119.205	33.9006	232.67	103.247	0	0	0	0
NM_001357623.1			GRAM domain containing 1B (Gramd1b), transcript variant 8, mRNA	61.0288	-9.41924	2.18123	-4.31831	1.57e-05	9.25e-05	3.90835	1.93717	229.674	252.71	0	0	0	0
NM_001111030.1	K13568	ACVR1C; activin receptor type-1C [EC:2.7.11.30]	activin A receptor, type IC (Acvr1c), transcript variant 1, mRNA	60.9776	-9.41812	1.13127	-8.32529	8.41e-17	2.13e-15	162.196	127.854	136.806	60.9652	0	0	0	0
XM_030250236.1			MAP-kinase activating death domain (Madd), transcript variant X27, mRNA	60.8625	-9.41533	2.48857	-3.78343	0.000154685	0.000748196	214.959	222.775	0	49.1655	0	0	0	0
XM_006499591.4	K07819	B3GALT1; beta-1,3-galactosyltransferase 1 [EC:2.4.1.86]	UDP-Gal:betaGlcNAc beta 1,3-galactosyltransferase, polypeptide 1 (B3galt1), transcript variant X1, mRNA	60.462	-9.4058	2.46345	-3.81814	0.000134462	0.0006591	166.105	65.8639	0	251.727	0	0	0	0
NM_153135.3	K07521	UNC5; netrin receptor unc-5	unc-5 netrin receptor D (Unc5d), transcript variant 1, mRNA	60.3681	-9.40356	1.9431	-4.83946	1.3e-06	9.28e-06	173.921	81.3613	226.679	0.983309	0	0	0	0
XM_030251834.1			bromodomain adjacent to zinc finger domain, 2B (Baz2b), transcript variant X18, mRNA	60.3561	-9.40325	1.29931	-7.23711	4.58e-13	7.7e-12	179.784	32.932	174.752	95.381	0	0	0	0
XM_030250868.1	K20053	VLDLR; very low-density lipoprotein receptor	very low density lipoprotein receptor (Vldlr), transcript variant X7, mRNA	60.3405	-9.4031	1.04369	-9.00947	2.07e-19	6.95e-18	143.632	113.325	102.854	122.914	0	0	0	0
XM_006531135.4	K13872	SLC7A6; solute carrier family 7 (L-type amino acid transporter), member 6	solute carrier family 7 (cationic amino acid transporter, y+ system), member 6 (Slc7a6), transcript variant X1, mRNA	60.1662	-9.39871	2.41683	-3.88887	0.000100714	0.000508054	142.655	123.979	214.696	0	0	0	0	0
NM_001290390.1	K24065		syntrophin, gamma 1 (Sntg1), transcript variant 2, mRNA	59.9161	-9.39284	1.15144	-8.15747	3.42e-16	8.15e-15	147.54	98.7959	60.9136	172.079	0	0	0	0
NM_031158.4	K10380	ANK; ankyrin	ankyrin 1, erythroid (Ank1), transcript variant 2, mRNA	59.9119	-9.39246	1.08608	-8.64807	5.24e-18	1.51e-16	85.9836	95.8902	158.775	138.647	0	0	0	0
XM_017317227.2	K23961		erythrocyte membrane protein band 4.1 like 3 (Epb41l3), transcript variant X8, mRNA	59.5651	-9.38422	2.45019	-3.82999	0.000128149	0.000631008	212.028	0	191.728	72.7649	0	0	0	0
NM_001359295.1			cell cycle progression 1 (Ccpg1), transcript variant 6, mRNA	59.5494	-9.38385	2.47034	-3.7986	0.000145513	0.000708139	286.286	0	85.8782	104.231	0	0	0	0
XM_017321076.2	K05285	PIGN; GPI ethanolamine phosphate transferase 1 [EC:2.7.-.-]	phosphatidylinositol glycan anchor biosynthesis, class N (Pign), transcript variant X1, mRNA	59.4091	-9.38028	1.076	-8.71777	2.84e-18	8.42e-17	88.9149	105.576	163.768	117.014	0	0	0	0
NM_173186.4	K21841	TBC1D24; TBC1 domain family member 24	TBC1 domain family, member 24 (Tbc1d24), transcript variant 4, mRNA	59.2376	-9.37635	1.25739	-7.45697	8.85e-14	1.62e-12	86.9607	89.11	56.9193	240.911	0	0	0	0
NM_001267710.1	K08292	EEF2K; elongation factor 2 kinase [EC:2.7.11.20]	eukaryotic elongation factor-2 kinase (Eef2k), transcript variant 2, mRNA	59.1606	-9.37443	1.04522	-8.96884	3e-19	9.88e-18	112.365	106.545	108.846	145.53	0	0	0	0
XM_030244807.1	K11449	JMJD1C; jumonji domain-containing protein 1C [EC:1.14.11.-]	jumonji domain containing 1C (Jmjd1c), transcript variant X15, mRNA	59.0857	-9.37258	1.58091	-5.92861	3.06e-09	3.17e-08	113.342	7.7487	164.766	186.829	0	0	0	0
XR_003949357.1	K04909	KCNH6; potassium voltage-gated channel Eag-related subfamily H member 6	potassium voltage-gated channel, subfamily H (eag-related), member 6 (Kcnh6), transcript variant X12, misc_RNA	59.0004	-9.37058	1.11848	-8.37792	5.39e-17	1.39e-15	175.876	78.4556	87.8754	129.797	0	0	0	0
NM_016976.3	K04603	GRM1; metabotropic glutamate receptor 1	glutamate receptor, metabotropic 1 (Grm1), transcript variant 1, mRNA	58.8756	-9.36743	1.33839	-6.999	2.58e-12	3.93e-11	143.632	87.1729	210.701	29.4993	0	0	0	0
XM_017317388.2	K07207	TSC2; tuberous sclerosis 2	TSC complex subunit 2 (Tsc2), transcript variant X6, mRNA	58.7727	-9.36499	1.08094	-8.66371	4.57e-18	1.33e-16	127.021	135.602	133.81	73.7482	0	0	0	0
NM_001037737.2	K09097	ARNT; aryl hydrocarbon receptor nuclear translocator	aryl hydrocarbon receptor nuclear translocator (Arnt), transcript variant 1, mRNA	58.7537	-9.36444	1.99851	-4.6857	2.79e-06	1.88e-05	0.977087	108.482	301.572	58.9986	0	0	0	0
XM_030250929.1	K13095	SF1; splicing factor 1	splicing factor 1 (Sf1), transcript variant X12, mRNA	58.7384	-9.36405	2.96477	-3.15844	0.00158613	0.00598142	126.044	342.88	0	0.983309	0	0	0	0
XM_030254284.1	K06065	NCOR2; nuclear receptor co-repressor 2	nuclear receptor co-repressor 2 (Ncor2), transcript variant X19, mRNA	58.5716	-9.36001	1.7358	-5.39235	6.95e-08	5.98e-07	210.074	19.3717	11.983	227.144	0	0	0	0
NM_001357812.1	K09228	KRAB; KRAB domain-containing zinc finger protein	zinc finger protein 715 (Zfp715), transcript variant 3, mRNA	58.5167	-9.35886	1.09588	-8.54006	1.34e-17	3.7e-16	153.403	143.351	82.8825	88.4978	0	0	0	0
NM_001005247.2	K20191	HPS5; Hermansky-Pudlak syndrome 5 protein	HPS5, biogenesis of lysosomal organelles complex 2 subunit 2 (Hps5), transcript variant 1, mRNA	58.4897	-9.35798	1.44034	-6.49704	8.19e-11	1.04e-09	98.6857	30.0262	61.9122	277.293	0	0	0	0
XM_030247864.1	K22403	ZMIZ; zinc finger MIZ domain-containing protein	zinc finger, MIZ-type containing 1 (Zmiz1), transcript variant X4, mRNA	58.3803	-9.35536	1.26848	-7.37526	1.64e-13	2.9e-12	159.265	99.7645	34.9504	173.062	0	0	0	0
XM_011239860.2	K20463	OSBPL3_6_7; oxysterol-binding protein-related protein 3/6/7	oxysterol binding protein-like 6 (Osbpl6), transcript variant X3, mRNA	58.3517	-9.35453	2.51926	-3.71321	0.000204651	0.000964068	306.805	0	110.843	49.1655	0	0	0	0
NM_001359740.1	K09533	DNAJC13; DnaJ homolog subfamily C member 13	DnaJ heat shock protein family (Hsp40) member C13 (Dnajc13), transcript variant 1, mRNA	58.3356	-9.35415	2.45215	-3.81468	0.000136361	0.000667703	0	264.424	108.846	93.4144	0	0	0	0
XM_006535806.3	K09189	MLL5; [histone H3]-lysine4 N-trimethyltransferase MLL5 [EC:2.1.1.354]	lysine (K)-specific methyltransferase 2E (Kmt2e), transcript variant X2, mRNA	58.3046	-9.35339	1.91498	-4.88433	1.04e-06	7.53e-06	0.977087	166.597	188.732	110.131	0	0	0	0
XM_006519446.4	K22909	ZC3H13; zinc finger CCCH domain-containing protein 13	zinc finger CCCH type containing 13 (Zc3h13), transcript variant X1, mRNA	58.2609	-9.35226	2.66273	-3.51228	0.000444282	0.00193183	0	10.6545	267.621	187.812	0	0	0	0
XM_017315780.2	K10693	MYCBP2; RCR-type E3 ubiquitin transferase [EC:2.3.2.33]	MYC binding protein 2, E3 ubiquitin protein ligase (Mycbp2), transcript variant X15, mRNA	58.2491	-9.35196	1.22939	-7.60699	2.81e-14	5.42e-13	123.113	37.7749	146.792	158.313	0	0	0	0
XM_030246999.1	K17943	PUM; pumilio RNA-binding family	pumilio RNA-binding family member 2 (Pum2), transcript variant X21, mRNA	58.2239	-9.35141	2.39984	-3.89668	9.75e-05	0.00049352	206.165	257.644	0.998584	0.983309	0	0	0	0
XM_006527146.2	K18449	PRUNE2; prune homolog 2	prune homolog 2 (Prune2), transcript variant X4, mRNA	58.1772	-9.35021	2.70786	-3.45299	0.000554404	0.00235226	6.83961	235.367	0	223.211	0	0	0	0
XM_006513738.4	K18465	MRT43; WASH complex subunit 7	WASH complex subunit 4 (Washc4), transcript variant X3, mRNA	58.1462	-9.34955	1.07918	-8.66356	4.57e-18	1.33e-16	147.54	89.11	89.8726	138.647	0	0	0	0
XM_006500900.4	K10380	ANK; ankyrin	ankyrin 2, brain (Ank2), transcript variant X32, mRNA	58.1174	-9.34874	2.46846	-3.78728	0.000152305	0.000737763	0	197.592	56.9193	210.428	0	0	0	0
XM_017316989.2	K14946	RBFOX; RNA binding protein fox-1	RNA binding protein, fox-1 homolog (C. elegans) 1 (Rbfox1), transcript variant X10, mRNA	58.0512	-9.34695	1.14745	-8.14588	3.77e-16	8.92e-15	96.7316	67.8011	190.73	109.147	0	0	0	0
NM_001242419.1	K23824		sushi domain containing 6 (Susd6), transcript variant 1, mRNA	57.9305	-9.34426	1.12795	-8.28428	1.19e-16	2.96e-15	80.1211	151.1	74.8938	157.329	0	0	0	0
XM_006524775.3	K14387	SLC5A7; solute carrier family 5 (high affinity choline transporter), member 7	solute carrier family 5 (choline transporter), member 7 (Slc5a7), transcript variant X2, mRNA	57.8061	-9.34093	1.32732	-7.03745	1.96e-12	3.04e-11	70.3502	34.8691	211.7	145.53	0	0	0	0
NM_010482.2	K04153	HTR1; 5-hydroxytryptamine receptor 1	5-hydroxytryptamine (serotonin) receptor 1B (Htr1b), mRNA	95.3491	-9.33971	2.12155	-4.4023	1.07e-05	6.5e-05	304.851	151.1	0	305.809	1.03306	0	0	0
NM_001360838.1			transcription activation suppressor family member 2 (Tasor2), transcript variant 2, mRNA	57.6334	-9.33668	2.41218	-3.87064	0.00010855	0.000543483	134.838	203.403	122.826	0	0	0	0	0
XR_003949767.1			predicted gene 11613 (Gm11613), transcript variant X1, ncRNA	57.5427	-9.33431	1.09628	-8.51451	1.67e-17	4.57e-16	124.09	99.7645	160.772	75.7148	0	0	0	0
NM_001277294.1	K20251	GRIP; glutamate receptor-interacting protein	glutamate receptor interacting protein 1 (Grip1), transcript variant 6, mRNA	57.4786	-9.33283	1.26673	-7.36765	1.74e-13	3.06e-12	200.303	79.4242	138.803	41.299	0	0	0	0
XM_011244049.3	K12231	HECTD1; E3 ubiquitin-protein ligase HECTD1 [EC:2.3.2.26]	HECT domain E3 ubiquitin protein ligase 1 (Hectd1), transcript variant X1, mRNA	57.2059	-9.3261	1.12356	-8.30051	1.04e-16	2.6e-15	171.967	98.7959	67.9037	118.98	0	0	0	0
XM_030252450.1	K09262	MEF2D; MADS-box transcription enhancer factor 2D	myocyte enhancer factor 2D (Mef2d), transcript variant X2, mRNA	57.0384	-9.32164	3.38403	-2.75459	0.00587651	0.0187404	234.501	221.807	0	0	0	0	0	0
NM_001361664.1	K04453	MAX; Max protein	Max protein (Max), transcript variant 4, mRNA	56.9005	-9.31847	1.04108	-8.95081	3.53e-19	1.15e-17	131.907	111.388	96.8627	115.047	0	0	0	0
XM_006529089.4	K15046	IVNS1ABP; influenza virus NS1A-binding protein	influenza virus NS1A binding protein (Ivns1abp), transcript variant X1, mRNA	56.8764	-9.31757	1.24393	-7.49041	6.87e-14	1.27e-12	37.1293	100.733	162.769	154.38	0	0	0	0
NM_001361266.1	K11971	RNF14; E3 ubiquitin-protein ligase RNF14 [EC:2.3.2.31]	ring finger protein 14 (Rnf14), transcript variant 6, mRNA	56.8183	-9.31617	1.57205	-5.92611	3.1e-09	3.22e-08	215.936	93.953	135.807	8.84978	0	0	0	0
XM_030252613.1	K13871	SLC7A14; solute carrier family 7 (cationic amino acid transporter), member 14	solute carrier family 7 (cationic amino acid transporter, y+ system), member 14 (Slc7a14), transcript variant X2, mRNA	56.7623	-9.31486	1.19082	-7.82222	5.19e-15	1.09e-13	187.601	133.665	69.9009	62.9318	0	0	0	0
NM_020296.2			RNA binding motif, single stranded interacting protein 1 (Rbms1), transcript variant 3, mRNA	56.6796	-9.31258	1.16223	-8.01267	1.12e-15	2.52e-14	139.723	49.398	115.836	148.48	0	0	0	0
XM_017317014.2	K06842	SEMA6; semaphorin 6	sema domain, transmembrane domain (TM), and cytoplasmic domain, (semaphorin) 6D (Sema6d), transcript variant X20, mRNA	93.3918	-9.30996	1.45554	-6.39623	1.59e-10	1.94e-09	164.151	318.665	247.649	15.7329	0	0	0	0.936827
XM_030250995.1	K19907	SYT7; synaptotagmin-7	synaptotagmin VII (Syt7), transcript variant X4, mRNA	56.5673	-9.30963	1.09325	-8.51555	1.66e-17	4.53e-16	75.2357	93.953	138.803	144.546	0	0	0	0
NM_001024604.2	K15502	ANKRD28; serine/threonine-protein phosphatase 6 regulatory ankyrin repeat subunit A	ankyrin repeat domain 28 (Ankrd28), mRNA	231.049	-9.30402	0.896411	-10.3792	3.08e-25	1.85e-23	481.704	418.43	334.526	610.635	3.09917	0	0	0
XM_006506787.4	K11348	BRPF1; bromodomain and PHD finger-containing protein 1	bromodomain and PHD finger containing, 1 (Brpf1), transcript variant X7, mRNA	56.325	-9.30349	1.24136	-7.4946	6.65e-14	1.23e-12	54.7168	59.0838	161.771	175.029	0	0	0	0
XM_006530907.4	K09228	KRAB; KRAB domain-containing zinc finger protein	zinc finger protein 612 (Zfp612), transcript variant X1, mRNA	56.2884	-9.30262	1.23001	-7.56305	3.94e-14	7.46e-13	39.0835	110.419	122.826	177.979	0	0	0	0
XM_030249195.1	K10590	TRIP12; E3 ubiquitin-protein ligase TRIP12 [EC:2.3.2.26]	thyroid hormone receptor interactor 12 (Trip12), transcript variant X37, mRNA	56.2504	-9.30167	1.65445	-5.62222	1.89e-08	1.76e-07	69.3731	23.2461	28.9589	328.425	0	0	0	0
NM_001361090.1	K10313	FBXO38; F-box protein 38	F-box protein 38 (Fbxo38), transcript variant 1, mRNA	56.2164	-9.30081	2.03472	-4.57105	4.85e-06	3.14e-05	27.3584	224.712	0.998584	196.662	0	0	0	0
NM_001289463.1	K01389	MME; neprilysin [EC:3.4.24.11]	membrane metallo endopeptidase (Mme), transcript variant 3, mRNA	56.1897	-9.30001	1.32019	-7.04446	1.86e-12	2.9e-11	37.1293	73.6126	226.679	112.097	0	0	0	0
XM_017316601.2	K18402	PHF20; PHD finger protein 20	PHD finger protein 20-like 1 (Phf20l1), transcript variant X11, mRNA	56.0353	-9.2962	1.7744	-5.23908	1.61e-07	1.32e-06	77.1898	303.168	4.99292	62.9318	0	0	0	0
XM_030249358.1	K06842	SEMA6; semaphorin 6	sema domain, transmembrane domain (TM), and cytoplasmic domain, (semaphorin) 6D (Sema6d), transcript variant X15, mRNA	56.0084	-9.2954	2.47011	-3.76316	0.00016778	0.000805906	273.584	0	92.8683	81.6147	0	0	0	0
NM_133919.4	K15184	AFF1; AF4/FMR2 family member 1	AF4/FMR2 family, member 1 (Aff1), transcript variant 2, mRNA	304.522	-9.29424	0.755313	-12.3052	8.5e-35	1.14e-32	509.062	554.032	607.139	762.065	1.03306	0.96413	0.945449	0.936827
XM_006502867.2	K05695	PTPRF; receptor-type tyrosine-protein phosphatase F [EC:3.1.3.48]	protein tyrosine phosphatase, receptor type, F (Ptprf), transcript variant X4, mRNA	55.8966	-9.29247	3.38405	-2.74596	0.00603339	0.0191833	0	274.11	0	173.062	0	0	0	0
XM_006531196.3	K17335	NFAT5; nuclear factor of activated T-cells 5	nuclear factor of activated T cells 5 (Nfat5), transcript variant X12, mRNA	55.572	-9.28426	1.21187	-7.6611	1.84e-14	3.64e-13	210.074	98.7959	64.908	70.7983	0	0	0	0
XM_030252942.1			ubiquitin specific peptidase 53 (Usp53), transcript variant X9, mRNA	55.5763	-9.28415	1.27792	-7.26507	3.73e-13	6.33e-12	57.6481	51.3351	213.697	121.93	0	0	0	0
XM_017321376.2	K06758	CHL1; L1 cell adhesion molecule like protein	cell adhesion molecule L1-like (Chl1), transcript variant X8, mRNA	55.5623	-9.28367	1.05904	-8.76611	1.85e-18	5.6e-17	101.617	84.2671	128.817	129.797	0	0	0	0
XM_030252776.1			family with sequence similarity 189, member B (Fam189b), transcript variant X3, mRNA	55.4423	-9.28077	1.30677	-7.10206	1.23e-12	1.96e-11	25.4042	130.759	144.795	142.58	0	0	0	0
NM_010588.2	K21635	JAG2; jagged-2	jagged 2 (Jag2), mRNA	55.4069	-9.27999	1.21419	-7.64297	2.12e-14	4.15e-13	128.975	127.854	37.9462	148.48	0	0	0	0
XM_006516109.3			Ral GTPase activating protein, alpha subunit 1 (Ralgapa1), transcript variant X3, mRNA	55.328	-9.27776	2.447	-3.79149	0.000149746	0.000726432	213.005	0	161.771	67.8483	0	0	0	0
XM_030244692.1	K06104	AMOTL; angiomotin like	angiomotin-like 1 (Amotl1), transcript variant X3, mRNA	55.2967	-9.27693	2.95025	-3.14445	0.00166398	0.00623755	0.977087	136.571	0	304.826	0	0	0	0
XR_001781839.2			von Willebrand factor A domain containing 5B2 (Vwa5b2), transcript variant X13, misc_RNA	55.1413	-9.27309	1.18683	-7.81335	5.57e-15	1.16e-13	117.25	148.194	42.9391	132.747	0	0	0	0
XM_006504644.4	K11976	RNF216; E3 ubiquitin-protein ligase RNF216 [EC:2.3.2.31]	ring finger protein 216 (Rnf216), transcript variant X2, mRNA	55.1294	-9.2726	2.58787	-3.58311	0.000339531	0.00152117	108.457	308.979	0	23.5994	0	0	0	0
NM_029081.3			C2 calcium-dependent domain containing 5 (C2cd5), transcript variant 1, mRNA	55.0971	-9.27192	1.14427	-8.10292	5.37e-16	1.25e-14	141.678	106.545	52.925	139.63	0	0	0	0
XM_017315751.2	K04927	KCNQ2; potassium voltage-gated channel KQT-like subfamily member 2	potassium voltage-gated channel, subfamily Q, member 2 (Kcnq2), transcript variant X14, mRNA	55.0306	-9.27013	1.27958	-7.2447	4.33e-13	7.3e-12	210.074	97.8273	37.9462	94.3977	0	0	0	0
NM_026101.4	K10615	HERC4; E3 ubiquitin-protein ligase HERC4 [EC:2.3.2.26]	hect domain and RLD 4 (Herc4), transcript variant 2, mRNA	55.0128	-9.26952	2.49507	-3.71513	0.000203097	0.000957324	49.8314	0	121.827	268.443	0	0	0	0
XM_030245644.1	K08052	NF1; neurofibromin 1	neurofibromin 1 (Nf1), transcript variant X5, mRNA	54.9458	-9.26786	1.17964	-7.85653	3.95e-15	8.41e-14	141.678	66.8325	62.9108	168.146	0	0	0	0
XM_030246737.1			transmembrane protein 229B (Tmem229b), transcript variant X9, mRNA	54.872	-9.26586	2.39977	-3.86114	0.000112857	0.000562676	156.334	165.628	0	117.014	0	0	0	0
NM_001362829.1			PHD finger protein 21A (Phf21a), transcript variant 5, mRNA	54.842	-9.26504	2.59395	-3.57179	0.000354549	0.00157989	0	269.267	150.786	18.6829	0	0	0	0
NM_001368671.1	K09380	ZFHX4; zinc finger homeobox protein 4	zinc finger homeodomain 4 (Zfhx4), transcript variant 1, mRNA	54.5971	-9.25859	1.51626	-6.10621	1.02e-09	1.13e-08	124.09	9.68587	137.805	165.196	0	0	0	0
NM_001359830.1	K04594	ADGRL3; adhesion G protein-coupled receptor L3	adhesion G protein-coupled receptor L3 (Adgrl3), transcript variant 9, mRNA	54.5636	-9.25773	1.92878	-4.79979	1.59e-06	1.12e-05	202.257	0.968587	79.8867	153.396	0	0	0	0
XM_006515875.4	K23859		pleckstrin homology domain containing, family G (with RhoGef domain) member 3 (Plekhg3), transcript variant X7, mRNA	54.4148	-9.2538	1.3323	-6.94574	3.76e-12	5.65e-11	223.753	39.7121	113.839	58.0152	0	0	0	0
XM_006535292.1	K02863	RP-L1; large subunit ribosomal protein L1	mitochondrial ribosomal protein L1 (Mrpl1), transcript variant X1, mRNA	54.3587	-9.25243	1.17159	-7.89734	2.85e-15	6.15e-14	137.769	102.67	46.9335	147.496	0	0	0	0
XM_006504905.3	K11267	PDS5; sister chromatid cohesion protein PDS5	PDS5 cohesin associated factor B (Pds5b), transcript variant X5, mRNA	54.2711	-9.24998	1.11317	-8.30958	9.6e-17	2.42e-15	161.219	66.8325	103.853	102.264	0	0	0	0
XM_030250987.1	K15501	PPP6R3; serine/threonine-protein phosphatase 6 regulatory subunit 3	protein phosphatase 6, regulatory subunit 3 (Ppp6r3), transcript variant X2, mRNA	54.1236	-9.2463	1.08519	-8.52047	1.59e-17	4.35e-16	137.769	119.136	68.9023	107.181	0	0	0	0
NM_007616.4	K06278	CAV1; caveolin 1	caveolin 1, caveolae protein (Cav1), transcript variant 1, mRNA	54.129	-9.24627	1.2792	-7.22818	4.9e-13	8.17e-12	54.7168	205.341	122.826	50.1488	0	0	0	0
NM_001362415.2	K10443	KLHL2_3; kelch-like protein 2/3	kelch-like 3 (Klhl3), transcript variant 1, mRNA	53.9203	-9.24058	2.40021	-3.8499	0.000118165	0.000586303	126.044	0	160.772	144.546	0	0	0	0
NM_033604.3	K10635	RNF111; E3 ubiquitin-protein ligase Arkadia [EC:2.3.2.27]	ring finger 111 (Rnf111), transcript variant 1, mRNA	53.9074	-9.24023	2.47969	-3.72636	0.000194268	0.000919842	153.403	0	229.674	48.1822	0	0	0	0
XM_017319620.2	K20401	FNIP2; folliculin-interacting protein 2	folliculin interacting protein 2 (Fnip2), transcript variant X2, mRNA	53.8144	-9.23776	1.90122	-4.85885	1.18e-06	8.48e-06	119.205	0.968587	167.762	142.58	0	0	0	0
XR_003955707.1	K09189	MLL5; [histone H3]-lysine4 N-trimethyltransferase MLL5 [EC:2.1.1.354]	lysine (K)-specific methyltransferase 2E (Kmt2e), transcript variant X5, misc_RNA	53.7907	-9.23709	1.06947	-8.63705	5.77e-18	1.66e-16	130.93	74.5812	104.851	119.964	0	0	0	0
NM_011877.2	K18025	PTPN14_21; tyrosine-protein phosphatase non-receptor type 14/21 [EC:3.1.3.48]	protein tyrosine phosphatase, non-receptor type 21 (Ptpn21), transcript variant 1, mRNA	53.7653	-9.23659	1.29421	-7.13686	9.55e-13	1.54e-11	197.371	118.168	33.9519	80.6314	0	0	0	0
XM_017314868.2	K10382	DST; dystonin	dystonin (Dst), transcript variant X30, mRNA	53.6964	-9.23477	1.07536	-8.58763	8.88e-18	2.5e-16	106.502	139.477	109.844	73.7482	0	0	0	0
XR_001784633.2	K04986	PKD2; polycystin 2	polycystin 2, transient receptor potential cation channel (Pkd2), transcript variant X2, misc_RNA	218.106	-9.23414	0.956408	-9.65503	4.68e-22	2.09e-20	490.497	283.796	332.528	635.218	0	0	0	2.81048
XM_006527860.3	K06550	L1CAM; L1 cell adhesion molecule	L1 cell adhesion molecule (L1cam), transcript variant X2, mRNA	53.6044	-9.23211	2.54131	-3.63281	0.000280349	0.00128122	83.0524	0	41.9405	303.843	0	0	0	0
NM_175028.1			ADNP homeobox 2 (Adnp2), mRNA	53.5376	-9.23043	1.20405	-7.66614	1.77e-14	3.51e-13	136.792	81.3613	45.9349	164.213	0	0	0	0
XM_030254398.1	K12603	CNOT6; CCR4-NOT transcription complex subunit 6 [EC:3.1.13.4]	CCR4-NOT transcription complex, subunit 6-like (Cnot6l), transcript variant X3, mRNA	53.4019	-9.22702	1.06106	-8.69605	3.44e-18	1.01e-16	107.48	136.571	81.8839	101.281	0	0	0	0
NM_001038703.3	K08431	GPR146; G protein-coupled receptor 146	G protein-coupled receptor 146 (Gpr146), transcript variant 2, mRNA	53.377	-9.22612	1.21201	-7.61226	2.69e-14	5.21e-13	186.624	82.3299	47.932	110.131	0	0	0	0
NM_009628.3	K22591	ADNP; activity-dependent neuroprotector homeobox protein	activity-dependent neuroprotective protein (Adnp), transcript variant 2, mRNA	53.3498	-9.22551	1.1134	-8.28589	1.17e-16	2.93e-15	91.8461	168.534	79.8867	86.5312	0	0	0	0
NM_001081436.2	K11668	INO80D; INO80 complex subunit D	INO80 complex subunit D (Ino80d), transcript variant 2, mRNA	53.3313	-9.22468	3.38408	-2.72591	0.00641253	0.0202099	325.37	0	0	101.281	0	0	0	0
NM_001312905.2	K04943	KCNN2; potassium intermediate/small conductance calcium-activated channel subfamily N member 2	potassium intermediate/small conductance calcium-activated channel, subfamily N, member 2 (Kcnn2), transcript variant 1, mRNA	53.2979	-9.22384	2.49115	-3.70265	0.000213361	0.00100075	159.265	0	41.9405	225.178	0	0	0	0
NM_001347412.1	K15008	DLGAP1; discs, large-associated protein 1	DLG associated protein 1 (Dlgap1), transcript variant 6, mRNA	53.1603	-9.22014	2.45523	-3.7553	0.000173132	0.000829513	88.9149	253.77	0	82.598	0	0	0	0
XM_011238600.3	K15374	TRAK2; trafficking kinesin-binding protein 2	trafficking protein, kinesin binding 2 (Trak2), transcript variant X1, mRNA	53.1025	-9.2187	1.3277	-6.94339	3.83e-12	5.74e-11	162.196	174.346	49.9292	38.3491	0	0	0	0
XM_030253925.1	K17943	PUM; pumilio RNA-binding family	pumilio RNA-binding family member 1 (Pum1), transcript variant X17, mRNA	53.0924	-9.2183	1.32899	-6.93633	4.02e-12	6.02e-11	144.609	26.1519	82.8825	171.096	0	0	0	0
XM_006526981.4	K22803	SMC5; structural maintenance of chromosomes protein 5	structural maintenance of chromosomes 5 (Smc5), transcript variant X2, mRNA	53.0249	-9.21638	1.15243	-7.99732	1.27e-15	2.83e-14	114.319	91.0472	163.768	55.0653	0	0	0	0
NM_001001602.2	K19901	DAB2IP; disabled homolog 2-interacting protein	disabled 2 interacting protein (Dab2ip), transcript variant 3, mRNA	52.9433	-9.21461	1.04496	-8.81817	1.16e-18	3.6e-17	110.411	123.979	87.8754	101.281	0	0	0	0
NM_001290384.1	K20686	ARHGEF9; Rho guanine nucleotide exchange factor 9	CDC42 guanine nucleotide exchange factor (GEF) 9 (Arhgef9), transcript variant 2, mRNA	52.8414	-9.21145	2.39695	-3.84299	0.000121544	0.000601741	112.365	153.037	0	157.329	0	0	0	0
NM_001115010.1	K21776	LIN54; protein lin-54	lin-54 homolog (C. elegans) (Lin54), transcript variant 1, mRNA	52.8122	-9.21082	1.20734	-7.62901	2.37e-14	4.6e-13	167.082	123.979	42.9391	88.4978	0	0	0	0
NM_001357460.1	K08805	DCLK1_2; doublecortin-like kinase 1/2 [EC:2.7.11.1]	doublecortin-like kinase 2 (Dclk2), transcript variant 7, mRNA	52.7757	-9.20959	1.42009	-6.4852	8.86e-11	1.12e-09	23.4501	66.8325	228.676	103.247	0	0	0	0
XR_003954306.1			sushi, nidogen and EGF-like domains 1 (Sned1), transcript variant X7, misc_RNA	52.7625	-9.20936	1.06023	-8.68619	3.75e-18	1.1e-16	86.9607	104.607	92.8683	137.663	0	0	0	0
XM_006531246.2			zinc finger protein 827 (Zfp827), transcript variant X7, mRNA	52.7027	-9.20784	1.07901	-8.53357	1.42e-17	3.91e-16	100.64	142.382	104.851	73.7482	0	0	0	0
XM_030242231.1	K10086	EDEM3; ER degradation enhancer, mannosidase alpha-like 3	ER degradation enhancer, mannosidase alpha-like 3 (Edem3), transcript variant X11, mRNA	52.613	-9.20516	2.94933	-3.1211	0.00180178	0.00668556	298.988	0.968587	0	120.947	0	0	0	0
NM_001347509.1			nucleolar protein 4 (Nol4), transcript variant 3, mRNA	52.564	-9.20385	2.42668	-3.79277	0.000148973	0.000723129	0	162.723	74.8938	182.896	0	0	0	0
NM_007993.2	K06825	FBN1; fibrillin 1	fibrillin 1 (Fbn1), mRNA	52.5632	-9.20384	2.39427	-3.8441	0.000120994	0.000599108	129.953	162.723	0	127.83	0	0	0	0
XM_006511239.4			DOP1 leucine zipper like protein A (Dop1a), transcript variant X7, mRNA	86.731	-9.20319	1.17047	-7.86281	3.76e-15	8.02e-14	157.311	295.419	80.8853	159.296	0	0	0	0.936827
XM_006517608.4	K13165	SFRS12; splicing factor, arginine/serine-rich 12	splicing regulatory glutamine/lysine-rich protein 1 (Srek1), transcript variant X4, mRNA	52.5357	-9.20308	1.90698	-4.82599	1.39e-06	9.87e-06	163.173	0.968587	95.8641	160.279	0	0	0	0
NM_026856.2			zinc finger protein 644 (Zfp644), transcript variant 2, mRNA	52.5325	-9.20298	2.39784	-3.83803	0.000124026	0.000613013	0	159.817	119.83	140.613	0	0	0	0
NM_001037099.2	K04865	CACNB4; voltage-dependent calcium channel beta-4	calcium channel, voltage-dependent, beta 4 subunit (Cacnb4), transcript variant 1, mRNA	52.5289	-9.20289	2.39954	-3.83528	0.000125421	0.000619076	157.311	104.607	0	158.313	0	0	0	0
XM_017322175.2			EMSY, BRCA2-interacting transcriptional repressor (Emsy), transcript variant X22, mRNA	52.5018	-9.20212	2.54399	-3.6172	0.000297805	0.00135302	0	193.717	201.714	24.5827	0	0	0	0
NM_134012.4			mbt domain containing 1 (Mbtd1), transcript variant 1, mRNA	52.4087	-9.19967	1.30611	-7.04355	1.87e-12	2.92e-11	41.0376	139.477	51.9264	186.829	0	0	0	0
XR_003955024.1	K20065	SGIP1; SH3-containing GRB2-like protein 3-interacting protein 1	SH3-domain GRB2-like (endophilin) interacting protein 1 (Sgip1), transcript variant X13, misc_RNA	52.3933	-9.19916	2.45151	-3.75244	0.000175119	0.000838199	213.005	147.225	58.9165	0	0	0	0	0
NM_001347497.1	K19878	ERC2; ELKS/RAB6-interacting/CAST family member 2	ELKS/RAB6-interacting/CAST family member 2 (Erc2), transcript variant 2, mRNA	52.3601	-9.19825	2.54004	-3.62131	0.000293119	0.00133385	230.592	162.723	0	25.566	0	0	0	0
NM_001013813.3	K06061	MAML; mastermind	mastermind like transcriptional coactivator 2 (Maml2), transcript variant 1, mRNA	52.339	-9.19744	1.04663	-8.78766	1.53e-18	4.66e-17	110.411	91.0472	124.823	92.4311	0	0	0	0
NM_001362535.1	K23561	CLK1_4; dual specificity protein kinase CLK1/4 [EC:2.7.12.1]	CDC like kinase 4 (Clk4), transcript variant 3, mRNA	52.3266	-9.19733	1.1803	-7.79236	6.58e-15	1.36e-13	173.921	63.9268	117.833	62.9318	0	0	0	0
XM_006516050.4			transmembrane p24 trafficking protein 8 (Tmed8), transcript variant X1, mRNA	52.2885	-9.19624	1.21492	-7.5694	3.75e-14	7.12e-13	91.8461	42.6178	106.848	176.996	0	0	0	0
XM_030252167.1	K24006	PAM; peptidylglycine monooxygenase / peptidylamidoglycolate lyase [EC:1.14.17.3 4.3.2.5]	peptidylglycine alpha-amidating monooxygenase (Pam), transcript variant X5, mRNA	52.2851	-9.19621	1.0802	-8.51347	1.69e-17	4.61e-16	137.769	95.8902	112.84	71.7816	0	0	0	0
XM_030250915.1	K07520	ABLIM; actin-binding LIM protein	actin-binding LIM protein 1 (Ablim1), transcript variant X17, mRNA	52.2641	-9.19558	2.47925	-3.70901	0.000208067	0.000978183	249.157	0	52.925	116.03	0	0	0	0
NM_001357385.1	K22652	TMEM25; transmembrane protein 25	transmembrane protein 25 (Tmem25), transcript variant 4, mRNA	52.2283	-9.19456	1.56945	-5.85847	4.67e-09	4.73e-08	17.5876	31.9634	226.679	141.597	0	0	0	0
XM_006533045.3	K11363	SGF11; SAGA-associated factor 11	ataxin 7-like 3 (Atxn7l3), transcript variant X5, mRNA	52.1456	-9.19238	1.20367	-7.63695	2.22e-14	4.34e-13	38.1064	143.351	109.844	125.864	0	0	0	0
XM_006527116.4	K14398	CPSF6_7; cleavage and polyadenylation specificity factor subunit 6/7	cleavage and polyadenylation specific factor 7 (Cpsf7), transcript variant X1, mRNA	52.1414	-9.19219	2.50265	-3.67299	0.000239729	0.00111248	282.378	0	66.9051	67.8483	0	0	0	0
XM_030249575.1	K06276	PDPK1; 3-phosphoinositide dependent protein kinase-1 [EC:2.7.11.1]	3-phosphoinositide dependent protein kinase 1 (Pdpk1), transcript variant X11, mRNA	51.9757	-9.18759	2.40145	-3.82585	0.000130324	0.000641117	110.411	0	165.765	139.63	0	0	0	0
XM_030244179.1	K15293	UNC13A_B_C; protein unc-13 A/B/C	unc-13 homolog C (Unc13c), transcript variant X3, mRNA	51.9635	-9.18734	1.38619	-6.62777	3.41e-11	4.54e-10	43.9689	100.733	38.9448	232.061	0	0	0	0
XM_006530331.4	K12487	GIT2; G protein-coupled receptor kinase interactor 2	GIT ArfGAP 2 (Git2), transcript variant X2, mRNA	51.9462	-9.18698	1.20678	-7.61283	2.68e-14	5.19e-13	125.067	138.508	36.9476	115.047	0	0	0	0
XM_006509049.4	K07521	UNC5; netrin receptor unc-5	unc-5 netrin receptor D (Unc5d), transcript variant X1, mRNA	51.9052	-9.18567	2.42103	-3.79411	0.000148172	0.00071985	172.944	167.566	0	74.7315	0	0	0	0
XM_030249733.1	K17493	CAMSAP; calmodulin-regulated spectrin-associated protein	calmodulin regulated spectrin-associated protein 1 (Camsap1), transcript variant X6, mRNA	51.816	-9.18334	1.24081	-7.4011	1.35e-13	2.41e-12	115.296	141.414	31.9547	125.864	0	0	0	0
XM_030253781.1	K13024	PPIP5K; inositol-hexakisphosphate/diphosphoinositol-pentakisphosphate 1-kinase [EC:2.7.4.24]	diphosphoinositol pentakisphosphate kinase 2 (Ppip5k2), transcript variant X11, mRNA	51.8268	-9.18329	1.1075	-8.2919	1.11e-16	2.79e-15	82.0753	86.2043	161.771	84.5646	0	0	0	0
XM_017317322.1	K06276	PDPK1; 3-phosphoinositide dependent protein kinase-1 [EC:2.7.11.1]	3-phosphoinositide dependent protein kinase 1 (Pdpk1), transcript variant X4, mRNA	85.3769	-9.18024	2.58885	-3.54608	0.000391013	0.00172369	0	191.78	489.306	0.983309	0	0	0.945449	0
XM_011238339.2	K17589	RB1CC1; RB1-inducible coiled-coil protein 1	RB1-inducible coiled-coil 1 (Rb1cc1), transcript variant X2, mRNA	51.7094	-9.18019	2.40166	-3.82244	0.00013214	0.000649035	0	103.639	147.79	162.246	0	0	0	0
XM_006509919.4	K23794		pleckstrin homology like domain, family B, member 1 (Phldb1), transcript variant X17, mRNA	51.6825	-9.17969	1.09098	-8.41413	3.96e-17	1.04e-15	78.1669	150.131	83.8811	101.281	0	0	0	0
NM_001360981.1	K09299	ZEB1; zinc finger homeobox protein 1	zinc finger E-box binding homeobox 1 (Zeb1), transcript variant 2, mRNA	51.6611	-9.17903	1.14519	-8.01531	1.1e-15	2.46e-14	160.242	97.8273	54.9221	100.298	0	0	0	0
XM_006526154.4			family with sequence similarity 53, member C (Fam53c), transcript variant X2, mRNA	51.5748	-9.17657	1.1646	-7.8796	3.28e-15	7.06e-14	174.898	77.487	59.915	100.298	0	0	0	0
NM_177005.4			glycosyltransferase 1 domain containing 1 (Glt1d1), mRNA	51.5084	-9.17475	1.05886	-8.66472	4.53e-18	1.32e-16	98.6857	100.733	80.8853	131.763	0	0	0	0
XM_006507807.4			teneurin transmembrane protein 4 (Tenm4), transcript variant X12, mRNA	51.3325	-9.16956	3.38411	-2.70959	0.00673654	0.02108	215.936	0	194.724	0	0	0	0	0
XM_006520043.4	K06841	SEMA5; semaphorin 5	sema domain, seven thrombospondin repeats (type 1 and type 1-like), transmembrane domain (TM) and short cytoplasmic domain, (semaphorin) 5A (Sema5a), transcript variant X3, mRNA	206.619	-9.16783	1.75678	-5.21854	1.8e-07	1.46e-06	426.987	654.765	0	568.353	0	0.96413	0.945449	0.936827
XM_006503705.4	K14802	DRS2; phospholipid-transporting ATPase [EC:7.6.2.1]	ATPase, aminophospholipid transporter (APLT), class I, type 8A, member 1 (Atp8a1), transcript variant X7, mRNA	51.2285	-9.16665	3.38411	-2.70873	0.00675408	0.0211243	0	277.016	132.812	0	0	0	0	0
XM_006496464.4	K21853	DOCK9_10_11; dedicator of cytokinesis protein 9/10/11	dedicator of cytokinesis 10 (Dock10), transcript variant X2, mRNA	51.1503	-9.16457	1.32074	-6.93898	3.95e-12	5.91e-11	126.044	45.5236	42.9391	194.695	0	0	0	0
NM_001368697.1			exportin 4 (Xpo4), transcript variant 2, mRNA	51.1234	-9.16374	2.59782	-3.52748	0.000419538	0.00183451	31.2668	56.1781	0	321.542	0	0	0	0
XM_017317849.2	K12385	NPC1; Niemann-Pick C1 protein	NPC intracellular cholesterol transporter 1 (Npc1), transcript variant X1, mRNA	51.0675	-9.16218	1.06139	-8.63221	6.02e-18	1.73e-16	78.1669	100.733	98.8598	130.78	0	0	0	0
XM_006528844.1	K12495	IQSEC; IQ motif and SEC7 domain-containing protein	IQ motif and Sec7 domain 2 (Iqsec2), transcript variant X3, mRNA	84.2233	-9.16064	2.13931	-4.28206	1.85e-05	0.000107543	210.074	0	104.851	357.925	0	0	0	0.936827
XM_006505984.4	K12495	IQSEC; IQ motif and SEC7 domain-containing protein	IQ motif and Sec7 domain 1 (Iqsec1), transcript variant X2, mRNA	51.0124	-9.16063	2.43478	-3.7624	0.000168288	0.000808147	136.792	203.403	67.9037	0	0	0	0	0
XM_030244817.1	K11449	JMJD1C; jumonji domain-containing protein 1C [EC:1.14.11.-]	jumonji domain containing 1C (Jmjd1c), transcript variant X26, mRNA	51	-9.16025	2.018	-4.53928	5.64e-06	3.61e-05	105.525	34.8691	266.622	0.983309	0	0	0	0
XM_017319862.2	K18080	TNS; tensin	tensin 1 (Tns1), transcript variant X11, mRNA	50.911	-9.15792	1.16908	-7.83344	4.75e-15	9.99e-14	65.4648	147.225	57.9179	136.68	0	0	0	0
XM_006518490.4	K04515	CAMK2; calcium/calmodulin-dependent protein kinase (CaM kinase) II [EC:2.7.11.17]	calcium/calmodulin-dependent protein kinase II gamma (Camk2g), transcript variant X3, mRNA	50.8668	-9.15648	2.0511	-4.46417	8.04e-06	4.99e-05	0.977087	132.696	250.645	22.6161	0	0	0	0
NM_001005248.2	K20191	HPS5; Hermansky-Pudlak syndrome 5 protein	HPS5, biogenesis of lysosomal organelles complex 2 subunit 2 (Hps5), transcript variant 2, mRNA	50.8441	-9.15585	2.39336	-3.82552	0.000130497	0.00064187	143.632	145.288	117.833	0	0	0	0	0
XM_006499927.2	K14971	NCOA6; nuclear receptor coactivator 6	nuclear receptor coactivator 6 (Ncoa6), transcript variant X1, mRNA	50.8089	-9.15495	1.33785	-6.84304	7.75e-12	1.12e-10	198.349	101.702	78.8881	27.5327	0	0	0	0
XM_006515124.4	K11318	ATXN7; ataxin-7	ataxin 7-like 1 (Atxn7l1), transcript variant X2, mRNA	50.5328	-9.14706	1.19876	-7.63042	2.34e-14	4.55e-13	154.38	53.2723	60.9136	135.697	0	0	0	0
XM_006522610.3			ankyrin repeat and sterile alpha motif domain containing 3 (Anks3), transcript variant X3, mRNA	50.461	-9.14496	1.09414	-8.35813	6.37e-17	1.63e-15	136.792	64.8954	91.8697	110.131	0	0	0	0
XM_006496804.4	K16307	CDC42BP; serine/threonine-protein kinase MRCK [EC:2.7.11.1]	CDC42 binding protein kinase alpha (Cdc42bpa), transcript variant X4, mRNA	50.402	-9.14325	2.59014	-3.53002	0.000415524	0.00181911	257.951	17.4346	0	127.83	0	0	0	0
XM_030252706.1	K14943	MBNL; muscleblind	muscleblind like splicing factor 1 (Mbnl1), transcript variant X6, mRNA	50.3745	-9.14253	1.41189	-6.47539	9.46e-11	1.19e-09	154.38	39.7121	28.9589	179.946	0	0	0	0
XM_006496322.2	K23488	RAPH1; Ras-associated and pleckstrin homology domains-containing protein 1	Ras association (RalGDS/AF-6) and pleckstrin homology domains 1 (Raph1), transcript variant X1, mRNA	50.3727	-9.14241	1.49913	-6.09849	1.07e-09	1.18e-08	142.655	9.68587	121.827	128.814	0	0	0	0
XM_030250291.1	K02085	APC; adenomatosis polyposis coli protein	APC, WNT signaling pathway regulator (Apc), transcript variant X22, mRNA	50.3371	-9.14132	3.38412	-2.70124	0.00690819	0.021541	226.684	0	0	176.012	0	0	0	0
NM_001294140.1	K00864	glpK; glycerol kinase [EC:2.7.1.30]	glycerol kinase (Gk), transcript variant 4, mRNA	50.0955	-9.13443	2.95512	-3.09105	0.00199447	0.00730528	305.828	93.953	0	0.983309	0	0	0	0
NM_001356416.1	K14716	SLC39A10; solute carrier family 39 (zinc transporter), member 10	solute carrier family 39 (zinc transporter), member 10 (Slc39a10), transcript variant 2, mRNA	50.0713	-9.13395	1.13135	-8.07347	6.83e-16	1.57e-14	133.861	129.791	79.8867	57.0319	0	0	0	0
NM_001205219.1	K23708		sorbin and SH3 domain containing 2 (Sorbs2), transcript variant 1, mRNA	50.0597	-9.13355	1.50908	-6.0524	1.43e-09	1.55e-08	144.609	200.498	19.9717	35.3991	0	0	0	0
XM_011239923.3	K09525	DNAJC5; DnaJ homolog subfamily C member 5	DnaJ heat shock protein family (Hsp40) member C5 (Dnajc5), transcript variant X2, mRNA	82.6487	-9.13323	1.18169	-7.72896	1.08e-14	2.2e-13	102.594	116.23	314.554	126.847	0	0.96413	0	0
XM_006531217.4	K08789	MAST; microtubule-associated serine/threonine kinase [EC:2.7.11.1]	microtubule associated serine/threonine kinase 1 (Mast1), transcript variant X2, mRNA	49.9312	-9.12972	2.44116	-3.73991	0.000184085	0.00087651	123.113	62.9582	0	213.378	0	0	0	0
XM_030245306.1	K14288	XPOT; exportin-T	exportin, tRNA (nuclear export receptor for tRNAs) (Xpot), transcript variant X2, mRNA	49.9223	-9.12943	1.97846	-4.61442	3.94e-06	2.59e-05	102.594	0.968587	246.65	49.1655	0	0	0	0
XR_001782087.2	K08582	CAPN15; calpain-15 [EC:3.4.22.-]	calpain 15 (Capn15), transcript variant X9, misc_RNA	49.89	-9.12845	1.3502	-6.76082	1.37e-11	1.93e-10	86.9607	60.0524	217.691	34.4158	0	0	0	0
NM_022565.2	K02579	NDST4; heparan sulfate N-deacetylase/N-sulfotransferase NDST4 [EC:3.1.1.- 2.8.2.-]	N-deacetylase/N-sulfotransferase (heparin glucosaminyl) 4 (Ndst4), mRNA	49.8827	-9.1283	1.14691	-7.95902	1.73e-15	3.82e-14	152.425	52.3037	104.851	89.4811	0	0	0	0
NM_178923.4	K13167	SFRS15; splicing factor, arginine/serine-rich 15	SR-related CTD-associated factor 4 (Scaf4), transcript variant 1, mRNA	49.8506	-9.12762	1.17842	-7.74565	9.51e-15	1.94e-13	115.296	157.88	48.9306	76.6981	0	0	0	0
NM_001080746.2	K03121	TFII-I; transcription initiation factor TFII-I	general transcription factor II I (Gtf2i), transcript variant 1, mRNA	49.8432	-9.12721	1.30481	-6.99504	2.65e-12	4.04e-11	195.417	31.9634	81.8839	89.4811	0	0	0	0
XM_017322215.2			zinc finger protein 646 (Zfp646), transcript variant X1, mRNA	49.8312	-9.1268	2.39393	-3.81248	0.000137579	0.000673071	133.861	0	146.792	117.997	0	0	0	0
XM_006513687.4	K04888	KCNC2; potassium voltage-gated channel Shaw-related subfamily C member 2	potassium voltage gated channel, Shaw-related subfamily, member 2 (Kcnc2), transcript variant X3, mRNA	49.545	-9.11849	2.46172	-3.70411	0.000212131	0.000995281	73.2815	79.4242	243.655	0	0	0	0	0
XM_030242272.1	K03695	clpB; ATP-dependent Clp protease ATP-binding subunit ClpB	ClpB caseinolytic peptidase B (Clpb), transcript variant X6, mRNA	49.4664	-9.11635	1.52477	-5.97884	2.25e-09	2.38e-08	28.3355	246.021	27.9604	93.4144	0	0	0	0
NM_001252682.1	K13185	DHX30; ATP-dependent RNA helicase DHX30 [EC:3.6.4.13]	DEAH (Asp-Glu-Ala-His) box polypeptide 30 (Dhx30), transcript variant 1, mRNA	81.5908	-9.11463	1.11326	-8.1873	2.67e-16	6.43e-15	192.486	90.0786	222.684	146.513	0	0.96413	0	0
NM_145436.2	K03350	APC3; anaphase-promoting complex subunit 3	cell division cycle 27 (Cdc27), transcript variant 2, mRNA	49.3818	-9.11405	1.06237	-8.57898	9.57e-18	2.68e-16	114.319	102.67	69.9009	108.164	0	0	0	0
XM_011250037.3			transmembrane protein 245 (Tmem245), transcript variant X1, mRNA	49.3759	-9.11359	2.40062	-3.79635	0.000146845	0.000713901	128.975	93.953	0	172.079	0	0	0	0
NR_155514.1			predicted gene, 36117 (Gm36117), transcript variant 1, long non-coding RNA	49.3521	-9.11285	2.50549	-3.63715	0.000275675	0.00126123	37.1293	0	241.657	116.03	0	0	0	0
NM_001310727.1	K11428	SETD8; [histone H4]-lysine20 N-methyltransferase SETD8 [EC:2.1.1.361]	lysine methyltransferase 5A (Kmt5a), transcript variant 4, mRNA	49.257	-9.1103	1.19948	-7.59518	3.07e-14	5.91e-13	62.5335	184.032	63.9094	83.5813	0	0	0	0
XM_017314473.2			gametogenetin binding protein 2 (Ggnbp2), transcript variant X9, mRNA	267.392	-9.10633	0.770957	-11.8117	3.39e-32	3.78e-30	717.181	493.98	500.291	423.806	1.03306	0.96413	0.945449	0.936827
NM_007547.4	K06551	SIRPA_B1_G; signal-regulatory protein alpha/beta1/gamma	signal-regulatory protein alpha (Sirpa), transcript variant 1, mRNA	49.0783	-9.10479	3.38414	-2.69043	0.00713608	0.0221341	109.434	0	0	283.193	0	0	0	0
XM_030243334.1	K10360	MYO9; myosin IX	myosin IXb (Myo9b), transcript variant X15, mRNA	49.0302	-9.10345	1.91539	-4.75278	2.01e-06	1.38e-05	93.8003	0.968587	97.8612	199.612	0	0	0	0
XM_017315489.2	K12600	SKI3; superkiller protein 3	tetratricopeptide repeat domain 37 (Ttc37), transcript variant X6, mRNA	48.9269	-9.10014	1.05691	-8.61017	7.29e-18	2.08e-16	95.7545	73.6126	116.834	105.214	0	0	0	0
XM_006516401.4	K10649	TRIM9_67; tripartite motif-containing protein 9/67	tripartite motif-containing 9 (Trim9), transcript variant X3, mRNA	48.8744	-9.09885	1.44104	-6.31408	2.72e-10	3.22e-09	133.861	12.5916	108.846	135.697	0	0	0	0
XM_030251668.1			TOX high mobility group box family member 2 (Tox2), transcript variant X8, mRNA	48.8661	-9.09879	1.24332	-7.31813	2.51e-13	4.35e-12	83.0524	156.911	33.9519	117.014	0	0	0	0
XM_006514934.4	K08043	ADCY3; adenylate cyclase 3 [EC:4.6.1.1]	adenylate cyclase 3 (Adcy3), transcript variant X3, mRNA	48.8712	-9.09876	2.49034	-3.65362	0.000258564	0.00119104	254.042	48.4294	0	88.4978	0	0	0	0
XM_006509281.3	K05401	TLR3; toll-like receptor 3	toll-like receptor 3 (Tlr3), transcript variant X4, mRNA	80.5002	-9.09537	1.53226	-5.93593	2.92e-09	3.04e-08	415.262	101.702	14.9788	111.114	0	0	0.945449	0
XM_030246176.1	K19930	SRCIN1; SRC kinase signaling inhibitor 1	SRC kinase signaling inhibitor 1 (Srcin1), transcript variant X34, mRNA	48.7244	-9.09438	1.2145	-7.48814	6.99e-14	1.29e-12	65.4648	48.4294	101.856	174.046	0	0	0	0
XM_006496964.4	K14571	RIX7; ribosome biogenesis ATPase	nuclear VCP-like (Nvl), transcript variant X3, mRNA	48.6765	-9.093	2.39797	-3.79195	0.000149467	0.000725134	95.7545	158.848	134.809	0	0	0	0	0
NM_198702.3	K04594	ADGRL3; adhesion G protein-coupled receptor L3	adhesion G protein-coupled receptor L3 (Adgrl3), transcript variant 1, mRNA	48.6496	-9.09243	1.07588	-8.45119	2.88e-17	7.67e-16	95.7545	130.759	92.8683	69.815	0	0	0	0
XM_030248963.1	K06767	DSCAM; Down syndrome cell adhesion molecule	DS cell adhesion molecule (Dscam), transcript variant X2, mRNA	48.6072	-9.09099	1.13621	-8.00118	1.23e-15	2.75e-14	127.021	56.1781	73.8952	131.763	0	0	0	0
NM_001285866.1			expressed sequence C77080 (C77080), transcript variant 3, mRNA	48.4885	-9.08742	1.06096	-8.56531	1.08e-17	3e-16	85.9836	85.2357	87.8754	128.814	0	0	0	0
XM_006525136.4	K11970	CUL9; cullin 9	cullin 9 (Cul9), transcript variant X4, mRNA	48.4875	-9.08741	2.40426	-3.77972	0.000157006	0.000758258	103.571	184.032	0	100.298	0	0	0	0
NM_001364193.1	K18595	EML1_2; echinoderm microtubule-associated protein-like 1/2	echinoderm microtubule associated protein like 1 (Eml1), transcript variant 5, mRNA	48.4641	-9.08667	2.50735	-3.62402	0.000290061	0.00132137	0	51.3351	69.9009	266.477	0	0	0	0
XM_006532637.2			seizure related gene 6 (Sez6), transcript variant X2, mRNA	48.4141	-9.08528	1.2697	-7.15545	8.34e-13	1.35e-11	85.0065	154.974	117.833	29.4993	0	0	0	0
XR_003952802.1	K24023		Ral GEF with PH domain and SH3 binding motif 1 (Ralgps1), transcript variant X18, misc_RNA	48.3286	-9.08259	3.38415	-2.68386	0.00727781	0.022506	241.34	145.288	0	0	0	0	0	0
XM_017316746.2	K06672	SCC2; cohesin loading factor subunit SCC2	NIPBL cohesin loading factor (Nipbl), transcript variant X3, mRNA	48.3057	-9.08196	2.40915	-3.76977	0.000163395	0.000786696	162.196	78.4556	145.793	0	0	0	0	0
XM_006519387.3	K16470	DZIP1; zinc finger protein DZIP1	DAZ interacting protein 1 (Dzip1), transcript variant X9, mRNA	48.2278	-9.07965	2.38697	-3.80385	0.000142467	0.000694648	137.769	112.356	0	135.697	0	0	0	0
XM_030250373.1	K15603	TCF4_12; transcription factor 4/12	transcription factor 4 (Tcf4), transcript variant X4, mRNA	48.2108	-9.07906	3.38416	-2.68281	0.00730056	0.0225686	0	114.293	0	271.393	0	0	0	0
XM_030247083.1	K13207	CUGBP; CUG-BP- and ETR3-like factor	CUGBP, Elav-like family member 1 (Celf1), transcript variant X2, mRNA	48.1733	-9.078	2.43573	-3.72701	0.000193764	0.000917666	214.959	0	84.8796	85.5479	0	0	0	0
XM_011244409.3	K09228	KRAB; KRAB domain-containing zinc finger protein	zinc finger protein 169 (Zfp169), transcript variant X2, mRNA	130.808	-9.0774	1.15646	-7.84933	4.18e-15	8.87e-14	116.273	300.262	238.662	389.39	0	0	0	1.87365
XM_030247084.1	K13207	CUGBP; CUG-BP- and ETR3-like factor	CUGBP, Elav-like family member 1 (Celf1), transcript variant X3, mRNA	48.0991	-9.07587	1.62542	-5.58369	2.35e-08	2.18e-07	196.394	96.8587	5.9915	85.5479	0	0	0	0
XM_030252540.1	K10434	MAP9; microtubule-associated protein 9	microtubule-associated protein 9 (Map9), transcript variant X2, mRNA	48.0992	-9.07571	1.15509	-7.85714	3.93e-15	8.37e-14	65.4648	59.0838	106.848	153.396	0	0	0	0
XM_030253857.1			S100P binding protein (S100pbp), transcript variant X8, mRNA	48.0722	-9.07505	1.22416	-7.41328	1.23e-13	2.21e-12	33.2209	141.414	96.8627	113.081	0	0	0	0
NM_001301641.1	K04725	XIAP; E3 ubiquitin-protein ligase XIAP [EC:2.3.2.27]	X-linked inhibitor of apoptosis (Xiap), transcript variant 2, mRNA	48.023	-9.07347	2.43314	-3.72912	0.000192149	0.000911047	0	100.733	209.703	73.7482	0	0	0	0
XM_006497627.3	K04849	CACNA1B; voltage-dependent calcium channel N type alpha-1B	calcium channel, voltage-dependent, N type, alpha 1B subunit (Cacna1b), transcript variant X2, mRNA	47.8035	-9.06685	1.11826	-8.10803	5.14e-16	1.2e-14	120.182	51.3351	95.8641	115.047	0	0	0	0
NM_013464.4	K09093	AHR; aryl hydrocarbon receptor	aryl-hydrocarbon receptor (Ahr), transcript variant 1, mRNA	47.7595	-9.06543	1.03565	-8.75337	2.07e-18	6.24e-17	87.9378	91.0472	98.8598	104.231	0	0	0	0
XM_006510845.4	K06766	NEO1; neogenin	neogenin (Neo1), transcript variant X4, mRNA	694.38	-9.06236	1.36633	-6.63261	3.3e-11	4.41e-10	1436.32	1426.73	1299.16	1382.53	0	0	0	10.3051
XM_006535231.3			transmembrane protein 175 (Tmem175), transcript variant X2, mRNA	47.6007	-9.06084	1.08642	-8.34011	7.42e-17	1.89e-15	126.044	93.953	98.8598	61.9485	0	0	0	0
XM_006523520.3	K10586	BIRC6; baculoviral IAP repeat-containing protein 6 (apollon) [EC:2.3.2.23]	baculoviral IAP repeat-containing 6 (Birc6), transcript variant X3, mRNA	47.5874	-9.0603	2.6822	-3.37794	0.000730319	0.00300811	72.3044	0	297.578	10.8164	0	0	0	0
XM_006516894.4			spindlin 1 (Spin1), transcript variant X3, mRNA	47.4071	-9.05479	1.05812	-8.55741	1.15e-17	3.21e-16	116.273	75.5498	103.853	83.5813	0	0	0	0
XM_006519301.2	K12875	ACIN1; apoptotic chromatin condensation inducer in the nucleus	apoptotic chromatin condensation inducer 1 (Acin1), transcript variant X16, mRNA	47.3399	-9.05295	1.08987	-8.30642	9.86e-17	2.48e-15	60.5794	117.199	86.8768	114.064	0	0	0	0
XM_030246995.1	K17943	PUM; pumilio RNA-binding family	pumilio RNA-binding family member 2 (Pum2), transcript variant X12, mRNA	47.2962	-9.05164	1.30986	-6.91037	4.83e-12	7.15e-11	165.128	98.7959	24.9646	89.4811	0	0	0	0
XM_006526502.3	K22411	ZNF516; zinc finger protein 516	zinc finger protein 516 (Zfp516), transcript variant X1, mRNA	47.2687	-9.05065	2.45397	-3.68816	0.000225881	0.00105405	181.738	0	47.932	148.48	0	0	0	0
XM_006529371.4	K16776	NAV1; neuron navigator 1	neuron navigator 1 (Nav1), transcript variant X4, mRNA	47.2624	-9.0506	1.20947	-7.48309	7.26e-14	1.34e-12	152.425	109.45	76.891	39.3324	0	0	0	0
XM_017319316.2	K07950	ARL5B; ADP-ribosylation factor-like protein 5B	ADP-ribosylation factor-like 5B (Arl5b), transcript variant X1, mRNA	47.268	-9.05045	1.11123	-8.14451	3.81e-16	9.01e-15	61.5564	77.487	138.803	100.298	0	0	0	0
NM_001291052.1	K18695	GPCPD1; glycerophosphocholine phosphodiesterase GPCPD1 [EC:3.1.4.2]	glycerophosphocholine phosphodiesterase 1 (Gpcpd1), transcript variant 7, mRNA	47.2055	-9.04879	2.03505	-4.44647	8.73e-06	5.39e-05	24.4272	246.021	0.998584	106.197	0	0	0	0
NM_001024720.3	K17341	HMCN; hemicentin	hemicentin 1 (Hmcn1), mRNA	47.1712	-9.04769	2.40332	-3.76467	0.000166769	0.000801347	156.334	78.4556	0	142.58	0	0	0	0
XM_006515019.4	K17388	ROCK2; Rho-associated protein kinase 2 [EC:2.7.11.1]	Rho-associated coiled-coil containing protein kinase 2 (Rock2), transcript variant X1, mRNA	47.0511	-9.04399	2.43162	-3.71933	0.000199754	0.000943118	83.0524	0	85.8782	207.478	0	0	0	0
XM_030249735.1	K10626	UBR2; E3 ubiquitin-protein ligase UBR2 [EC:2.3.2.27]	ubiquitin protein ligase E3 component n-recognin 2 (Ubr2), transcript variant X1, mRNA	47.0453	-9.04361	1.11458	-8.11391	4.9e-16	1.14e-14	72.3044	66.8325	144.795	92.4311	0	0	0	0
XM_006515538.4	K07377	NRXN; neurexin	neurexin III (Nrxn3), transcript variant X5, mRNA	46.9031	-9.03965	1.12668	-8.02324	1.03e-15	2.32e-14	146.563	95.8902	65.9065	66.865	0	0	0	0
XM_006505508.3	K17277	EPS8; epidermal growth factor receptor kinase substrate 8	epidermal growth factor receptor pathway substrate 8 (Eps8), transcript variant X4, mRNA	46.8774	-9.03874	1.03871	-8.70192	3.26e-18	9.63e-17	102.594	84.2671	86.8768	101.281	0	0	0	0
XM_017316673.2	K10590	TRIP12; E3 ubiquitin-protein ligase TRIP12 [EC:2.3.2.26]	thyroid hormone receptor interactor 12 (Trip12), transcript variant X26, mRNA	46.8613	-9.03816	2.47831	-3.64691	0.000265415	0.00121988	215.936	0	41.9405	117.014	0	0	0	0
XM_011242559.3	K06773	OPCML; opioid binding protein/cell adhesion molecule-like	opioid binding protein/cell adhesion molecule-like (Opcml), transcript variant X4, mRNA	46.8438	-9.03757	3.38418	-2.67054	0.00757303	0.0232974	212.028	162.723	0	0	0	0	0	0
XM_017314080.2	K05870	CREB1; cyclic AMP-responsive element-binding protein 1	cAMP responsive element binding protein 1 (Creb1), transcript variant X1, mRNA	46.7626	-9.0351	2.48211	-3.6401	0.000272535	0.00124841	0	37.7749	130.815	205.512	0	0	0	0
XM_006524129.3	K08458	ADGRF5; adhesion G-protein coupled receptor F5	adhesion G protein-coupled receptor F5 (Adgrf5), transcript variant X6, mRNA	46.6801	-9.03261	1.38384	-6.52719	6.7e-11	8.57e-10	86.9607	29.0576	50.9278	206.495	0	0	0	0
XM_030244117.1	K12740	NKTR; NK-tumor recognition protein	natural killer tumor recognition sequence (Nktr), transcript variant X14, mRNA	46.5863	-9.02976	1.2406	-7.27856	3.37e-13	5.76e-12	104.548	61.021	40.9419	166.179	0	0	0	0
XR_003954288.1	K05198	GRIA2; glutamate receptor 2	glutamate receptor, ionotropic, AMPA2 (alpha 2) (Gria2), transcript variant X18, misc_RNA	46.5755	-9.02911	1.05369	-8.56905	1.04e-17	2.91e-16	78.1669	79.4242	106.848	108.164	0	0	0	0
NM_026825.3	K20493	LRRC16; leucine-rich repeat-containing protein 16	capping protein regulator and myosin 1 linker 1 (Carmil1), transcript variant 1, mRNA	46.4977	-9.02693	2.76457	-3.26522	0.00109379	0.00430554	102.594	265.393	3.99434	0	0	0	0	0
XM_011240521.2	K11593	ELF2C; eukaryotic translation initiation factor 2C	argonaute RISC catalytic subunit 1 (Ago1), transcript variant X2, mRNA	46.4657	-9.02622	1.05025	-8.59435	8.37e-18	2.37e-16	85.0065	116.23	88.874	81.6147	0	0	0	0
NM_001110231.1	K13207	CUGBP; CUG-BP- and ETR3-like factor	CUGBP, Elav-like family member 2 (Celf2), transcript variant 4, mRNA	46.4608	-9.02569	3.38419	-2.66702	0.00765268	0.0235013	81.0982	0	290.588	0	0	0	0	0
XM_030255340.1	K12495	IQSEC; IQ motif and SEC7 domain-containing protein	IQ motif and Sec7 domain 1 (Iqsec1), transcript variant X10, mRNA	46.4481	-9.02548	1.27575	-7.07462	1.5e-12	2.36e-11	160.242	93.953	88.874	28.516	0	0	0	0
XM_006513630.4	K23424	TMTC; protein O-mannosyl-transferase [EC:2.4.1.-]	transmembrane and tetratricopeptide repeat containing 3 (Tmtc3), transcript variant X1, mRNA	46.4464	-9.02536	2.38966	-3.77684	0.000158828	0.000766114	126.044	149.162	0	96.3643	0	0	0	0
XM_006513851.4	K14398	CPSF6_7; cleavage and polyadenylation specificity factor subunit 6/7	cleavage and polyadenylation specific factor 6 (Cpsf6), transcript variant X1, mRNA	76.6227	-9.02393	1.24135	-7.26943	3.61e-13	6.14e-12	65.4648	79.4242	262.628	204.528	0	0	0	0.936827
NM_001363020.1			zinc finger, MYND-type containing 8 (Zmynd8), transcript variant 9, mRNA	46.3444	-9.02214	2.46698	-3.65716	0.000255023	0.00117581	41.0376	0	148.789	180.929	0	0	0	0
XM_006510899.4	K20043	SNAP91; clathrin coat assembly protein AP180	synaptosomal-associated protein 91 (Snap91), transcript variant X6, mRNA	46.1889	-9.01733	2.63272	-3.4251	0.000614568	0.00257727	149.494	210.183	0	9.83309	0	0	0	0
XM_006509051.4	K07521	UNC5; netrin receptor unc-5	unc-5 netrin receptor D (Unc5d), transcript variant X3, mRNA	46.1397	-9.01571	3.38419	-2.66407	0.00772021	0.0236808	0	104.607	0	264.51	0	0	0	0
XM_030244499.1			SAFB-like, transcription modulator (Sltm), transcript variant X11, mRNA	46.0282	-9.0123	2.45784	-3.66676	0.000245641	0.00113689	59.6023	223.744	84.8796	0	0	0	0	0
XR_001781084.2	K14943	MBNL; muscleblind	muscleblind like splicing factor 2 (Mbnl2), transcript variant X4, misc_RNA	46.0097	-9.01182	1.05524	-8.54008	1.34e-17	3.7e-16	101.617	78.4556	76.891	111.114	0	0	0	0
XM_006498078.4	K11310	GTF3C4; general transcription factor 3C polypeptide 4 [EC:2.3.1.48]	general transcription factor IIIC, polypeptide 4 (Gtf3c4), transcript variant X1, mRNA	46.0114	-9.01169	1.15629	-7.79361	6.51e-15	1.35e-13	114.319	40.6807	109.844	103.247	0	0	0	0
XM_011243656.2	K18623	COBL; protein cordon-bleu	cordon-bleu WH2 repeat (Cobl), transcript variant X7, mRNA	45.9098	-9.00863	1.88805	-4.77139	1.83e-06	1.27e-05	162.196	93.953	0.998584	110.131	0	0	0	0
NM_001184706.1	K09392	TFDP2; transcription factor Dp-2	transcription factor Dp 2 (Tfdp2), transcript variant 2, mRNA	45.8894	-9.00797	1.92998	-4.66739	3.05e-06	2.04e-05	208.119	89.11	68.9023	0.983309	0	0	0	0
XM_030253421.1			focadhesin (Focad), transcript variant X2, mRNA	45.7708	-9.00417	1.25773	-7.15904	8.12e-13	1.32e-11	146.563	44.555	129.816	45.2322	0	0	0	0
NM_030560.5	K13100	CWC22; pre-mRNA-splicing factor CWC22	CWC22 spliceosome-associated protein (Cwc22), transcript variant 1, mRNA	45.694	-9.00175	1.09839	-8.19538	2.5e-16	6.04e-15	84.0294	63.9268	82.8825	134.713	0	0	0	0
NM_001360045.1	K01942	HLCS; biotin---protein ligase [EC:6.3.4.9 6.3.4.10 6.3.4.11 6.3.4.15]	holocarboxylase synthetase (biotin- [propriony-Coenzyme A-carboxylase (ATP-hydrolysing)] ligase) (Hlcs), transcript variant 1, mRNA	45.6725	-9.00113	1.18604	-7.58921	3.22e-14	6.16e-13	121.159	43.5864	66.9051	133.73	0	0	0	0
XM_030251450.1	K10592	HUWE1; E3 ubiquitin-protein ligase HUWE1 [EC:2.3.2.26]	HECT, UBA and WWE domain containing 1 (Huwe1), transcript variant X27, mRNA	45.6554	-9.0005	3.3842	-2.65956	0.00782417	0.0239435	232.547	132.696	0	0	0	0	0	0
XM_030248442.1	K20128	MTSS1; metastasis suppressor protein 1	MTSS I-BAR domain containing 1 (Mtss1), transcript variant X6, mRNA	45.5949	-8.99863	2.4075	-3.73774	0.000185681	0.000883309	0	112.356	172.755	79.6481	0	0	0	0
XM_030246961.1	K15426	PPP4R4; serine/threonine-protein phosphatase 4 regulatory subunit 4	protein phosphatase 4, regulatory subunit 4 (Ppp4r4), transcript variant X5, mRNA	45.5901	-8.99842	3.3842	-2.65895	0.00783845	0.0239779	168.059	0	0	196.662	0	0	0	0
NM_001359241.1	K21413	ANKS1; ankyrin repeat and SAM domain-containing protein 1	ankyrin repeat and sterile alpha motif domain containing 1B (Anks1b), transcript variant 9, mRNA	45.573	-8.99798	1.30146	-6.91376	4.72e-12	7e-11	119.205	28.089	62.9108	154.38	0	0	0	0
NM_028956.4	K07583	PUS10; tRNA pseudouridine synthase 10 [EC:5.4.99.25]	pseudouridylate synthase 10 (Pus10), transcript variant 1, mRNA	45.5051	-8.99578	2.38634	-3.76969	0.000163448	0.000786893	111.388	0	124.823	127.83	0	0	0	0
NM_001359329.1	K16578	CLASP1_2; CLIP-associating protein 1/2	CLIP associating protein 1 (Clasp1), transcript variant 7, mRNA	45.4233	-8.99328	1.45956	-6.16163	7.2e-10	8.11e-09	155.357	45.5236	16.9759	145.53	0	0	0	0
XM_006532945.3	K13886	CORO1B_1C_6; coronin-1B/1C/6	coronin 6 (Coro6), transcript variant X9, mRNA	45.3843	-8.99197	2.52252	-3.56468	0.000364299	0.00161898	212.028	25.1833	0	125.864	0	0	0	0
XM_011242703.2	K08958	CSNK1G; casein kinase 1, gamma [EC:2.7.11.1]	casein kinase 1, gamma 1 (Csnk1g1), transcript variant X1, mRNA	45.2806	-8.98874	1.50703	-5.96455	2.45e-09	2.58e-08	208.119	35.8377	18.9731	99.3142	0	0	0	0
XM_006512598.4	K01513	ENPP1_3; ectonucleotide pyrophosphatase/phosphodiesterase family member 1/3 [EC:3.1.4.1 3.6.1.9]	ectonucleotide pyrophosphatase/phosphodiesterase 1 (Enpp1), transcript variant X1, mRNA	45.2365	-8.98728	2.38491	-3.7684	0.000164299	0.00079026	113.342	144.32	0	104.231	0	0	0	0
XM_006513730.3	K04977	TRPM2; transient receptor potential cation channel subfamily M member 2 [EC:3.6.1.13]	transient receptor potential cation channel, subfamily M, member 2 (Trpm2), transcript variant X2, mRNA	45.1736	-8.98527	2.40968	-3.72882	0.000192378	0.000911995	183.692	83.2985	0	94.3977	0	0	0	0
XM_006495839.4			PHD finger protein 3 (Phf3), transcript variant X9, mRNA	45.1267	-8.98374	2.43399	-3.69095	0.000223415	0.00104355	117.25	0	57.9179	185.845	0	0	0	0
XM_006507175.3	K16808	NUMA1; nuclear mitotic apparatus protein 1	nuclear mitotic apparatus protein 1 (Numa1), transcript variant X7, mRNA	74.4436	-8.98239	1.06812	-8.40957	4.12e-17	1.08e-15	205.188	123.011	123.824	142.58	0	0	0.945449	0
XM_006537848.4	K11886	ECM29; proteasome component ECM29	Ecm29 proteasome adaptor and scaffold (Ecpas), transcript variant X1, mRNA	45.0408	-8.98102	2.38033	-3.77302	0.000161281	0.000777413	122.136	114.293	0	123.897	0	0	0	0
NM_001369061.1	K08789	MAST; microtubule-associated serine/threonine kinase [EC:2.7.11.1]	microtubule associated serine/threonine kinase 2 (Mast2), transcript variant 3, mRNA	44.9448	-8.97793	2.50646	-3.58191	0.00034109	0.00152728	249.157	46.4922	63.9094	0	0	0	0	0
XM_030250090.1	K20160	DENND1; DENN domain-containing protein 1	DENN/MADD domain containing 1A (Dennd1a), transcript variant X15, mRNA	44.9243	-8.97763	1.08292	-8.29021	1.13e-16	2.83e-15	89.892	123.011	62.9108	83.5813	0	0	0	0
NM_001361142.1			cerebellin 2 precursor protein (Cbln2), transcript variant 3, mRNA	44.9286	-8.97742	2.39988	-3.74079	0.000183445	0.000873928	170.99	88.1415	0	100.298	0	0	0	0
NM_001357383.1	K22652	TMEM25; transmembrane protein 25	transmembrane protein 25 (Tmem25), transcript variant 1, mRNA	44.9123	-8.97709	1.26858	-7.0765	1.48e-12	2.33e-11	68.3961	185.969	45.9349	58.9986	0	0	0	0
XM_030249025.1	K03260	EIF4G; translation initiation factor 4G	eukaryotic translation initiation factor 4, gamma 1 (Eif4g1), transcript variant X12, mRNA	44.8815	-8.97587	2.4189	-3.71073	0.000206662	0.000972593	86.9607	81.3613	190.73	0	0	0	0	0
XM_006541519.4	K08102	HS6ST2; heparan sulfate 6-O-sulfotransferase HS6ST2 [EC:2.8.2.-]	heparan sulfate 6-O-sulfotransferase 2 (Hs6st2), transcript variant X3, mRNA	44.8486	-8.97494	1.21864	-7.36474	1.77e-13	3.12e-12	77.1898	80.3928	39.9434	161.263	0	0	0	0
XM_011243271.3			methyl-CpG binding domain protein 6 (Mbd6), transcript variant X9, mRNA	44.8319	-8.97428	2.38719	-3.75936	0.000170352	0.000817125	129.953	0	101.856	126.847	0	0	0	0
XM_006537594.3	K04277	CNR1; cannabinoid receptor 1	cannabinoid receptor 1 (brain) (Cnr1), transcript variant X5, mRNA	44.7739	-8.97251	1.12186	-7.99789	1.27e-15	2.82e-14	107.48	103.639	100.857	46.2155	0	0	0	0
NM_001291433.1			death inducer-obliterator 1 (Dido1), transcript variant 5, mRNA	44.769	-8.97237	1.11327	-8.05949	7.66e-16	1.74e-14	106.502	104.607	98.8598	48.1822	0	0	0	0
NM_024451.2	K19347	SUN1_2; SUN domain-containing protein 1/2	Sad1 and UNC84 domain containing 1 (Sun1), transcript variant 1, mRNA	44.7516	-8.97194	1.17468	-7.63777	2.21e-14	4.32e-13	124.09	126.885	54.9221	52.1154	0	0	0	0
XM_006538736.3	K22592	AHDC1; AT-hook DNA-binding motif-containing protein 1	AT hook, DNA binding motif, containing 1 (Ahdc1), transcript variant X2, mRNA	44.715	-8.97055	1.2699	-7.06401	1.62e-12	2.53e-11	89.892	109.45	132.812	25.566	0	0	0	0
XM_030254431.1	K17591	RIMBP2; RIMS-binding protein 2	RIMS binding protein 2 (Rimbp2), transcript variant X11, mRNA	44.5713	-8.96594	1.65334	-5.42291	5.86e-08	5.1e-07	218.867	15.4974	17.9745	104.231	0	0	0	0
XM_006534001.3	K11393	METTL16; U6 snRNA m6A methyltransferase [EC:2.1.1.346]	methyltransferase like 16 (Mettl16), transcript variant X5, mRNA	73.5843	-8.96547	2.13622	-4.19689	2.71e-05	0.00015277	0	171.44	85.8782	330.392	0	0.96413	0	0
NM_022721.3	K02375	FZD5_8; frizzled 5/8	frizzled class receptor 5 (Fzd5), transcript variant 1, mRNA	44.5385	-8.96495	1.04089	-8.61275	7.13e-18	2.04e-16	81.0982	90.0786	81.8839	103.247	0	0	0	0
XM_006501707.3	K19906	SYT6; synaptotagmin-6	synaptotagmin VI (Syt6), transcript variant X5, mRNA	44.5036	-8.96368	2.41004	-3.7193	0.000199774	0.000943146	79.144	0	101.856	175.029	0	0	0	0
NM_001205355.1			FH2 domain containing 1 (Fhdc1), transcript variant 1, mRNA	44.498	-8.96323	1.05596	-8.48826	2.1e-17	5.66e-16	85.9836	67.8011	104.851	97.3476	0	0	0	0
XM_030245389.1	K18663	ASCC3; activating signal cointegrator complex subunit 3 [EC:3.6.4.12]	activating signal cointegrator 1 complex subunit 3 (Ascc3), transcript variant X2, mRNA	44.3932	-8.96006	1.36866	-6.54659	5.89e-11	7.58e-10	36.1522	96.8587	186.735	35.3991	0	0	0	0
XM_006532080.4	K04854	CACNA1G; voltage-dependent calcium channel T type alpha-1G	calcium channel, voltage-dependent, T type, alpha 1G subunit (Cacna1g), transcript variant X19, mRNA	44.3037	-8.95722	2.39019	-3.7475	0.000178608	0.00085321	156.334	99.7645	0	98.3309	0	0	0	0
NM_146003.2	K08595	SENP6; sentrin-specific protease 6 [EC:3.4.22.68]	SUMO/sentrin specific peptidase 6 (Senp6), transcript variant 2, mRNA	44.2642	-8.95591	1.31912	-6.78931	1.13e-11	1.6e-10	146.563	56.1781	124.823	26.5494	0	0	0	0
NM_001355673.1			zinc finger, ZZ domain containing 3 (Zzz3), transcript variant 5, mRNA	44.2577	-8.95566	2.50317	-3.57773	0.000346589	0.00154881	0	46.4922	243.655	63.9151	0	0	0	0
XR_001778853.2	K09275	TFCP2; transcription factor CP2 and related proteins	upstream binding protein 1 (Ubp1), transcript variant X8, misc_RNA	44.1961	-8.95391	1.24553	-7.18884	6.53e-13	1.07e-11	110.411	151.1	39.9434	52.1154	0	0	0	0
NM_001081057.2	K23881	TECPR2; tectonin beta-propeller repeat-containing protein 2	tectonin beta-propeller repeat containing 2 (Tecpr2), transcript variant 1, mRNA	44.1791	-8.95313	2.48851	-3.59778	0.00032094	0.00144767	236.455	0	61.9122	55.0653	0	0	0	0
NM_133957.3	K17335	NFAT5; nuclear factor of activated T-cells 5	nuclear factor of activated T cells 5 (Nfat5), transcript variant a, mRNA	44.1623	-8.95261	2.39266	-3.7417	0.000182781	0.00087136	80.1211	141.414	0	131.763	0	0	0	0
XM_030250401.1	K09299	ZEB1; zinc finger homeobox protein 1	zinc finger E-box binding homeobox 1 (Zeb1), transcript variant X5, mRNA	44.1605	-8.95251	2.45273	-3.65002	0.000262218	0.00120633	129.953	43.5864	179.745	0	0	0	0	0
XM_006518939.3	K19878	ERC2; ELKS/RAB6-interacting/CAST family member 2	ELKS/RAB6-interacting/CAST family member 2 (Erc2), transcript variant X16, mRNA	44.0781	-8.94994	1.3175	-6.79313	1.1e-11	1.56e-10	147.54	55.2095	26.9618	122.914	0	0	0	0
NM_001302793.1	K04215	OPRM1; mu-type opioid receptor	opioid receptor, mu 1 (Oprm1), transcript variant MOR-1, mRNA	44.0413	-8.94871	1.13006	-7.91882	2.4e-15	5.22e-14	116.273	57.1467	60.9136	117.997	0	0	0	0
XM_006513856.4	K14398	CPSF6_7; cleavage and polyadenylation specificity factor subunit 6/7	cleavage and polyadenylation specific factor 6 (Cpsf6), transcript variant X9, mRNA	177.944	-8.94825	1.15449	-7.75082	9.13e-15	1.87e-13	188.578	165.628	684.03	382.507	0	0	0	2.81048
XM_017320236.2	K16719	KANSL3; regulatory NSL complex subunit 3	KAT8 regulatory NSL complex subunit 3 (Kansl3), transcript variant X2, mRNA	43.9205	-8.94492	1.13983	-7.84761	4.24e-15	8.99e-14	77.1898	122.042	45.9349	106.197	0	0	0	0
NM_019864.1	K06640	ATR; serine/threonine-protein kinase ATR [EC:2.7.11.1]	ataxia telangiectasia and Rad3 related (Atr), mRNA	43.7908	-8.94049	1.12698	-7.93316	2.14e-15	4.68e-14	135.815	75.5498	84.8796	54.082	0	0	0	0
XM_030246094.1	K24069	PITPNM; membrane-associated phosphatidylinositol transfer protein	PITPNM family member 3 (Pitpnm3), transcript variant X8, mRNA	43.726	-8.93826	2.43956	-3.66388	0.000248427	0.0011486	154.38	0	47.932	147.496	0	0	0	0
XM_011244410.2	K09228	KRAB; KRAB domain-containing zinc finger protein	zinc finger protein 169 (Zfp169), transcript variant X3, mRNA	43.7207	-8.93802	3.38424	-2.64108	0.00826434	0.0251073	305.828	0	43.9377	0	0	0	0	0
XM_030254032.1	K16551	AKAP9; A-kinase anchor protein 9	A kinase (PRKA) anchor protein (yotiao) 9 (Akap9), transcript variant X7, mRNA	43.7171	-8.93795	1.39272	-6.41764	1.38e-10	1.7e-09	149.494	18.4032	123.824	58.0152	0	0	0	0
XM_006535453.4			RIKEN cDNA 4932438A13 gene (4932438A13Rik), transcript variant X8, mRNA	43.6895	-8.93697	3.38424	-2.64076	0.00827195	0.025128	0	0	221.686	127.83	0	0	0	0
XM_030242546.1			teneurin transmembrane protein 4 (Tenm4), transcript variant X16, mRNA	43.6476	-8.93561	3.38424	-2.64036	0.00828181	0.0251543	137.769	0	0	211.412	0	0	0	0
XM_030250404.1	K09299	ZEB1; zinc finger homeobox protein 1	zinc finger E-box binding homeobox 1 (Zeb1), transcript variant X8, mRNA	43.593	-8.9339	1.51382	-5.90155	3.6e-09	3.7e-08	163.173	10.6545	56.9193	117.997	0	0	0	0
XM_030248878.1			zinc finger protein 106 (Zfp106), transcript variant X1, mRNA	43.5285	-8.93169	1.18154	-7.55936	4.05e-14	7.66e-13	64.4877	48.4294	83.8811	151.43	0	0	0	0
XR_003949448.1			AHA1, activator of heat shock protein ATPase 2 (Ahsa2), transcript variant X1, misc_RNA	43.4596	-8.92949	1.43058	-6.24188	4.32e-10	5.01e-09	195.417	35.8377	89.8726	26.5494	0	0	0	0
XM_017318037.2	K17565	PPP1R26; protein phosphatase 1 regulatory subunit 26	protein phosphatase 1, regulatory subunit 26 (Ppp1r26), transcript variant X4, mRNA	43.4321	-8.92871	1.33553	-6.68554	2.3e-11	3.14e-10	107.48	147.225	20.9703	71.7816	0	0	0	0
XM_006502405.4	K06085	SSX2IP; synovial sarcoma, X breakpoint 2 interacting protein	synovial sarcoma, X 2 interacting protein (Ssx2ip), transcript variant X1, mRNA	71.7331	-8.92871	2.11738	-4.21688	2.48e-05	0.000140757	158.288	0	107.847	306.793	0	0	0	0.936827
NM_172823.2	K13539	LMLN; leishmanolysin-like peptidase [EC:3.4.24.-]	leishmanolysin-like (metallopeptidase M8 family) (Lmln), mRNA	43.342	-8.92552	2.39812	-3.72188	0.000197742	0.000934674	105.525	0	83.8811	157.329	0	0	0	0
NM_010913.2	K08064	NFYA; nuclear transcription factor Y, alpha	nuclear transcription factor-Y alpha (Nfya), transcript variant 2, mRNA	43.3304	-8.92519	1.18837	-7.51042	5.89e-14	1.1e-12	36.1522	123.979	107.847	78.6647	0	0	0	0
XM_006517966.3	K08362	THRB; thyroid hormone receptor beta	thyroid hormone receptor beta (Thrb), transcript variant X1, mRNA	43.3094	-8.92468	1.15637	-7.71787	1.18e-14	2.39e-13	70.3502	121.073	43.9377	111.114	0	0	0	0
XM_006517542.2	K08736	MSH3; DNA mismatch repair protein MSH3	mutS homolog 3 (Msh3), transcript variant X1, mRNA	43.2434	-8.92241	1.15857	-7.7012	1.35e-14	2.7e-13	142.655	66.8325	49.9292	86.5312	0	0	0	0
XM_006515951.3	K06756	NRCAM; neuronal cell adhesion molecule	neuronal cell adhesion molecule (Nrcam), transcript variant X7, mRNA	71.3903	-8.92185	1.55684	-5.73076	1e-08	9.71e-08	394.743	98.7959	60.9136	15.7329	0	0	0	0.936827
NM_001110830.2	K14946	RBFOX; RNA binding protein fox-1	RNA binding protein, fox-1 homolog (C. elegans) 2 (Rbfox2), transcript variant 6, mRNA	43.1821	-8.92026	2.12144	-4.20482	2.61e-05	0.000147953	0.977087	281.859	43.9377	18.6829	0	0	0	0
XM_006508861.4	K04710	CERS1_2_3_4; ceramide synthetase [EC:2.3.1.24]	ceramide synthase 4 (Cers4), transcript variant X1, mRNA	43.1172	-8.91806	1.5329	-5.81778	5.96e-09	5.96e-08	8.79378	142.382	131.813	61.9485	0	0	0	0
NM_027667.3	K20640	ARHGAP19; Rho GTPase-activating protein 19	Rho GTPase activating protein 19 (Arhgap19), transcript variant 1, mRNA	43.0996	-8.91747	2.37854	-3.74913	0.000177451	0.000848266	120.182	101.702	0	122.914	0	0	0	0
XM_030245447.1			mbt domain containing 1 (Mbtd1), transcript variant X32, mRNA	43.0337	-8.91511	1.10003	-8.10442	5.3e-16	1.23e-14	99.6628	49.398	97.8612	97.3476	0	0	0	0
XM_006528468.4			armadillo repeat containing, X-linked 4 (Armcx4), transcript variant X1, mRNA	43.0204	-8.91472	3.38425	-2.63418	0.00843414	0.02557	197.371	0	146.792	0	0	0	0	0
XM_011247159.2	K01262	pepP; Xaa-Pro aminopeptidase [EC:3.4.11.9]	X-prolyl aminopeptidase (aminopeptidase P) 1, soluble (Xpnpep1), transcript variant X3, mRNA	42.9968	-8.91395	2.58427	-3.44931	0.000562028	0.00237963	20.5188	0	253.64	69.815	0	0	0	0
NM_001177464.1	K22411	ZNF516; zinc finger protein 516	zinc finger protein 516 (Zfp516), transcript variant 2, mRNA	42.9512	-8.91245	2.40174	-3.71083	0.000206579	0.000972279	72.3044	0	122.826	148.48	0	0	0	0
XM_006538606.4	K11858	USP48; ubiquitin carboxyl-terminal hydrolase 48 [EC:3.4.19.12]	ubiquitin specific peptidase 48 (Usp48), transcript variant X13, mRNA	70.8232	-8.91034	1.21986	-7.3044	2.79e-13	4.8e-12	62.5335	171.44	83.8811	247.794	0	0	0	0.936827
XM_030247086.1	K13207	CUGBP; CUG-BP- and ETR3-like factor	CUGBP, Elav-like family member 1 (Celf1), transcript variant X4, mRNA	42.7891	-8.90718	1.08488	-8.2103	2.21e-16	5.36e-15	58.6252	106.545	73.8952	103.247	0	0	0	0
NM_001368802.1	K23961		erythrocyte membrane protein band 4.1 like 1 (Epb41l1), transcript variant 10, mRNA	42.7033	-8.90406	3.38426	-2.63102	0.00851283	0.0257763	0	166.597	0	175.029	0	0	0	0
XM_011248907.3			target of myb1-like 2 (chicken) (Tom1l2), transcript variant X3, mRNA	116.215	-8.90405	1.0414	-8.55012	1.23e-17	3.41e-16	245.249	231.492	177.748	273.36	0	0	0	1.87365
NM_001043335.1	K18595	EML1_2; echinoderm microtubule-associated protein-like 1/2	echinoderm microtubule associated protein like 1 (Eml1), transcript variant 1, mRNA	413.315	-8.90381	0.832165	-10.6996	1.02e-26	7.15e-25	533.489	1049.95	524.257	1191.77	5.16528	0	1.8909	0
NM_001199141.2	K23218	ZMYND11; zinc finger MYND domain-containing protein 11	zinc finger, MYND domain containing 11 (Zmynd11), transcript variant 3, mRNA	42.6885	-8.90357	2.91141	-3.05817	0.00222695	0.00804846	135.815	0	204.71	0.983309	0	0	0	0
XM_030249024.1	K03260	EIF4G; translation initiation factor 4G	eukaryotic translation initiation factor 4, gamma 1 (Eif4g1), transcript variant X10, mRNA	42.652	-8.90229	3.38426	-2.6305	0.00852592	0.0258122	0	0	257.635	83.5813	0	0	0	0
NM_001159960.1	K13755	PDE1; calcium/calmodulin-dependent 3',5'-cyclic nucleotide phosphodiesterase [EC:3.1.4.17]	phosphodiesterase 1C (Pde1c), transcript variant 8, mRNA	42.6274	-8.90148	3.38426	-2.63026	0.00853194	0.0258268	0	177.252	163.768	0	0	0	0	0
XM_030255135.1	K04648	DCTN1; dynactin 1	dynactin 1 (Dctn1), transcript variant X5, mRNA	42.5233	-8.89802	2.39647	-3.71297	0.000204839	0.000964812	74.2586	119.136	146.792	0	0	0	0	0
XM_006513044.4	K11449	JMJD1C; jumonji domain-containing protein 1C [EC:1.14.11.-]	jumonji domain containing 1C (Jmjd1c), transcript variant X23, mRNA	42.4454	-8.89538	2.67879	-3.32067	0.000898029	0.00361441	5.86252	170.471	0	163.229	0	0	0	0
NM_001368706.1			CECR2, histone acetyl-lysine reader (Cecr2), transcript variant 2, mRNA	42.3677	-8.89277	1.26872	-7.00923	2.4e-12	3.67e-11	141.678	64.8954	103.853	28.516	0	0	0	0
XM_011244652.3	K20042	FCHO; F-BAR domain only protein	FCH domain only 2 (Fcho2), transcript variant X1, mRNA	42.2673	-8.88923	1.09295	-8.13327	4.18e-16	9.83e-15	50.8085	89.11	101.856	96.3643	0	0	0	0
XR_001781814.2	K10642	DZIP3; E3 ubiquitin-protein ligase DZIP3 [EC:2.3.2.27]	DAZ interacting protein 3, zinc finger (Dzip3), transcript variant X6, misc_RNA	42.1969	-8.88688	2.42539	-3.66411	0.000248202	0.00114765	56.671	0	171.756	109.147	0	0	0	0
NM_001348102.1	K02576	NDST1; heparan sulfate N-deacetylase/N-sulfotransferase NDST1 [EC:3.1.1.- 2.8.2.-]	N-deacetylase/N-sulfotransferase (heparan glucosaminyl) 1 (Ndst1), transcript variant 4, mRNA	42.124	-8.88435	3.38427	-2.62519	0.00866006	0.0261729	0	83.2985	0	253.694	0	0	0	0
XM_006504689.4			trinucleotide repeat containing 18 (Tnrc18), transcript variant X5, mRNA	42.0007	-8.88016	2.43891	-3.64104	0.000271538	0.00124402	127.021	0	162.769	46.2155	0	0	0	0
XM_006495779.4	K00921	PIKFYVE; 1-phosphatidylinositol-3-phosphate 5-kinase [EC:2.7.1.150]	phosphoinositide kinase, FYVE type zinc finger containing (Pikfyve), transcript variant X3, mRNA	41.8809	-8.87599	3.38427	-2.62272	0.00872321	0.026341	203.234	0	131.813	0	0	0	0	0
XM_030245089.1	K02085	APC; adenomatosis polyposis coli protein	adenomatosis polyposis coli 2 (Apc2), transcript variant X6, mRNA	444.874	-8.87361	1.22441	-7.24724	4.25e-13	7.17e-12	618.496	863.98	1230.26	838.763	0	0	0	7.49461
XM_006501313.2	K10494	ZBTB7; zinc finger and BTB domain-containing protein 7	zinc finger and BTB domain containing 7B (Zbtb7b), transcript variant X1, mRNA	41.71	-8.86987	1.0796	-8.21592	2.11e-16	5.14e-15	70.3502	65.8639	116.834	80.6314	0	0	0	0
XM_011249919.3	K21435	ANKRD6; ankyrin repeat domain-containing protein 6	ankyrin repeat domain 6 (Ankrd6), transcript variant X1, mRNA	41.7001	-8.8698	2.38525	-3.7186	0.000200328	0.000945476	87.9378	0	117.833	127.83	0	0	0	0
NM_173734.3			transmembrane protein 87A (Tmem87a), transcript variant 1, mRNA	41.5049	-8.86316	1.3294	-6.66706	2.61e-11	3.54e-10	127.998	55.2095	22.9674	125.864	0	0	0	0
XM_030246627.1	K20045	ITSN; intersectin	intersectin 2 (Itsn2), transcript variant X1, mRNA	41.4676	-8.86187	1.37749	-6.43335	1.25e-10	1.54e-09	34.198	119.136	27.9604	150.446	0	0	0	0
NM_022723.3			signal peptide, CUB domain, EGF-like 1 (Scube1), transcript variant 2, mRNA	41.4349	-8.86062	1.31882	-6.71857	1.84e-11	2.54e-10	18.5646	94.9216	108.846	109.147	0	0	0	0
XM_006534448.4	K18400	KANSL1; KAT8 regulatory NSL complex subunit 1	KAT8 regulatory NSL complex subunit 1 (Kansl1), transcript variant X5, mRNA	41.3677	-8.85819	1.20376	-7.35876	1.86e-13	3.26e-12	98.6857	30.0262	106.848	95.381	0	0	0	0
XM_011245165.3	K04494	CHD8; chromodomain helicase DNA binding protein 8 [EC:3.6.4.12]	chromodomain helicase DNA binding protein 8 (Chd8), transcript variant X1, mRNA	41.3637	-8.85813	2.39071	-3.70522	0.000211205	0.000991747	146.563	0	94.8655	89.4811	0	0	0	0
NM_001355698.1	K12488	ASAP; Arf-GAP with SH3 domain, ANK repeat and PH domain-containing protein	ArfGAP with SH3 domain, ankyrin repeat and PH domain 3 (Asap3), transcript variant 2, mRNA	41.3267	-8.85705	1.21359	-7.29824	2.92e-13	5e-12	119.205	119.136	53.9235	38.3491	0	0	0	0
NM_027448.2			Leber congenital amaurosis 5 (human) (Lca5), transcript variant 2, mRNA	41.3038	-8.85634	1.06286	-8.33258	7.91e-17	2.01e-15	69.3731	109.45	75.8924	75.7148	0	0	0	0
XM_030248768.1	K15500	PPP6R2; serine/threonine-protein phosphatase 6 regulatory subunit 2	protein phosphatase 6, regulatory subunit 2 (Ppp6r2), transcript variant X14, mRNA	41.3052	-8.85629	1.0938	-8.09678	5.64e-16	1.31e-14	95.7545	74.5812	52.925	107.181	0	0	0	0
NM_175549.5	K06754	ROBO2; roundabout, axon guidance receptor 2	roundabout guidance receptor 2 (Robo2), transcript variant 5, mRNA	41.2623	-8.85462	2.38953	-3.70558	0.000210906	0.000990491	151.448	85.2357	0	93.4144	0	0	0	0
XM_011249940.3	K06095	MPDZ; multiple PDZ domain protein	multiple PDZ domain protein (Mpdz), transcript variant X3, mRNA	41.229	-8.85349	1.12779	-7.85028	4.15e-15	8.81e-14	64.4877	113.325	102.854	49.1655	0	0	0	0
NM_001199003.1	K16449	RGS; regulator of G-protein signaling	regulator of G protein signaling 7 (Rgs7), transcript variant 2, mRNA	68.0113	-8.85187	1.087	-8.1434	3.84e-16	9.08e-15	133.861	136.571	86.8768	185.845	0	0	0	0.936827
NM_001347488.1	K03121	TFII-I; transcription initiation factor TFII-I	general transcription factor II I repeat domain-containing 1 (Gtf2ird1), transcript variant 12, mRNA	41.0894	-8.84864	1.45036	-6.10098	1.05e-09	1.16e-08	127.998	123.011	65.9065	11.7997	0	0	0	0
XM_006533295.4			teneurin transmembrane protein 2 (Tenm2), transcript variant X11, mRNA	41.005	-8.84551	3.38429	-2.61369	0.00895694	0.0269742	214.959	0	0	113.081	0	0	0	0
NM_001313765.1	K18625	SHROOM; protein Shroom	shroom family member 4 (Shroom4), transcript variant 3, mRNA	40.943	-8.84337	2.38028	-3.71527	0.000202985	0.000956868	95.7545	0	110.843	120.947	0	0	0	0
NM_001159573.1	K14405	FIP1L1; pre-mRNA 3'-end-processing factor FIP1	FIP1 like 1 (S. cerevisiae) (Fip1l1), transcript variant 1, mRNA	40.941	-8.84333	2.39502	-3.69239	0.00022216	0.00103823	135.815	66.8325	0	124.88	0	0	0	0
XM_030251436.1	K10592	HUWE1; E3 ubiquitin-protein ligase HUWE1 [EC:2.3.2.26]	HECT, UBA and WWE domain containing 1 (Huwe1), transcript variant X6, mRNA	40.9052	-8.84207	1.19742	-7.38425	1.53e-13	2.72e-12	83.0524	40.6807	61.9122	141.597	0	0	0	0
XM_011250405.3	K09228	KRAB; KRAB domain-containing zinc finger protein	zinc finger protein 850 (Zfp850), transcript variant X2, mRNA	40.9025	-8.84189	1.07801	-8.20202	2.36e-16	5.72e-15	104.548	55.2095	83.8811	83.5813	0	0	0	0
XM_006502440.4	K04593	ADGRL2; adhesion G protein-coupled receptor L2	adhesion G protein-coupled receptor L2 (Adgrl2), transcript variant X27, mRNA	40.897	-8.8418	1.46967	-6.01617	1.79e-09	1.92e-08	184.669	15.4974	74.8938	52.1154	0	0	0	0
XM_006524852.4			microtubule crosslinking factor 1 (Mtcl1), transcript variant X3, mRNA	67.527	-8.84139	2.10349	-4.20319	2.63e-05	0.000148956	115.296	142.382	281.601	0	0	0	0	0.936827
XM_017312766.1	K04852	CACNA1E; voltage-dependent calcium channel R type alpha-1E	calcium channel, voltage-dependent, R type, alpha 1E subunit (Cacna1e), transcript variant X14, mRNA	40.8781	-8.84112	2.50895	-3.52383	0.00042536	0.00185726	142.655	161.754	0	22.6161	0	0	0	0
XM_030248459.1	K06804	CDH12; cadherin 12, type 2, N-cadherin 2	cadherin 12 (Cdh12), transcript variant X9, mRNA	40.8533	-8.8402	2.39325	-3.69381	0.000220916	0.00103287	73.2815	0	118.832	134.713	0	0	0	0
XM_030254523.1	K12487	GIT2; G protein-coupled receptor kinase interactor 2	GIT ArfGAP 2 (Git2), transcript variant X9, mRNA	40.8476	-8.84011	1.12591	-7.85153	4.11e-15	8.73e-14	69.3731	70.7069	55.9207	130.78	0	0	0	0
XM_017314625.2	K10362	MYO18; myosin XVIII	myosin XVIIIA (Myo18a), transcript variant X8, mRNA	40.8436	-8.83987	2.61512	-3.38029	0.000724105	0.00298486	132.884	0	9.98584	183.879	0	0	0	0
NM_001033534.1	K10077	LAYN; layilin	layilin (Layn), mRNA	40.7991	-8.83862	1.07309	-8.23664	1.77e-16	4.36e-15	107.48	84.2671	59.915	74.7315	0	0	0	0
XM_030255358.1	K08790	STK38; serine/threonine kinase 38 [EC:2.7.11.1]	serine/threonine kinase 38 like (Stk38l), transcript variant X5, mRNA	40.7854	-8.83783	2.47272	-3.57414	0.000351387	0.00156747	0	110.419	33.9519	181.912	0	0	0	0
XM_006515800.2	K03174	TRAF3; TNF receptor-associated factor 3	TNF receptor-associated factor 3 (Traf3), transcript variant X4, mRNA	40.7501	-8.83661	1.10085	-8.02706	9.98e-16	2.25e-14	50.8085	86.2043	76.891	112.097	0	0	0	0
XM_030252202.1	K01022	CHST1; keratan sulfate 6-sulfotransferase 1 [EC:2.8.2.21]	carbohydrate sulfotransferase 1 (Chst1), transcript variant X1, mRNA	40.7402	-8.83624	2.40668	-3.67155	0.000241082	0.00111818	161.219	98.7959	65.9065	0	0	0	0	0
XM_030250205.1			MAP-kinase activating death domain (Madd), transcript variant X4, mRNA	40.7297	-8.83576	3.3843	-2.61081	0.00903282	0.027178	77.1898	0	248.647	0	0	0	0	0
NM_030722.3	K17943	PUM; pumilio RNA-binding family	pumilio RNA-binding family member 1 (Pum1), transcript variant 1, mRNA	40.7167	-8.83555	1.45133	-6.08791	1.14e-09	1.26e-08	122.136	153.037	26.9618	23.5994	0	0	0	0
XM_006518494.3	K04515	CAMK2; calcium/calmodulin-dependent protein kinase (CaM kinase) II [EC:2.7.11.17]	calcium/calmodulin-dependent protein kinase II gamma (Camk2g), transcript variant X7, mRNA	40.4749	-8.82675	3.38431	-2.60814	0.00910352	0.0273554	0	281.859	41.9405	0	0	0	0	0
NM_001252434.1	K12076	DLG1; disks large protein 1	discs large MAGUK scaffold protein 1 (Dlg1), transcript variant 3, mRNA	66.7553	-8.82466	1.12959	-7.81228	5.62e-15	1.17e-13	80.1211	99.7645	206.707	146.513	0	0	0	0.936827
XM_030253350.1	K06777	PTPRD; receptor-type tyrosine-protein phosphatase delta [EC:3.1.3.48]	protein tyrosine phosphatase, receptor type, D (Ptprd), transcript variant X29, mRNA	66.7586	-8.82454	3.13278	-2.81684	0.00484993	0.0158641	0	123.979	0	409.057	1.03306	0	0	0
XM_006513495.3			strawberry notch 2 (Sbno2), transcript variant X5, mRNA	40.3733	-8.82317	2.4314	-3.62884	0.000284696	0.00129957	0	155.943	120.829	46.2155	0	0	0	0
XM_017319317.2			tocopherol (alpha) transfer protein-like (Ttpal), transcript variant X3, mRNA	40.3228	-8.82132	3.38431	-2.60653	0.00914637	0.0274526	116.273	206.309	0	0	0	0	0	0
XM_006540637.3	K10595	HERC2; E3 ubiquitin-protein ligase HERC2 [EC:2.3.2.26]	HECT and RLD domain containing E3 ubiquitin protein ligase 2 (Herc2), transcript variant X1, mRNA	40.3169	-8.82116	2.50082	-3.5273	0.000419818	0.00183561	74.2586	32.932	0	215.345	0	0	0	0
NM_001357136.1	K24174	METTL4; N(6)-adenine-specific DNA methyltransferase [EC:2.1.1.72]	methyltransferase like 4 (Mettl4), transcript variant 2, mRNA	66.4649	-8.81853	1.07093	-8.23443	1.8e-16	4.44e-15	156.334	151.1	135.807	87.5145	0	0.96413	0	0
XM_030252376.1	K10380	ANK; ankyrin	ankyrin 2, brain (Ank2), transcript variant X40, mRNA	40.2136	-8.81745	2.38389	-3.69877	0.000216651	0.00101512	96.7316	87.1729	137.805	0	0	0	0	0
XM_030246484.1	K06277	RAPGEF1; Rap guanine nucleotide exchange factor 1	Rap guanine nucleotide exchange factor (GEF) 1 (Rapgef1), transcript variant X11, mRNA	40.2035	-8.81701	1.46932	-6.00075	1.96e-09	2.09e-08	45.9231	14.5288	167.762	93.4144	0	0	0	0
XR_001784700.2	K06757	NFASC; neurofascin	neurofascin (Nfasc), transcript variant X16, misc_RNA	40.1244	-8.8143	1.32303	-6.6622	2.7e-11	3.65e-10	82.0753	37.7749	35.949	165.196	0	0	0	0
XM_006507790.4	K12075	DLG2; discs large protein 2	discs large MAGUK scaffold protein 2 (Dlg2), transcript variant X24, mRNA	40.056	-8.81199	1.12438	-7.83721	4.61e-15	9.72e-14	72.3044	121.073	78.8881	48.1822	0	0	0	0
XM_030250033.1			tubby like protein 4 (Tulp4), transcript variant X10, mRNA	40.0484	-8.81165	1.23265	-7.14852	8.77e-13	1.42e-11	112.365	60.0524	30.9561	117.014	0	0	0	0
XM_006521076.4	K03128	TAF2; transcription initiation factor TFIID subunit 2	TATA-box binding protein associated factor 2 (Taf2), transcript variant X2, mRNA	40.0511	-8.81164	1.35731	-6.49198	8.47e-11	1.07e-09	147.54	18.4032	69.9009	84.5646	0	0	0	0
XM_030245491.1	K02154	ATPeV0A; V-type H+-transporting ATPase subunit a	ATPase, H+ transporting, lysosomal V0 subunit A1 (Atp6v0a1), transcript variant X5, mRNA	40.0433	-8.81149	1.19041	-7.40206	1.34e-13	2.4e-12	85.9836	122.042	78.8881	33.4325	0	0	0	0
NM_001252659.1	K12473	LDLR; low-density lipoprotein receptor	low density lipoprotein receptor (Ldlr), transcript variant 3, mRNA	108.989	-8.8099	1.04939	-8.39523	4.65e-17	1.21e-15	213.005	275.079	217.691	164.213	0	1.92826	0	0
XM_006538666.4	K16662	PTPRU; receptor-type tyrosine-protein phosphatase U [EC:3.1.3.48]	protein tyrosine phosphatase, receptor type, U (Ptpru), transcript variant X6, mRNA	39.9612	-8.80836	2.48729	-3.54134	0.000398096	0.00175147	73.2815	0	37.9462	208.462	0	0	0	0
XM_030250875.1	K11429	SUV420H; [histone H4]-N-methyl-L-lysine20 N-methyltransferase [EC:2.1.1.362]	lysine methyltransferase 5B (Kmt5b), transcript variant X9, mRNA	39.9291	-8.80739	1.15031	-7.65656	1.91e-14	3.76e-13	113.342	67.8011	40.9419	97.3476	0	0	0	0
XM_006522100.4			zinc finger protein 148 (Zfp148), transcript variant X5, mRNA	39.932	-8.80726	3.38432	-2.60237	0.00925807	0.0277257	202.257	117.199	0	0	0	0	0	0
NM_001355176.1	K04399	CASP9; caspase 9 [EC:3.4.22.62]	caspase 9 (Casp9), transcript variant 3, mRNA	39.8797	-8.80554	1.03598	-8.49971	1.9e-17	5.15e-16	77.1898	79.4242	75.8924	86.5312	0	0	0	0
XM_011249551.3	K14005	SEC31; protein transport protein SEC31	Sec31 homolog A (S. cerevisiae) (Sec31a), transcript variant X4, mRNA	39.8456	-8.80426	1.94137	-4.53507	5.76e-06	3.67e-05	168.059	113.325	0.998584	36.3824	0	0	0	0
NM_007939.2	K05109	EPHA8; Eph receptor A8 [EC:2.7.10.1]	Eph receptor A8 (Epha8), mRNA	39.7758	-8.80167	2.38246	-3.69436	0.000220444	0.0010309	120.182	119.136	78.8881	0	0	0	0	0
XM_006532072.4	K04854	CACNA1G; voltage-dependent calcium channel T type alpha-1G	calcium channel, voltage-dependent, T type, alpha 1G subunit (Cacna1g), transcript variant X7, mRNA	39.754	-8.80081	3.38432	-2.60046	0.00930976	0.0278606	242.317	0	0	75.7148	0	0	0	0
XM_030249017.1			YEATS domain containing 2 (Yeats2), transcript variant X3, mRNA	39.7356	-8.80039	1.25127	-7.03315	2.02e-12	3.13e-11	110.411	89.11	23.966	94.3977	0	0	0	0
NM_026054.3			retroelement silencing factor 1 (Resf1), transcript variant 3, mRNA	39.6471	-8.797	2.45912	-3.5773	0.000347167	0.00155096	143.632	32.932	0	140.613	0	0	0	0
NM_001363006.1			Ral GTPase activating protein, beta subunit (non-catalytic) (Ralgapb), transcript variant 3, mRNA	39.6358	-8.79651	3.38433	-2.59919	0.00934433	0.0279468	236.455	0	0	80.6314	0	0	0	0
NR_153501.1	K12886	HNRNPK; heterogeneous nuclear ribonucleoprotein K	heterogeneous nuclear ribonucleoprotein K (Hnrnpk), transcript variant 12, non-coding RNA	39.462	-8.79041	1.12044	-7.8455	4.31e-15	9.13e-14	117.25	81.3613	68.9023	48.1822	0	0	0	0
NM_175211.5	K24023		Ral GEF with PH domain and SH3 binding motif 1 (Ralgps1), transcript variant 1, mRNA	39.4674	-8.79041	2.73724	-3.21142	0.00132081	0.00509049	213.005	3.87435	98.8598	0	0	0	0	0
XM_006498550.3	K12400	AP4E1; AP-4 complex subunit epsilon-1	adaptor-related protein complex AP-4, epsilon 1 (Ap4e1), transcript variant X6, mRNA	39.4633	-8.79009	1.18927	-7.39119	1.46e-13	2.59e-12	69.3731	39.7121	136.806	69.815	0	0	0	0
XM_030248896.1	K19330	RUBCN; run domain Beclin-1 interacting and cysteine-rich containing protein	RUN domain and cysteine-rich domain containing, Beclin 1-interacting protein (Rubcn), transcript variant X3, mRNA	39.3743	-8.7871	1.18802	-7.39644	1.4e-13	2.49e-12	33.2209	118.168	88.874	74.7315	0	0	0	0
XM_030253880.1	K10645	MIB; E3 ubiquitin-protein ligase mind-bomb [EC:2.3.2.27]	mindbomb E3 ubiquitin protein ligase 2 (Mib2), transcript variant X4, mRNA	39.3672	-8.78668	3.38433	-2.59628	0.00942384	0.0281551	0	0	146.792	168.146	0	0	0	0
NM_001024504.2	K17822	DCUN1D1_2; DCN1-like protein 1/2	DCN1, defective in cullin neddylation 1, domain containing 2 (S. cerevisiae) (Dcun1d2), transcript variant 1, mRNA	39.3094	-8.78457	3.38433	-2.59566	0.00944104	0.0281971	139.723	0	174.752	0	0	0	0	0
NM_001361054.1			small glutamine-rich tetratricopeptide repeat (TPR)-containing, beta (Sgtb), transcript variant 2, mRNA	39.3052	-8.78419	1.03959	-8.44969	2.92e-17	7.75e-16	74.2586	73.6126	89.8726	76.6981	0	0	0	0
XR_001781559.2	K04833	SCN1A; voltage-gated sodium channel type I alpha	sodium channel, voltage-gated, type I, alpha (Scn1a), transcript variant X4, misc_RNA	39.2769	-8.7835	1.27225	-6.90393	5.06e-12	7.46e-11	85.0065	36.8063	42.9391	149.463	0	0	0	0
XR_001785150.2	K10643	CNOT4; CCR4-NOT transcription complex subunit 4 [EC:2.3.2.27]	CCR4-NOT transcription complex, subunit 4 (Cnot4), transcript variant X3, misc_RNA	39.2268	-8.78168	1.38696	-6.33161	2.43e-10	2.9e-09	185.646	30.0262	51.9264	46.2155	0	0	0	0
XM_006499330.3	K11471	ASXL; additional sex combs-like protein	additional sex combs like 1 (Asxl1), transcript variant X2, mRNA	39.2183	-8.78129	1.90375	-4.61262	3.98e-06	2.61e-05	57.6481	0.968587	93.8669	161.263	0	0	0	0
XM_011246094.3	K08825	DYRK1; dual specificity tyrosine-phosphorylation-regulated kinase 1 [EC:2.7.12.1]	dual-specificity tyrosine-(Y)-phosphorylation regulated kinase 1a (Dyrk1a), transcript variant X1, mRNA	39.2056	-8.78083	2.80995	-3.12491	0.0017786	0.0066097	195.417	116.23	1.99717	0	0	0	0	0
XM_006539793.3	K09230	SCAN; SCAN domain-containing zinc finger protein	zinc finger and SCAN domain containing 18 (Zscan18), transcript variant X4, mRNA	64.5747	-8.77674	1.27426	-6.8877	5.67e-12	8.32e-11	189.555	39.7121	78.8881	207.478	0	0.96413	0	0
XM_006510668.1	K06104	AMOTL; angiomotin like	angiomotin-like 1 (Amotl1), transcript variant X5, mRNA	38.9432	-8.77115	2.49373	-3.51729	0.000435983	0.00189876	39.0835	59.0838	0	213.378	0	0	0	0
XM_006528386.4	K16498	PCDHD1; protocadherin delta 1	protocadherin 11 X-linked (Pcdh11x), transcript variant X1, mRNA	38.8427	-8.76762	1.1105	-7.89521	2.9e-15	6.25e-14	61.5564	89.11	50.9278	109.147	0	0	0	0
NM_001363241.1	K17493	CAMSAP; calmodulin-regulated spectrin-associated protein	calmodulin regulated spectrin-associated protein family, member 3 (Camsap3), transcript variant 8, mRNA	64.0496	-8.76499	1.29735	-6.75605	1.42e-11	1.99e-10	174.898	28.089	109.844	198.628	0	0	0	0.936827
XM_006524185.1	K15008	DLGAP1; discs, large-associated protein 1	DLG associated protein 1 (Dlgap1), transcript variant X19, mRNA	38.7213	-8.76285	2.89918	-3.02252	0.00250678	0.00893553	0.977087	0	130.815	177.979	0	0	0	0
XM_006522654.4	K17079	OPA1; optic atrophy protein 1 [EC:3.6.5.5]	OPA1, mitochondrial dynamin like GTPase (Opa1), transcript variant X1, mRNA	38.6907	-8.76186	1.37515	-6.37158	1.87e-10	2.26e-09	158.288	37.7749	24.9646	88.4978	0	0	0	0
XM_030245709.1	K04650	NCOR1; nuclear receptor co-repressor 1	nuclear receptor co-repressor 1 (Ncor1), transcript variant X20, mRNA	38.65	-8.76024	1.88493	-4.64752	3.36e-06	2.23e-05	111.388	61.021	135.807	0.983309	0	0	0	0
NM_199316.2	K16809	QN1; protein QN1	centrosomal protein 162 (Cep162), mRNA	38.6262	-8.75943	1.28747	-6.80357	1.02e-11	1.46e-10	106.502	37.7749	33.9519	130.78	0	0	0	0
XM_030250246.1			MAP-kinase activating death domain (Madd), transcript variant X36, mRNA	38.5481	-8.75642	2.74367	-3.1915	0.00141535	0.00541435	222.776	0	3.99434	81.6147	0	0	0	0
NM_023672.2			single-stranded DNA binding protein 3 (Ssbp3), transcript variant 1, mRNA	38.5262	-8.75563	2.40113	-3.64646	0.00026588	0.00122157	146.563	100.733	60.9136	0	0	0	0	0
XM_017314516.2	K18598	EML6; echinoderm microtubule-associated protein-like 6	echinoderm microtubule associated protein like 6 (Eml6), transcript variant X5, mRNA	38.4256	-8.75186	1.92893	-4.53717	5.7e-06	3.64e-05	37.1293	139.477	129.816	0.983309	0	0	0	0
XM_006514808.4			RIKEN cDNA 0610010F05 gene (0610010F05Rik), transcript variant X4, mRNA	38.4237	-8.75177	2.37351	-3.68727	0.000226669	0.00105702	109.434	89.11	108.846	0	0	0	0	0
XM_030251967.1			tetratricopeptide repeat, ankyrin repeat and coiled-coil containing 1 (Tanc1), transcript variant X10, mRNA	38.3389	-8.74853	3.38436	-2.58499	0.00973815	0.0290004	73.2815	233.43	0	0	0	0	0	0
XM_006503519.4	K16551	AKAP9; A-kinase anchor protein 9	A kinase (PRKA) anchor protein (yotiao) 9 (Akap9), transcript variant X2, mRNA	38.2997	-8.74705	3.38436	-2.58455	0.00975059	0.0290292	259.905	46.4922	0	0	0	0	0	0
XM_006522339.1	K08886	TNK2; activated CDC42 kinase 1 [EC:2.7.10.2 2.7.11.1]	tyrosine kinase, non-receptor, 2 (Tnk2), transcript variant X10, mRNA	38.2762	-8.74628	1.36117	-6.42557	1.31e-10	1.62e-09	158.288	22.2775	49.9292	75.7148	0	0	0	0
XM_030243681.1	K17335	NFAT5; nuclear factor of activated T-cells 5	nuclear factor of activated T cells 5 (Nfat5), transcript variant X6, mRNA	38.1737	-8.74232	2.39624	-3.64835	0.000263935	0.00121352	97.7087	0	141.799	65.8817	0	0	0	0
XM_030247184.1	K15588	NSD1; [histone H3]-lysine36 N-dimethyltransferase NSD1 [EC:2.1.1.357]	nuclear receptor-binding SET-domain protein 1 (Nsd1), transcript variant X15, mRNA	38.0686	-8.73829	3.38436	-2.58196	0.00982415	0.0292233	0	0	174.752	129.797	0	0	0	0
XM_006534446.4	K18400	KANSL1; KAT8 regulatory NSL complex subunit 1	KAT8 regulatory NSL complex subunit 1 (Kansl1), transcript variant X4, mRNA	38.0511	-8.73775	1.2417	-7.03692	1.97e-12	3.05e-11	51.7856	114.293	107.847	30.4826	0	0	0	0
XM_017313256.2			ubiquitin-associated protein 1-like (Ubap1l), transcript variant X3, mRNA	38.0394	-8.73729	2.39782	-3.64384	0.000268597	0.00123171	141.678	103.639	0	58.9986	0	0	0	0
XM_011242383.3	K05204	GRIK4; glutamate receptor, ionotropic kainate 4	glutamate receptor, ionotropic, kainate 4 (Grik4), transcript variant X2, mRNA	38.0245	-8.73692	1.21422	-7.19549	6.22e-13	1.03e-11	112.365	87.1729	27.9604	76.6981	0	0	0	0
NM_001305157.1	K06471	PECAM1; platelet/endothelial cell adhesion molecule	platelet/endothelial cell adhesion molecule 1 (Pecam1), transcript variant 3, mRNA	37.8679	-8.73092	1.32181	-6.6053	3.97e-11	5.24e-10	136.792	100.733	33.9519	31.4659	0	0	0	0
XM_030251340.1			neurite extension and migration factor (Nexmif), transcript variant X2, mRNA	37.8648	-8.73065	2.65444	-3.28908	0.00100516	0.00399389	67.419	226.649	0	8.84978	0	0	0	0
XM_011248090.3	K11446	KDM5; [histone H3]-trimethyl-L-lysine4 demethylase [EC:1.14.11.67]	lysine (K)-specific demethylase 5B (Kdm5b), transcript variant X1, mRNA	37.7778	-8.7273	2.61436	-3.33822	0.000843176	0.00341678	72.3044	11.623	0	218.295	0	0	0	0
XM_017322083.2	K10086	EDEM3; ER degradation enhancer, mannosidase alpha-like 3	ER degradation enhancer, mannosidase alpha-like 3 (Edem3), transcript variant X4, mRNA	37.668	-8.72301	1.18954	-7.33311	2.25e-13	3.91e-12	102.594	35.8377	107.847	55.0653	0	0	0	0
NM_001025432.1	K04498	EP300; E1A/CREB-binding protein [EC:2.3.1.48]	CREB binding protein (Crebbp), mRNA	37.6503	-8.72243	2.48968	-3.50343	0.0004593	0.00198874	168.059	0	25.9632	107.181	0	0	0	0
XM_006511433.3	K06271	TLN; talin	talin 2 (Tln2), transcript variant X2, mRNA	37.5749	-8.71953	2.40048	-3.63241	0.000280789	0.00128295	0	58.1152	102.854	139.63	0	0	0	0
NM_001166033.1	K11310	GTF3C4; general transcription factor 3C polypeptide 4 [EC:2.3.1.48]	general transcription factor IIIC, polypeptide 4 (Gtf3c4), transcript variant 2, mRNA	37.5454	-8.71832	1.21722	-7.16247	7.92e-13	1.29e-11	69.3731	70.7069	128.817	31.4659	0	0	0	0
XM_006530965.4			tetratricopeptide repeat domain 13 (Ttc13), transcript variant X1, mRNA	37.4958	-8.71625	1.07027	-8.14395	3.83e-16	9.05e-15	78.1669	62.9582	98.8598	59.9819	0	0	0	0
XM_017314368.2	K04650	NCOR1; nuclear receptor co-repressor 1	nuclear receptor co-repressor 1 (Ncor1), transcript variant X13, mRNA	37.4555	-8.71495	2.3841	-3.65545	0.000256729	0.00118316	0	123.979	105.85	69.815	0	0	0	0
NM_001302804.1	K10127	MDM4; protein Mdm4	transformed mouse 3T3 cell double minute 4 (Mdm4), transcript variant 5, mRNA	37.4568	-8.71494	3.38438	-2.57505	0.0100227	0.029721	194.44	0	0	105.214	0	0	0	0
NM_177852.4			death inducer-obliterator 1 (Dido1), transcript variant 2, mRNA	37.3041	-8.70919	1.04816	-8.30902	9.65e-17	2.42e-15	87.9378	63.9268	67.9037	78.6647	0	0	0	0
NM_177704.3	K17598	SYTL; synaptotagmin-like protein	synaptotagmin-like 5 (Sytl5), transcript variant 1, mRNA	37.2311	-8.70659	1.09336	-7.96317	1.68e-15	3.69e-14	89.892	78.4556	44.9363	84.5646	0	0	0	0
NM_001083319.1	K09275	TFCP2; transcription factor CP2 and related proteins	upstream binding protein 1 (Ubp1), transcript variant 1, mRNA	37.1816	-8.70454	1.4211	-6.12521	9.06e-10	1.01e-08	103.571	143.351	24.9646	25.566	0	0	0	0
XM_030255112.1	K04587	ADCYAP1R1; pituitary adenylate cyclase-activating polypeptide type I receptor	adenylate cyclase activating polypeptide 1 receptor 1 (Adcyap1r1), transcript variant X4, mRNA	37.1752	-8.70416	1.99651	-4.35969	1.3e-05	7.78e-05	237.432	5.81152	4.99292	49.1655	0	0	0	0
XM_030252945.1	K04593	ADGRL2; adhesion G protein-coupled receptor L2	adhesion G protein-coupled receptor L2 (Adgrl2), transcript variant X23, mRNA	37.1476	-8.70292	1.30701	-6.65864	2.76e-11	3.73e-10	84.0294	24.2147	137.805	51.1321	0	0	0	0
XM_030242017.1	K15589	ARNT2; aryl hydrocarbon receptor nuclear translocator 2	aryl hydrocarbon receptor nuclear translocator 2 (Arnt2), transcript variant X5, mRNA	37.1001	-8.70121	2.37738	-3.66	0.000252216	0.00116415	85.0065	125.916	85.8782	0	0	0	0	0
XM_006528936.3	K10592	HUWE1; E3 ubiquitin-protein ligase HUWE1 [EC:2.3.2.26]	HECT, UBA and WWE domain containing 1 (Huwe1), transcript variant X5, mRNA	37.042	-8.69909	1.3258	-6.5614	5.33e-11	6.91e-10	153.403	74.5812	32.9533	35.3991	0	0	0	0
NM_010748.2	K22937	LYST; lysosomal-trafficking regulator	lysosomal trafficking regulator (Lyst), mRNA	36.9794	-8.69652	1.33388	-6.51973	7.04e-11	8.97e-10	117.25	18.4032	57.9179	102.264	0	0	0	0
XR_003951828.1			DOP1 leucine zipper like protein B (Dop1b), transcript variant X17, misc_RNA	36.9702	-8.69616	2.41375	-3.60276	0.000314862	0.00142281	256.974	36.8063	0.998584	0.983309	0	0	0	0
XM_006516356.2	K11492	NCAPG2; condensin-2 complex subunit G2	non-SMC condensin II complex, subunit G2 (Ncapg2), transcript variant X8, mRNA	36.93	-8.69464	1.15311	-7.54013	4.69e-14	8.82e-13	114.319	42.6178	54.9221	83.5813	0	0	0	0
XM_006506193.3	K06762	CNTN4; contactin 4	contactin 4 (Cntn4), transcript variant X1, mRNA	36.9246	-8.69437	2.06747	-4.20533	2.61e-05	0.000147649	51.7856	17.4346	0.998584	225.178	0	0	0	0
XM_030249014.1	K08518	STXBP5; syntaxin-binding protein 5	syntaxin binding protein 5-like (Stxbp5l), transcript variant X9, mRNA	36.919	-8.6942	1.29588	-6.70909	1.96e-11	2.69e-10	154.38	40.6807	63.9094	36.3824	0	0	0	0
XM_006512442.4	K23859		pleckstrin homology domain containing, family G (with RhoGef domain) member 1 (Plekhg1), transcript variant X2, mRNA	36.8054	-8.68974	1.36402	-6.37067	1.88e-10	2.28e-09	88.9149	29.0576	29.9575	146.513	0	0	0	0
XM_006534449.4	K18400	KANSL1; KAT8 regulatory NSL complex subunit 1	KAT8 regulatory NSL complex subunit 1 (Kansl1), transcript variant X7, mRNA	36.7307	-8.68692	1.20885	-7.1861	6.67e-13	1.1e-11	137.769	62.9582	44.9363	48.1822	0	0	0	0
NM_001039488.1	K23220	LRIF1; ligand-dependent nuclear receptor-interacting factor 1	ligand dependent nuclear receptor interacting factor 1 (Lrif1), transcript variant 1, mRNA	36.7247	-8.68679	1.1267	-7.70995	1.26e-14	2.53e-13	82.0753	106.545	61.9122	43.2656	0	0	0	0
XM_011243447.3	K15595	CDK17; cyclin-dependent kinase 17 [EC:2.7.11.22]	cyclin-dependent kinase 17 (Cdk17), transcript variant X5, mRNA	36.7283	-8.68667	1.20374	-7.21641	5.34e-13	8.86e-12	126.044	41.6493	81.8839	44.2489	0	0	0	0
NM_001363353.1	K03362	FBXW1_11; F-box and WD-40 domain protein 1/11	F-box and WD-40 domain protein 11 (Fbxw11), transcript variant 5, mRNA	36.7153	-8.68608	1.05869	-8.20459	2.31e-16	5.61e-15	85.9836	55.2095	71.8981	80.6314	0	0	0	0
XM_006495764.3	K10356	MYO1; myosin I	myosin IB (Myo1b), transcript variant X1, mRNA	36.6521	-8.68387	1.28402	-6.76304	1.35e-11	1.9e-10	126.044	88.1415	23.966	55.0653	0	0	0	0
XM_030244253.1	K09228	KRAB; KRAB domain-containing zinc finger protein	zinc finger protein 26 (Zfp26), transcript variant X7, mRNA	99.5599	-8.68183	1.10683	-7.8439	4.37e-15	9.24e-14	285.309	183.063	113.839	212.395	0	0	0	1.87365
XM_011241202.3	K08860	EIF2AK3; eukaryotic translation initiation factor 2-alpha kinase 3 [EC:2.7.11.1]	eukaryotic translation initiation factor 2 alpha kinase 3 (Eif2ak3), transcript variant X1, mRNA	36.5988	-8.68159	1.28841	-6.73823	1.6e-11	2.23e-10	30.2897	58.1152	54.9221	149.463	0	0	0	0
NM_001077499.2	K04840	SCN8A; voltage-gated sodium channel type VIII alpha	sodium channel, voltage-gated, type VIII, alpha (Scn8a), transcript variant 1, mRNA	36.5419	-8.67927	3.38441	-2.56449	0.0103328	0.0305183	202.257	90.0786	0	0	0	0	0	0
XM_030252884.1			collagen, type XXV, alpha 1 (Col25a1), transcript variant X15, mRNA	36.2976	-8.6698	1.09609	-7.90976	2.58e-15	5.59e-14	62.5335	70.7069	51.9264	105.214	0	0	0	0
XM_006515026.4	K20045	ITSN; intersectin	intersectin 2 (Itsn2), transcript variant X5, mRNA	59.9009	-8.66814	3.09934	-2.79678	0.00516154	0.0167457	309.736	168.534	0	0	0	0	0	0.936827
XM_006523050.3	K17965	NRIP1; nuclear receptor-interacting protein 1	nuclear receptor interacting protein 1 (Nrip1), transcript variant X1, mRNA	36.2265	-8.66676	3.38441	-2.56079	0.0104435	0.030802	246.226	43.5864	0	0	0	0	0	0
XM_006517137.3	K15588	NSD1; [histone H3]-lysine36 N-dimethyltransferase NSD1 [EC:2.1.1.357]	nuclear receptor-binding SET-domain protein 1 (Nsd1), transcript variant X4, mRNA	36.2121	-8.66627	2.37108	-3.65499	0.000257191	0.00118511	102.594	111.388	0	75.7148	0	0	0	0
XM_006521404.2	K15500	PPP6R2; serine/threonine-protein phosphatase 6 regulatory subunit 2	protein phosphatase 6, regulatory subunit 2 (Ppp6r2), transcript variant X7, mRNA	36.1976	-8.66576	1.05351	-8.22559	1.94e-16	4.76e-15	56.671	85.2357	75.8924	71.7816	0	0	0	0
XM_030251177.1	K21872	PPHLN1; periphilin-1	predicted gene 15246 (Gm15246), transcript variant X1, mRNA	36.166	-8.66456	1.1175	-7.75349	8.94e-15	1.83e-13	105.525	54.2409	48.9306	80.6314	0	0	0	0
XM_030255611.1	K23216	SETD5; SET domain-containing protein 5	SET domain containing 5 (Setd5), transcript variant X15, mRNA	36.1657	-8.66441	2.38793	-3.62841	0.000285168	0.00130125	128.975	60.0524	0	100.298	0	0	0	0
XM_006515129.4	K11318	ATXN7; ataxin-7	ataxin 7-like 1 (Atxn7l1), transcript variant X7, mRNA	36.1516	-8.6638	1.24871	-6.93821	3.97e-12	5.94e-11	22.473	86.2043	102.854	77.6814	0	0	0	0
NM_001359546.1	K16307	CDC42BP; serine/threonine-protein kinase MRCK [EC:2.7.11.1]	CDC42 binding protein kinase alpha (Cdc42bpa), transcript variant 9, mRNA	36.1251	-8.66274	2.40364	-3.60402	0.000313339	0.00141643	60.5794	0	147.79	80.6314	0	0	0	0
NM_001035240.3	K04978	TRPM3; transient receptor potential cation channel subfamily M member 3	transient receptor potential cation channel, subfamily M, member 3 (Trpm3), transcript variant 2, mRNA	36.059	-8.66025	1.46306	-5.91925	3.23e-09	3.34e-08	179.784	52.3037	21.9688	34.4158	0	0	0	0
XR_001784704.1	K16775	MPHOSPH9; M-phase phosphoprotein 9	M-phase phosphoprotein 9 (Mphosph9), transcript variant X3, misc_RNA	36.0247	-8.65874	2.37095	-3.65201	0.000260198	0.0011977	90.869	0	107.847	89.4811	0	0	0	0
XM_011247552.2	K16271	RLIM; E3 ubiquitin-protein ligase RLIM [EC:2.3.2.27]	ring finger protein, LIM domain interacting (Rlim), transcript variant X4, mRNA	36.021	-8.6586	2.41396	-3.58688	0.000334656	0.00150093	103.571	0	46.9335	137.663	0	0	0	0
NM_001164042.1	K16790	SMAD5; mothers against decapentaplegic homolog 5	SMAD family member 5 (Smad5), transcript variant 3, mRNA	35.9954	-8.65757	2.40422	-3.60099	0.000317006	0.00143116	86.9607	55.2095	145.793	0	0	0	0	0
XM_006529796.2	K10086	EDEM3; ER degradation enhancer, mannosidase alpha-like 3	ER degradation enhancer, mannosidase alpha-like 3 (Edem3), transcript variant X5, mRNA	35.9748	-8.65674	2.81924	-3.07059	0.00213635	0.00776028	208.119	0	1.99717	77.6814	0	0	0	0
XM_011247489.2	K10447	KLHL9_13; kelch-like protein 9/13	kelch-like 13 (Klhl13), transcript variant X8, mRNA	35.9639	-8.65636	1.11332	-7.77528	7.53e-15	1.55e-13	107.48	46.4922	64.908	68.8317	0	0	0	0
XM_006533865.3	K20315	ARHGAP21_23; Rho GTPase-activating protein 21/23	Rho GTPase activating protein 23 (Arhgap23), transcript variant X4, mRNA	35.9546	-8.65588	3.38442	-2.55757	0.0105408	0.0310422	74.2586	0	0	213.378	0	0	0	0
XM_006527587.4	K11840	USP9_24; ubiquitin carboxyl-terminal hydrolase 9/24 [EC:3.4.19.12]	ubiquitin specific peptidase 9, X chromosome (Usp9x), transcript variant X3, mRNA	35.943	-8.65551	2.43571	-3.55358	0.000380022	0.00168054	145.586	105.576	0	36.3824	0	0	0	0
XM_011247025.3	K24049		membrane protein, palmitoylated 7 (MAGUK p55 subfamily member 7) (Mpp7), transcript variant X1, mRNA	35.9313	-8.655	2.38597	-3.62745	0.00028623	0.00130524	102.594	0	63.9094	120.947	0	0	0	0
NM_001081058.2	K08819	CDK12_13; cyclin-dependent kinase 12/13 [EC:2.7.11.22 2.7.11.23]	cyclin-dependent kinase 13 (Cdk13), transcript variant 1, mRNA	35.926	-8.65482	2.37618	-3.64232	0.000270191	0.0012383	88.9149	73.6126	0	124.88	0	0	0	0
XM_006534367.3	K21765	MNR; protein moonraker	RIKEN cDNA 4933427D14 gene (4933427D14Rik), transcript variant X1, mRNA	35.8666	-8.65244	2.41881	-3.57715	0.000347362	0.00155171	41.0376	124.948	0	120.947	0	0	0	0
NM_001190378.1	K21596	CAMTA; calmodulin-binding transcription activator	calmodulin binding transcription activator 2 (Camta2), transcript variant 3, mRNA	35.7436	-8.64748	2.39724	-3.60726	0.000309445	0.00140044	242.317	41.6493	0.998584	0.983309	0	0	0	0
XM_006498938.3	K05858	PLCB; phosphatidylinositol phospholipase C, beta [EC:3.1.4.11]	phospholipase C, beta 4 (Plcb4), transcript variant X8, mRNA	35.7309	-8.64694	2.3903	-3.61752	0.000297444	0.00135177	130.93	60.0524	94.8655	0	0	0	0	0
XM_006519039.1			zinc finger SWIM-type containing 8 (Zswim8), transcript variant X6, mRNA	35.7015	-8.64567	1.22796	-7.04066	1.91e-12	2.98e-11	58.6252	28.089	81.8839	117.014	0	0	0	0
XM_006502061.2	K06102	CGN; cingulin	cingulin (Cgn), transcript variant X1, mRNA	35.6713	-8.64434	1.23181	-7.0176	2.26e-12	3.47e-11	43.9689	39.7121	135.807	65.8817	0	0	0	0
XM_030251216.1			dystrophin related protein 2 (Drp2), transcript variant X3, mRNA	35.6638	-8.64404	1.09953	-7.86161	3.79e-15	8.1e-14	71.3273	42.6178	81.8839	89.4811	0	0	0	0
XM_006511446.4	K09228	KRAB; KRAB domain-containing zinc finger protein	zinc finger protein 949 (Zfp949), transcript variant X1, mRNA	35.4574	-8.63594	1.11293	-7.75964	8.52e-15	1.75e-13	94.7774	71.6755	76.891	40.3157	0	0	0	0
XM_011240221.3	K01482	DDAH; dimethylargininase [EC:3.5.3.18]	dimethylarginine dimethylaminohydrolase 1 (Ddah1), transcript variant X2, mRNA	35.4419	-8.63517	3.38444	-2.55143	0.0107281	0.0315186	100.64	0	0	182.896	0	0	0	0
XM_006521817.4	K17492	UBN; ubinuclein	ubinuclein 1 (Ubn1), transcript variant X4, mRNA	35.4235	-8.63442	3.38444	-2.55121	0.0107349	0.0315342	236.455	0	46.9335	0	0	0	0	0
NM_001284270.1			transmembrane protein 201 (Tmem201), transcript variant 3, mRNA	35.3319	-8.631	1.1957	-7.21838	5.26e-13	8.75e-12	107.48	86.2043	30.9561	58.0152	0	0	0	0
XM_006506383.4	K06764	CNTN6; contactin 6	contactin 6 (Cntn6), transcript variant X4, mRNA	35.2848	-8.62879	1.23758	-6.97228	3.12e-12	4.71e-11	116.273	26.1519	78.8881	60.9652	0	0	0	0
XM_017315110.2	K16602	TTLL5; tubulin polyglutamylase TTLL5 [EC:6.-.-.-]	tubulin tyrosine ligase-like family, member 5 (Ttll5), transcript variant X11, mRNA	35.2574	-8.62747	1.17295	-7.35536	1.9e-13	3.33e-12	64.4877	37.7749	118.832	60.9652	0	0	0	0
XM_006509594.4	K04204	NPY1R; neuropeptide Y receptor type 1	neuropeptide Y receptor Y1 (Npy1r), transcript variant X1, mRNA	35.1432	-8.62323	1.14774	-7.51325	5.77e-14	1.07e-12	42.0147	102.67	49.9292	86.5312	0	0	0	0
XM_030254239.1	K23625	ATXN2_2L; ataxin 2/2L	ataxin 2 (Atxn2), transcript variant X7, mRNA	35.1371	-8.62273	2.79384	-3.08634	0.00202638	0.00740575	156.334	1.93717	122.826	0	0	0	0	0
NM_001368179.1			regulation of nuclear pre-mRNA domain containing 2 (Rprd2), transcript variant 3, mRNA	57.8827	-8.61837	1.77084	-4.86683	1.13e-06	8.17e-06	2.93126	254.738	181.742	22.6161	1.03306	0	0	0
XM_006535378.4	K20190	HPS3; Hermansky-Pudlak syndrome 3 protein	HPS3, biogenesis of lysosomal organelles complex 2 subunit 1 (Hps3), transcript variant X4, mRNA	34.9827	-8.61644	1.8915	-4.55536	5.23e-06	3.36e-05	143.632	50.3665	84.8796	0.983309	0	0	0	0
XM_017315567.2	K23218	ZMYND11; zinc finger MYND domain-containing protein 11	zinc finger, MYND domain containing 11 (Zmynd11), transcript variant X13, mRNA	34.9161	-8.6136	3.38445	-2.54505	0.0109262	0.0320123	143.632	0	0	135.697	0	0	0	0
XM_006499279.3	K09103	EBF; early B-cell factor	early B cell factor 4 (Ebf4), transcript variant X2, mRNA	34.8928	-8.61302	1.1059	-7.78825	6.79e-15	1.41e-13	76.2127	98.7959	57.9179	46.2155	0	0	0	0
XM_006530591.4	K04344	CACNA1A; voltage-dependent calcium channel P/Q type alpha-1A	calcium channel, voltage-dependent, P/Q type, alpha 1A subunit (Cacna1a), transcript variant X5, mRNA	34.8469	-8.61076	2.50667	-3.43514	0.00059224	0.00249328	0	37.7749	198.718	42.2823	0	0	0	0
XM_006496699.3	K09355	PBX1; pre-B-cell leukemia transcription factor 1	pre B cell leukemia homeobox 1 (Pbx1), transcript variant X1, mRNA	34.8432	-8.61072	1.2153	-7.08526	1.39e-12	2.19e-11	117.25	32.932	47.932	80.6314	0	0	0	0
XM_017319681.2	K01301	NAALAD; N-acetylated-alpha-linked acidic dipeptidase [EC:3.4.17.21]	N-acetylated alpha-linked acidic dipeptidase-like 2 (Naaladl2), transcript variant X1, mRNA	34.8358	-8.61044	1.13581	-7.58088	3.43e-14	6.55e-13	103.571	44.555	49.9292	80.6314	0	0	0	0
XM_006538770.4	K03260	EIF4G; translation initiation factor 4G	eukaryotic translation initiation factor 4 gamma, 3 (Eif4g3), transcript variant X2, mRNA	34.7772	-8.60818	1.11948	-7.68946	1.48e-14	2.95e-13	102.594	67.8011	41.9405	65.8817	0	0	0	0
XM_006529490.3	K13024	PPIP5K; inositol-hexakisphosphate/diphosphoinositol-pentakisphosphate 1-kinase [EC:2.7.4.24]	diphosphoinositol pentakisphosphate kinase 2 (Ppip5k2), transcript variant X2, mRNA	34.7381	-8.60632	1.11329	-7.73052	1.07e-14	2.17e-13	100.64	43.5864	60.9136	72.7649	0	0	0	0
NM_028446.1	K23368	TRIP11; thyroid receptor-interacting protein 11	thyroid hormone receptor interactor 11 (Trip11), mRNA	34.7298	-8.606	1.25115	-6.87848	6.05e-12	8.85e-11	67.419	38.7435	37.9462	133.73	0	0	0	0
XM_030251935.1	K07206	TSC1; tuberous sclerosis 1	TSC complex subunit 1 (Tsc1), transcript variant X8, mRNA	34.7182	-8.60569	1.23273	-6.981	2.93e-12	4.44e-11	73.2815	92.0158	22.9674	89.4811	0	0	0	0
XM_011243078.1	K23859		pleckstrin homology domain containing, family G (with RhoGef domain) member 1 (Plekhg1), transcript variant X4, mRNA	34.7198	-8.60553	2.41498	-3.5634	0.000366087	0.00162577	0	82.3299	47.932	147.496	0	0	0	0
NM_001360093.1	K17637	EXOC2; exocyst complex component 2	exocyst complex component 2 (Exoc2), transcript variant 2, mRNA	34.6974	-8.60473	1.13405	-7.58764	3.26e-14	6.24e-13	72.3044	92.9844	76.891	35.3991	0	0	0	0
XM_030242417.1			shisa family member 7 (Shisa7), transcript variant X5, mRNA	34.6111	-8.60125	1.18793	-7.24053	4.47e-13	7.52e-12	42.0147	124.948	50.9278	58.9986	0	0	0	0
NM_001347474.1	K23218	ZMYND11; zinc finger MYND domain-containing protein 11	zinc finger, MYND domain containing 11 (Zmynd11), transcript variant 4, mRNA	34.5939	-8.60029	1.87294	-4.59187	4.39e-06	2.86e-05	62.5335	79.4242	133.81	0.983309	0	0	0	0
XM_011238444.3	K15195	AFF3; AF4/FMR2 family member 3	AF4/FMR2 family, member 3 (Aff3), transcript variant X2, mRNA	34.5904	-8.60027	1.09373	-7.86327	3.74e-15	8e-14	86.9607	52.3037	50.9278	86.5312	0	0	0	0
NM_001358836.2	K16938	SEPT3_9_12; septin 3/9/12	septin 3 (Sept3), transcript variant 1, mRNA	34.5233	-8.59736	1.33562	-6.43697	1.22e-10	1.51e-09	124.09	17.4346	60.9136	73.7482	0	0	0	0
XM_006501481.3	K13762	PDE5; cGMP-specific 3',5'-cyclic phosphodiesterase [EC:3.1.4.35]	phosphodiesterase 5A, cGMP-specific (Pde5a), transcript variant X1, mRNA	34.4661	-8.59503	1.19376	-7.19994	6.02e-13	9.95e-12	104.548	68.7697	73.8952	28.516	0	0	0	0
NM_001277217.2	K13578	BMPR1B; bone morphogenetic protein receptor type-1B [EC:2.7.11.30]	bone morphogenetic protein receptor, type 1B (Bmpr1b), transcript variant 3, mRNA	34.4423	-8.59407	1.19505	-7.1914	6.41e-13	1.06e-11	127.998	49.398	51.9264	46.2155	0	0	0	0
XM_006511167.4	K17538	PEAK1; pseudopodium-enriched atypical kinase 1 [EC:2.7.10.2]	pseudopodium-enriched atypical kinase 1 (Peak1), transcript variant X1, mRNA	34.3757	-8.59139	1.18659	-7.24042	4.47e-13	7.52e-12	102.594	90.0786	46.9335	35.3991	0	0	0	0
XM_006507215.4	K01490	AMPD; AMP deaminase [EC:3.5.4.6]	adenosine monophosphate deaminase 3 (Ampd3), transcript variant X1, mRNA	34.3546	-8.59055	1.18465	-7.25152	4.12e-13	6.96e-12	102.594	89.11	34.9504	48.1822	0	0	0	0
XM_011238526.3	K00738	MGAT4A_B; alpha-1,3-mannosylglycoprotein beta-1,4-N-acetylglucosaminyltransferase A/B [EC:2.4.1.145]	mannoside acetylglucosaminyltransferase 4, isoenzyme A (Mgat4a), transcript variant X3, mRNA	34.3607	-8.59046	3.38447	-2.5382	0.0111425	0.0325672	0	120.105	154.781	0	0	0	0	0
XM_006540870.3	K15009	SHANK; SH3 and multiple ankyrin repeat domains protein	SH3 and multiple ankyrin repeat domains 1 (Shank1), transcript variant X9, mRNA	34.3549	-8.59027	2.40669	-3.56933	0.000357899	0.00159347	108.457	44.555	121.827	0	0	0	0	0
NM_016694.4	K04556	PARK2; parkin [EC:2.3.2.31]	parkin RBR E3 ubiquitin protein ligase (Prkn), transcript variant 1, mRNA	34.3201	-8.58883	2.36698	-3.6286	0.000284957	0.00130057	106.502	87.1729	80.8853	0	0	0	0	0
XM_030251264.1	K20068	REPS; RalBP1-associated Eps domain-containing protein	RALBP1 associated Eps domain containing protein 2 (Reps2), transcript variant X2, mRNA	34.2916	-8.58763	2.49495	-3.442	0.00057743	0.00243844	107.48	20.3403	0	146.513	0	0	0	0
XM_006523537.2	K05124	DDR1; discoidin domain receptor family member 1 [EC:2.7.10.1]	discoidin domain receptor family, member 1 (Ddr1), transcript variant X4, mRNA	34.2785	-8.58739	1.11195	-7.72281	1.14e-14	2.3e-13	97.7087	75.5498	43.9377	57.0319	0	0	0	0
XM_011243272.3			methyl-CpG binding domain protein 6 (Mbd6), transcript variant X10, mRNA	34.2665	-8.58656	1.14827	-7.47786	7.55e-14	1.39e-12	103.571	35.8377	64.908	69.815	0	0	0	0
XM_017315549.1	K06832	LGALS8; galectin-8	lectin, galactose binding, soluble 8 (Lgals8), transcript variant X11, mRNA	34.1288	-8.58067	1.28968	-6.65332	2.87e-11	3.86e-10	98.6857	25.1833	108.846	40.3157	0	0	0	0
XM_017316749.2	K15500	PPP6R2; serine/threonine-protein phosphatase 6 regulatory subunit 2	protein phosphatase 6, regulatory subunit 2 (Ppp6r2), transcript variant X24, mRNA	34.0856	-8.57893	2.58351	-3.32064	0.000898099	0.00361441	129.953	0	9.98584	132.747	0	0	0	0
XM_006525673.2	K02576	NDST1; heparan sulfate N-deacetylase/N-sulfotransferase NDST1 [EC:3.1.1.- 2.8.2.-]	N-deacetylase/N-sulfotransferase (heparan glucosaminyl) 1 (Ndst1), transcript variant X5, mRNA	34.0251	-8.57669	1.11809	-7.67085	1.71e-14	3.38e-13	86.9607	90.0786	49.9292	45.2322	0	0	0	0
XM_006519727.2			sarcolemma associated protein (Slmap), transcript variant X2, mRNA	33.9751	-8.57414	1.39581	-6.14277	8.11e-10	9.08e-09	67.419	30.9948	149.788	23.5994	0	0	0	0
XM_030243630.1	K04592	ADGRL1; adhesion G protein-coupled receptor L1	adhesion G protein-coupled receptor L1 (Adgrl1), transcript variant X13, mRNA	33.8985	-8.57086	1.06268	-8.06532	7.3e-16	1.66e-14	55.6939	74.5812	83.8811	57.0319	0	0	0	0
XM_006528383.4	K23460	CHM; Rab proteins geranylgeranyltransferase component A	choroidermia (RAB escort protein 1) (Chm), transcript variant X3, mRNA	33.8718	-8.56983	2.43048	-3.52598	0.000421923	0.00184379	35.1751	0	115.836	119.964	0	0	0	0
XR_001781846.2	K06592	PVRL3; poliovirus receptor-related protein 3	nectin cell adhesion molecule 3 (Nectin3), transcript variant X1, misc_RNA	33.8651	-8.5695	3.38449	-2.53199	0.0113416	0.0330534	0	119.136	151.785	0	0	0	0	0
XM_030253926.1	K17943	PUM; pumilio RNA-binding family	pumilio RNA-binding family member 1 (Pum1), transcript variant X18, mRNA	33.853	-8.56901	1.66114	-5.15851	2.49e-07	1.98e-06	87.9378	3.87435	131.813	47.1988	0	0	0	0
XM_011243082.2	K23795		interaction protein for cytohesin exchange factors 1 (Ipcef1), transcript variant X4, mRNA	33.7998	-8.56695	1.20304	-7.12111	1.07e-12	1.72e-11	86.9607	57.1467	27.9604	98.3309	0	0	0	0
XM_006510742.3	K20163	DENND4; DENN domain-containing protein 4	DENN/MADD domain containing 4A (Dennd4a), transcript variant X4, mRNA	33.7524	-8.56478	2.39622	-3.57429	0.000351177	0.00156664	65.4648	62.9582	0	141.597	0	0	0	0
NM_001164632.1	K23386	PWWP3; PWWP domain-containing DNA repair factor 3	PWWP domain containing 3B (Pwwp3b), transcript variant 3, mRNA	33.7126	-8.56318	1.18794	-7.2084	5.66e-13	9.37e-12	41.0376	71.6755	41.9405	115.047	0	0	0	0
XM_011239996.1	K10380	ANK; ankyrin	ankyrin 2, brain (Ank2), transcript variant X22, mRNA	33.7135	-8.56317	1.38788	-6.16998	6.83e-10	7.72e-09	70.3502	36.8063	19.9717	142.58	0	0	0	0
XM_011245504.3	K13162	PCBP2; poly(rC)-binding protein 2	poly(rC) binding protein 2 (Pcbp2), transcript variant X16, mRNA	33.6805	-8.5619	1.32939	-6.4405	1.19e-10	1.48e-09	99.6628	105.576	18.9731	45.2322	0	0	0	0
XM_011249562.3	K14005	SEC31; protein transport protein SEC31	Sec31 homolog A (S. cerevisiae) (Sec31a), transcript variant X12, mRNA	33.684	-8.56172	1.32419	-6.46562	1.01e-10	1.26e-09	65.4648	16.466	110.843	76.6981	0	0	0	0
XM_030252509.1	K03373	SIAT7C; N-acetylgalactosaminide alpha-2,6-sialyltransferase (sialyltransferase 7C) [EC:2.4.99.-]	ST6 (alpha-N-acetyl-neuraminyl-2,3-beta-galactosyl-1,3)-N-acetylgalactosaminide alpha-2,6-sialyltransferase 3 (St6galnac3), transcript variant X6, mRNA	91.4329	-8.55899	1.12108	-7.63457	2.27e-14	4.41e-13	270.653	214.058	130.815	114.064	0	0	0	1.87365
NM_001163631.1	K23225	SATB1; DNA-binding protein SATB1	special AT-rich sequence binding protein 1 (Satb1), transcript variant 3, mRNA	33.6078	-8.55852	2.478	-3.4538	0.000552746	0.00234618	54.7168	0	178.747	35.3991	0	0	0	0
XM_011247239.2	K17963	PPRC1; peroxisome proliferator-activated receptor gamma coactivator-related protein 1	peroxisome proliferative activated receptor, gamma, coactivator-related 1 (Pprc1), transcript variant X7, mRNA	33.6031	-8.55829	3.3845	-2.52867	0.0114494	0.033314	0	90.0786	178.747	0	0	0	0	0
XM_006507959.2	K12032	TRIM66; tripartite motif-containing protein 66	tripartite motif-containing 66 (Trim66), transcript variant X1, mRNA	33.5748	-8.55717	2.41372	-3.54523	0.000392278	0.00172854	119.205	109.45	39.9434	0	0	0	0	0
XM_006524643.4	K15621	BAIAP3; BAI1-associated protein 3	BAI1-associated protein 3 (Baiap3), transcript variant X2, mRNA	33.5416	-8.55591	1.20418	-7.10515	1.2e-12	1.92e-11	114.319	55.2095	30.9561	67.8483	0	0	0	0
XM_030248530.1	K13203	ZFR; zinc finger RNA-binding protein	zinc finger RNA binding protein (Zfr), transcript variant X3, mRNA	33.5447	-8.55584	2.39792	-3.56803	0.000359673	0.00160034	0	47.4608	105.85	115.047	0	0	0	0
XM_006525079.4	K13172	SRRM2; serine/arginine repetitive matrix protein 2	serine/arginine repetitive matrix 2 (Srrm2), transcript variant X9, mRNA	33.5234	-8.55489	3.3845	-2.52767	0.0114823	0.0333942	0	146.257	0	121.93	0	0	0	0
NM_177786.4	K20404	DEPDC5; DEP domain-containing protein 5	DEP domain containing 5 (Depdc5), transcript variant 2, mRNA	33.5096	-8.55433	1.62044	-5.27903	1.3e-07	1.07e-06	54.7168	4.84294	67.9037	140.613	0	0	0	0
NM_001360493.1	K12886	HNRNPK; heterogeneous nuclear ribonucleoprotein K	heterogeneous nuclear ribonucleoprotein K (Hnrnpk), transcript variant 9, mRNA	91.3197	-8.55339	2.09515	-4.08246	4.46e-05	0.000241676	17.5876	0	458.35	252.71	0	0.96413	0.945449	0
NM_001159521.2	K06821	PLXNB; plexin B	plexin B2 (Plxnb2), transcript variant 1, mRNA	33.4845	-8.55318	3.3845	-2.52716	0.0114988	0.0334377	0	0	155.779	112.097	0	0	0	0
XM_030249211.1	K10501	ZBTB20; zinc finger and BTB domain-containing protein 20	zinc finger and BTB domain containing 20 (Zbtb20), transcript variant X33, mRNA	33.4512	-8.55182	2.39338	-3.57311	0.000352762	0.00157273	134.838	0	65.9065	66.865	0	0	0	0
XM_030247862.1	K22403	ZMIZ; zinc finger MIZ domain-containing protein	zinc finger, MIZ-type containing 1 (Zmiz1), transcript variant X1, mRNA	33.4488	-8.55151	1.09641	-7.79958	6.21e-15	1.29e-13	74.2586	39.7121	78.8881	74.7315	0	0	0	0
XM_017319672.2	K14575	AFG2; AAA family ATPase	spermatogenesis associated 5 (Spata5), transcript variant X1, mRNA	33.4153	-8.5503	1.73469	-4.92901	8.26e-07	6.08e-06	85.9836	76.5184	102.854	1.96662	0	0	0	0
XM_006528791.4			leucine-rich repeats and calponin homology (CH) domain containing 2 (Lrch2), transcript variant X3, mRNA	33.4139	-8.55024	1.81803	-4.70303	2.56e-06	1.74e-05	1.95417	55.2095	45.9349	164.213	0	0	0	0
XM_006530450.4	K11428	SETD8; [histone H4]-lysine20 N-methyltransferase SETD8 [EC:2.1.1.361]	lysine methyltransferase 5A (Kmt5a), transcript variant X2, mRNA	33.4025	-8.54976	2.40658	-3.55265	0.000381364	0.00168558	133.861	89.11	0	44.2489	0	0	0	0
XM_006541391.3	K16939	SEPT6_8_11; septin 6/8/11	septin 6 (Sept6), transcript variant X3, mRNA	33.2204	-8.54225	1.05073	-8.12983	4.3e-16	1.01e-14	73.2815	76.5184	59.915	56.0486	0	0	0	0
XM_006507920.3			family with sequence similarity 168, member A (Fam168a), transcript variant X2, mRNA	33.2212	-8.542	1.18762	-7.19251	6.36e-13	1.05e-11	107.48	40.6807	38.9448	78.6647	0	0	0	0
XM_011239987.1	K10380	ANK; ankyrin	ankyrin 2, brain (Ank2), transcript variant X2, mRNA	33.2103	-8.54128	1.1478	-7.44142	9.96e-14	1.81e-12	81.0982	30.9948	76.891	76.6981	0	0	0	0
XM_006506545.4			zinc finger protein 467 (Zfp467), transcript variant X7, mRNA	33.2062	-8.54115	3.38451	-2.5236	0.011616	0.0337207	0	95.8902	169.759	0	0	0	0	0
XM_030249205.1	K10501	ZBTB20; zinc finger and BTB domain-containing protein 20	zinc finger and BTB domain containing 20 (Zbtb20), transcript variant X24, mRNA	33.2001	-8.54109	1.24713	-6.84859	7.46e-12	1.08e-10	88.9149	46.4922	25.9632	104.231	0	0	0	0
XR_003955646.1	K16896	TPCN1; two pore calcium channel protein 1	two pore channel 1 (Tpcn1), transcript variant X4, misc_RNA	33.1289	-8.53784	2.48304	-3.43847	0.000585011	0.00246747	0	29.0576	62.9108	173.062	0	0	0	0
XM_030244308.1			GRAM domain containing 1B (Gramd1b), transcript variant X27, mRNA	33.1206	-8.53743	3.38451	-2.5225	0.0116524	0.0338171	166.105	0	98.8598	0	0	0	0	0
NM_212435.1	K09409	FOXP2_4; forkhead box protein P2/4	forkhead box P2 (Foxp2), transcript variant 2, mRNA	33.0887	-8.53628	1.40274	-6.08543	1.16e-09	1.28e-08	36.1522	117.199	15.9773	95.381	0	0	0	0
NM_001355728.1			PTPRF interacting protein, binding protein 1 (liprin beta 1) (Ppfibp1), transcript variant 3, mRNA	33.0836	-8.53586	2.38411	-3.58032	0.000343175	0.00153552	55.6939	0	97.8612	111.114	0	0	0	0
XM_030250348.1	K19498	ANO3; anoctamin-3	anoctamin 3 (Ano3), transcript variant X2, mRNA	33.0483	-8.53436	2.45591	-3.47503	0.000510798	0.00218613	111.388	26.1519	0	126.847	0	0	0	0
XM_006515387.4	K05699	ACTN1_4; actinin alpha 1/4	actinin, alpha 1 (Actn1), transcript variant X4, mRNA	33.0225	-8.53321	2.52895	-3.37421	0.000740282	0.00304297	175.876	18.4032	69.9009	0	0	0	0	0
XR_001782888.2	K20183	VPS39; Vam6/Vps39-like protein vacuolar protein sorting-associated protein 39	VPS39 HOPS complex subunit (Vps39), transcript variant X1, misc_RNA	33.0077	-8.53264	1.16325	-7.33516	2.21e-13	3.86e-12	112.365	39.7121	56.9193	55.0653	0	0	0	0
NM_001355737.1	K15378	SLC45A1_2_4; solute carrier family 45, member 1/2/4	solute carrier family 45, member 1 (Slc45a1), transcript variant 2, mRNA	32.9651	-8.53079	1.44443	-5.90598	3.51e-09	3.61e-08	32.2439	127.854	88.874	14.7496	0	0	0	0
XM_006532385.4	K18082	MTMR3_4; myotubularin-related protein 3/4 [EC:3.1.3.48 3.1.3.64 3.1.3.95]	myotubularin related protein 4 (Mtmr4), transcript variant X5, mRNA	32.9361	-8.52945	2.44001	-3.49567	0.000472877	0.00204092	58.6252	42.6178	0	162.246	0	0	0	0
NM_001291233.1	K09313	CUTL; homeobox protein cut-like	cut-like homeobox 1 (Cux1), transcript variant 3, mRNA	54.4358	-8.52945	1.1534	-7.39507	1.41e-13	2.52e-12	130.93	50.3665	157.776	95.381	1.03306	0	0	0
NM_145128.3	K00744	MGAT5; alpha-1,3(6)-mannosylglycoprotein beta-1,6-N-acetyl-glucosaminyltransferase [EC:2.4.1.155]	mannoside acetylglucosaminyltransferase 5 (Mgat5), mRNA	32.889	-8.52743	1.13566	-7.50876	5.97e-14	1.11e-12	87.9378	39.7121	48.9306	86.5312	0	0	0	0
XM_017315029.1	K17701	SIPA1L1; signal-induced proliferation-associated 1 like protein 1	signal-induced proliferation-associated 1 like 1 (Sipa1l1), transcript variant X20, mRNA	32.8849	-8.52718	2.40011	-3.55283	0.000381104	0.00168484	127.021	0	87.8754	48.1822	0	0	0	0
XM_017314243.2	K23561	CLK1_4; dual specificity protein kinase CLK1/4 [EC:2.7.12.1]	CDC like kinase 4 (Clk4), transcript variant X1, mRNA	32.8329	-8.52542	1.05788	-8.05896	7.69e-16	1.75e-14	68.3961	79.4242	50.9278	63.9151	0	0	0	0
XM_030249791.1	K17631	SYNGAP; Ras/Rap GTPase-activating protein SynGAP	synaptic Ras GTPase activating protein 1 homolog (rat) (Syngap1), transcript variant X26, mRNA	32.8397	-8.52515	3.38452	-2.51886	0.0117734	0.034124	127.021	0	0	135.697	0	0	0	0
NM_001128096.1	K14951	ATP13A3_4_5; cation-transporting P-type ATPase 13A3/4/5 [EC:7.2.2.-]	ATPase type 13A3 (Atp13a3), transcript variant 1, mRNA	397.883	-8.52485	0.841934	-10.1253	4.27e-24	2.31e-22	1183.25	409.712	606.141	975.443	0	0.96413	6.61814	0.936827
XM_006523793.2	K08064	NFYA; nuclear transcription factor Y, alpha	nuclear transcription factor-Y alpha (Nfya), transcript variant X3, mRNA	32.8229	-8.52447	2.36822	-3.59953	0.000318793	0.00143861	84.0294	70.7069	107.847	0	0	0	0	0
XM_006528055.4	K09228	KRAB; KRAB domain-containing zinc finger protein	zinc finger protein 275 (Zfp275), transcript variant X1, mRNA	32.8184	-8.52415	1.10598	-7.70736	1.28e-14	2.58e-13	86.9607	40.6807	76.891	58.0152	0	0	0	0
NM_001024846.2			zinc finger protein 62 (Zfp62), transcript variant 2, mRNA	32.7954	-8.52348	1.19938	-7.10659	1.19e-12	1.9e-11	103.571	80.3928	46.9335	31.4659	0	0	0	0
XM_030244533.1	K16802	CEP70; centrosomal protein CEP70	centrosomal protein 70 (Cep70), transcript variant X1, mRNA	32.7982	-8.52333	1.10647	-7.70316	1.33e-14	2.66e-13	40.0605	62.9582	68.9023	90.4645	0	0	0	0
NM_009771.3	K03362	FBXW1_11; F-box and WD-40 domain protein 1/11	beta-transducin repeat containing protein (Btrc), transcript variant 2, mRNA	32.7878	-8.52293	2.38701	-3.57055	0.000356236	0.00158639	0	113.325	96.8627	52.1154	0	0	0	0
XM_006522452.4	K08596	SENP7; sentrin-specific protease 7 [EC:3.4.22.68]	SUMO1/sentrin specific peptidase 7 (Senp7), transcript variant X4, mRNA	32.7844	-8.52264	1.24248	-6.8594	6.91e-12	1.01e-10	80.1211	32.932	112.84	36.3824	0	0	0	0
XM_011242705.2	K08958	CSNK1G; casein kinase 1, gamma [EC:2.7.11.1]	casein kinase 1, gamma 1 (Csnk1g1), transcript variant X3, mRNA	32.7671	-8.52199	2.87779	-2.9613	0.00306345	0.0106446	0	144.32	116.834	0.983309	0	0	0	0
XM_030245243.1	K14966	HCFC; host cell factor	host cell factor C2 (Hcfc2), transcript variant X3, mRNA	32.6914	-8.51849	1.07921	-7.89323	2.94e-15	6.34e-14	74.2586	55.2095	83.8811	48.1822	0	0	0	0
XM_006531294.4	K10486	BTBD14; BTB/POZ domain-containing protein 14	nucleus accumbens associated 1, BEN and BTB (POZ) domain containing (Nacc1), transcript variant X3, mRNA	32.609	-8.51485	1.28165	-6.64369	3.06e-11	4.11e-10	37.1293	30.9948	129.816	62.9318	0	0	0	0
NM_001347159.1	K12417	ACOT11; acyl-CoA thioesteraes 11 [EC:3.1.2.-]	acyl-CoA thioesterase 11 (Acot11), transcript variant 1, mRNA	32.5392	-8.5119	3.38453	-2.51494	0.0119053	0.0344443	0	171.44	88.874	0	0	0	0	0
XM_030252616.1			immunoglobulin superfamily, member 10 (Igsf10), transcript variant X7, mRNA	32.5213	-8.51118	2.38325	-3.57124	0.000355292	0.00158287	70.3502	61.9896	0	127.83	0	0	0	0
NM_009386.2	K05701	TJP1; tight junction protein 1	tight junction protein 1 (Tjp1), transcript variant 1, mRNA	132.745	-8.51067	0.852866	-9.9789	1.89e-23	9.64e-22	222.776	258.613	292.585	285.16	0	0	1.8909	0.936827
XM_006528940.3	K10592	HUWE1; E3 ubiquitin-protein ligase HUWE1 [EC:2.3.2.26]	HECT, UBA and WWE domain containing 1 (Huwe1), transcript variant X10, mRNA	32.5089	-8.51052	3.38453	-2.51453	0.0119191	0.0344779	0	0	159.773	100.298	0	0	0	0
NM_029924.2	K23219	MBD5; methyl-CpG-binding domain protein 5	methyl-CpG binding domain protein 5 (Mbd5), transcript variant 1, mRNA	32.4821	-8.50933	3.38454	-2.51418	0.0119309	0.0345058	0	0	145.793	114.064	0	0	0	0
XM_030250406.1	K09299	ZEB1; zinc finger homeobox protein 1	zinc finger E-box binding homeobox 1 (Zeb1), transcript variant X11, mRNA	32.4552	-8.50818	1.1938	-7.12696	1.03e-12	1.65e-11	81.0982	26.1519	62.9108	89.4811	0	0	0	0
XM_006529500.2	K13024	PPIP5K; inositol-hexakisphosphate/diphosphoinositol-pentakisphosphate 1-kinase [EC:2.7.4.24]	diphosphoinositol pentakisphosphate kinase 2 (Ppip5k2), transcript variant X18, mRNA	32.3682	-8.50432	2.37506	-3.58068	0.000342698	0.00153393	66.4419	0	113.839	78.6647	0	0	0	0
XM_006541306.4	K19483	NAV2; neuron navigator 2 [EC:3.6.4.12]	neuron navigator 2 (Nav2), transcript variant X21, mRNA	32.3085	-8.50169	1.23682	-6.87386	6.25e-12	9.13e-11	108.457	24.2147	59.915	65.8817	0	0	0	0
XM_030241936.1	K23796		pleckstrin homology domain containing, family A (phosphoinositide binding specific) member 1 (Plekha1), transcript variant X11, mRNA	32.2295	-8.49866	1.05129	-8.08403	6.27e-16	1.44e-14	68.3961	75.5498	52.925	60.9652	0	0	0	0
XM_006515999.4	K16602	TTLL5; tubulin polyglutamylase TTLL5 [EC:6.-.-.-]	tubulin tyrosine ligase-like family, member 5 (Ttll5), transcript variant X12, mRNA	32.2155	-8.49777	1.12657	-7.54306	4.59e-14	8.63e-13	98.6857	57.1467	39.9434	61.9485	0	0	0	0
XM_011243537.3			cell division cycle and apoptosis regulator 1 (Ccar1), transcript variant X1, mRNA	131.756	-8.49752	0.899779	-9.444	3.59e-21	1.47e-19	165.128	253.77	317.55	314.659	1.03306	0.96413	0.945449	0
XM_006498424.2	K11420	EHMT; [histone H3]-lysine9 N-trimethyltransferase EHMT [EC:2.1.1.355]	euchromatic histone methyltransferase 1 (Ehmt1), transcript variant X3, mRNA	31.9446	-8.48538	2.55508	-3.32098	0.000897005	0.0036114	70.3502	171.44	0	13.7663	0	0	0	0
XM_006520947.4	K23507	MIEF1_2; mitochondrial dynamics protein MID51/49	mitochondrial elongation factor 1 (Mief1), transcript variant X2, mRNA	31.9185	-8.48446	1.17307	-7.23272	4.73e-13	7.92e-12	87.9378	76.5184	27.9604	62.9318	0	0	0	0
XM_030254021.1	K10509	ZBTB37; zinc finger and BTB domain-containing protein 37	zinc finger and BTB domain containing 37 (Zbtb37), transcript variant X10, mRNA	31.8981	-8.48329	2.41064	-3.5191	0.000433007	0.00188671	45.9231	141.414	0	67.8483	0	0	0	0
XM_030248766.1	K15500	PPP6R2; serine/threonine-protein phosphatase 6 regulatory subunit 2	protein phosphatase 6, regulatory subunit 2 (Ppp6r2), transcript variant X12, mRNA	31.885	-8.48261	3.38456	-2.50627	0.0122013	0.0351887	0	167.566	0	87.5145	0	0	0	0
XM_006533016.1	K11307	MYST2; histone acetyltransferase MYST2 [EC:2.3.1.48]	K(lysine) acetyltransferase 7 (Kat7), transcript variant X7, mRNA	31.8372	-8.4804	1.14411	-7.41224	1.24e-13	2.23e-12	85.0065	48.4294	84.8796	36.3824	0	0	0	0
XM_006510890.4	K11644	SIN3A; paired amphipathic helix protein Sin3a	transcriptional regulator, SIN3A (yeast) (Sin3a), transcript variant X1, mRNA	31.8347	-8.48031	3.38456	-2.50559	0.0122248	0.035244	154.38	0	0	100.298	0	0	0	0
XM_006498082.4	K10706	SETX; senataxin [EC:3.6.4.-]	senataxin (Setx), transcript variant X4, mRNA	31.816	-8.47952	2.38458	-3.55598	0.00037657	0.00166691	114.319	51.3351	88.874	0	0	0	0	0
XM_006532347.4	K10776	LIG3; DNA ligase 3 [EC:6.5.1.1]	ligase III, DNA, ATP-dependent (Lig3), transcript variant X1, mRNA	31.7919	-8.47841	1.04969	-8.07707	6.63e-16	1.52e-14	57.6481	70.7069	71.8981	54.082	0	0	0	0
XM_006515946.4	K06756	NRCAM; neuronal cell adhesion molecule	neuronal cell adhesion molecule (Nrcam), transcript variant X3, mRNA	52.4651	-8.47655	1.76054	-4.81474	1.47e-06	1.04e-05	82.0753	0.968587	156.778	178.962	0	0	0	0.936827
XM_030248471.1			family with sequence similarity 49, member B (Fam49b), transcript variant X5, mRNA	31.7077	-8.47464	2.36994	-3.57589	0.000349033	0.00155829	59.6023	106.545	0	87.5145	0	0	0	0
NM_001359211.1	K13575	SLC4A4; solute carrier family 4 (sodium bicarbonate cotransporter), member 4	solute carrier family 4 (anion exchanger), member 4 (Slc4a4), transcript variant 4, mRNA	31.6644	-8.47262	2.40702	-3.51996	0.000431611	0.00188128	0	42.6178	81.8839	128.814	0	0	0	0
XM_006530302.4			TRAF type zinc finger domain containing 1 (Trafd1), transcript variant X4, mRNA	31.6385	-8.47146	2.41437	-3.50877	0.000450192	0.00195415	141.678	45.5236	65.9065	0	0	0	0	0
XM_006529724.4	K05850	ATP2B; P-type Ca2+ transporter type 2B [EC:7.2.2.10]	ATPase, Ca++ transporting, plasma membrane 4 (Atp2b4), transcript variant X2, mRNA	31.6155	-8.47015	1.10378	-7.67376	1.67e-14	3.31e-13	73.2815	40.6807	84.8796	54.082	0	0	0	0
XM_030250818.1	K06086	SORBS1; sorbin and SH3 domain containing 1	sorbin and SH3 domain containing 1 (Sorbs1), transcript variant X32, mRNA	31.5802	-8.46856	1.20914	-7.00377	2.49e-12	3.81e-11	43.9689	31.9634	109.844	66.865	0	0	0	0
NR_121603.1	K01530	E7.6.2.1; phospholipid-translocating ATPase [EC:7.6.2.1]	ATPase, class VI, type 11A (Atp11a), transcript variant 4, non-coding RNA	31.513	-8.46579	1.3558	-6.24413	4.26e-10	4.94e-09	104.548	23.2461	26.9618	97.3476	0	0	0	0
XM_017317962.2	K20174	OSBPL1_2; oxysterol-binding protein-related protein 1/2	oxysterol binding protein-like 1A (Osbpl1a), transcript variant X12, mRNA	31.4992	-8.46535	1.26596	-6.6869	2.28e-11	3.11e-10	44.946	119.136	25.9632	61.9485	0	0	0	0
XM_006529572.3	K04947	KCNT2; potassium channel subfamily T member 2	potassium channel, subfamily T, member 2 (Kcnt2), transcript variant X21, mRNA	31.5006	-8.46529	1.16993	-7.23573	4.63e-13	7.77e-12	85.9836	44.555	33.9519	87.5145	0	0	0	0
NM_001363323.1			zinc finger protein 644 (Zfp644), transcript variant 7, mRNA	31.4841	-8.46442	2.44928	-3.45587	0.00054851	0.00232964	0	154.974	34.9504	61.9485	0	0	0	0
XM_030254358.1	K04559	HIP1; huntingtin interacting protein 1	huntingtin interacting protein 1 (Hip1), transcript variant X3, mRNA	31.4688	-8.46365	3.38457	-2.50065	0.0123964	0.03567	0	127.854	0	123.897	0	0	0	0
XM_030252270.1	K20463	OSBPL3_6_7; oxysterol-binding protein-related protein 3/6/7	oxysterol binding protein-like 6 (Osbpl6), transcript variant X4, mRNA	31.353	-8.4583	3.38458	-2.49907	0.0124519	0.0357969	127.998	0	122.826	0	0	0	0	0
XM_006531090.2			NACHT and WD repeat domain containing 1 (Nwd1), transcript variant X3, mRNA	31.346	-8.45807	2.36378	-3.5782	0.000345972	0.00154616	78.1669	101.702	70.8995	0	0	0	0	0
XM_030254662.1			zinc finger protein 644 (Zfp644), transcript variant X1, mRNA	31.325	-8.45707	2.41468	-3.50235	0.000461173	0.00199599	85.0065	37.7749	127.819	0	0	0	0	0
XM_011244063.3	K17701	SIPA1L1; signal-induced proliferation-associated 1 like protein 1	signal-induced proliferation-associated 1 like 1 (Sipa1l1), transcript variant X3, mRNA	31.322	-8.45697	1.32216	-6.39631	1.59e-10	1.94e-09	114.319	17.4346	53.9235	64.8984	0	0	0	0
NM_019978.4	K08805	DCLK1_2; doublecortin-like kinase 1/2 [EC:2.7.11.1]	doublecortin-like kinase 1 (Dclk1), transcript variant 1, mRNA	31.2951	-8.45596	1.22456	-6.9053	5.01e-12	7.4e-11	103.571	73.6126	26.9618	46.2155	0	0	0	0
XM_011238380.3	K14356	SLCO5A; solute carrier organic anion transporter family, member 5A	solute carrier organic anion transporter family, member 5A1 (Slco5a1), transcript variant X1, mRNA	31.2617	-8.45416	2.3711	-3.56551	0.000363153	0.00161469	108.457	0	66.9051	74.7315	0	0	0	0
XR_880393.3	K00910	ADRBK; beta-adrenergic-receptor kinase [EC:2.7.11.15]	G protein-coupled receptor kinase 3 (Grk3), transcript variant X3, misc_RNA	31.2298	-8.45267	2.40391	-3.51622	0.000437741	0.00190585	0	39.7121	108.846	101.281	0	0	0	0
NM_001362497.1	K04978	TRPM3; transient receptor potential cation channel subfamily M member 3	transient receptor potential cation channel, subfamily M, member 3 (Trpm3), transcript variant 16, mRNA	31.1754	-8.45022	1.40009	-6.0355	1.58e-09	1.71e-08	136.792	16.466	49.9292	46.2155	0	0	0	0
NM_009822.3	K10053	RUNX1T1; CBFA2/RNUX1 translocation partner 1	RUNX1 translocation partner 1 (Runx1t1), transcript variant 3, mRNA	31.1337	-8.44839	1.16547	-7.24892	4.2e-13	7.09e-12	67.419	50.3665	32.9533	98.3309	0	0	0	0
XM_006520921.4	K18402	PHF20; PHD finger protein 20	PHD finger protein 20-like 1 (Phf20l1), transcript variant X10, mRNA	31.0331	-8.44352	2.18626	-3.86208	0.000112426	0.000560747	58.6252	0.968587	184.738	3.93324	0	0	0	0
XM_006511475.4	K16470	DZIP1; zinc finger protein DZIP1	DAZ interacting protein 1-like (Dzip1l), transcript variant X4, mRNA	31.0282	-8.44343	1.3189	-6.40189	1.53e-10	1.88e-09	127.021	23.2461	39.9434	58.0152	0	0	0	0
XM_030246856.1	K14944	NOVA; RNA-binding protein Nova	NOVA alternative splicing regulator 1 (Nova1), transcript variant X3, mRNA	30.9882	-8.44171	1.1515	-7.33103	2.28e-13	3.97e-12	103.571	57.1467	42.9391	44.2489	0	0	0	0
XM_006496277.4	K23285	GULP1; PTB domain-containing engulfment adapter protein 1	GULP, engulfment adaptor PTB domain containing 1 (Gulp1), transcript variant X3, mRNA	30.9986	-8.44164	1.08452	-7.78378	7.04e-15	1.45e-13	45.9231	51.3351	82.8825	67.8483	0	0	0	0
XM_006505075.2	K17551	PPP1R9; neurabin	protein phosphatase 1, regulatory subunit 9A (Ppp1r9a), transcript variant X6, mRNA	30.9816	-8.44126	1.53671	-5.49308	3.95e-08	3.53e-07	144.609	47.4608	46.9335	8.84978	0	0	0	0
NM_134048.2	K15685	CBLL1; E3 ubiquitin-protein ligase Hakai [EC:2.3.2.27]	Casitas B-lineage lymphoma-like 1 (Cbll1), transcript variant 2, mRNA	30.9369	-8.43913	2.50585	-3.36777	0.000757776	0.00310716	140.7	90.0786	0	16.7163	0	0	0	0
XM_011243888.1	K21842	EFR3; protein EFR3	EFR3 homolog B (Efr3b), transcript variant X2, mRNA	30.9257	-8.43862	1.47002	-5.74048	9.44e-09	9.19e-08	45.9231	99.7645	92.8683	8.84978	0	0	0	0
XM_030245905.1	K18412	TNRC6; trinucleotide repeat-containing gene 6 protein	trinucleotide repeat containing 6C (Tnrc6c), transcript variant X1, mRNA	369.791	-8.43839	1.28586	-6.56244	5.29e-11	6.87e-10	966.339	750.655	696.013	536.887	0	0	0	8.43144
XM_006520919.4	K18402	PHF20; PHD finger protein 20	PHD finger protein 20-like 1 (Phf20l1), transcript variant X5, mRNA	30.882	-8.43652	2.54192	-3.31896	0.000903545	0.00363331	153.403	0	79.8867	13.7663	0	0	0	0
XM_011247583.2	K20686	ARHGEF9; Rho guanine nucleotide exchange factor 9	CDC42 guanine nucleotide exchange factor (GEF) 9 (Arhgef9), transcript variant X4, mRNA	84.438	-8.4353	1.55104	-5.43848	5.37e-08	4.7e-07	12.7021	216.964	92.8683	351.041	0	1.92826	0	0
NM_172783.4	K07190	PHKA_B; phosphorylase kinase alpha/beta subunit	phosphorylase kinase alpha 2 (Phka2), transcript variant 1, mRNA	30.8394	-8.43448	1.12817	-7.47628	7.65e-14	1.4e-12	41.0376	49.398	59.915	96.3643	0	0	0	0
XM_011244739.3	K08362	THRB; thyroid hormone receptor beta	thyroid hormone receptor beta (Thrb), transcript variant X2, mRNA	30.8134	-8.43327	1.04872	-8.04148	8.88e-16	2.01e-14	50.8085	61.9896	62.9108	70.7983	0	0	0	0
NM_001290641.1	K19901	DAB2IP; disabled homolog 2-interacting protein	disabled 2 interacting protein (Dab2ip), transcript variant 7, mRNA	30.7703	-8.43146	1.14485	-7.36471	1.78e-13	3.12e-12	101.617	52.3037	51.9264	40.3157	0	0	0	0
XM_006506164.4	K18261	DYSF; dysferlin	dysferlin (Dysf), transcript variant X2, mRNA	30.7679	-8.43134	1.15566	-7.2957	2.97e-13	5.09e-12	86.9607	68.7697	60.9136	29.4993	0	0	0	0
XM_006506204.3	K23480	ZNF362_384; zinc finger protein 362/384	zinc finger protein 384 (Zfp384), transcript variant X10, mRNA	30.7549	-8.43063	2.49702	-3.37627	0.000734748	0.00302417	25.4042	169.503	0	51.1321	0	0	0	0
XM_030247099.1	K19041	RNF38_44; E3 ubiquitin-protein ligase RNF38/44 [EC:2.3.2.27]	ring finger protein 44 (Rnf44), transcript variant X21, mRNA	50.6255	-8.42479	1.13944	-7.39383	1.43e-13	2.54e-12	106.502	54.2409	157.776	85.5479	0	0	0	0.936827
XM_006534216.4	K20317	SPAG9; c-Jun-amino-terminal kinase-interacting protein 4	sperm associated antigen 9 (Spag9), transcript variant X7, mRNA	30.6074	-8.42391	1.14614	-7.34979	1.99e-13	3.47e-12	57.6481	70.7069	30.9561	85.5479	0	0	0	0
XM_006499687.4	K23399	MGA; MAX gene-associated protein	MAX gene associated (Mga), transcript variant X2, mRNA	30.5693	-8.42201	1.36682	-6.16174	7.2e-10	8.11e-09	83.0524	61.021	11.983	88.4978	0	0	0	0
XM_030248918.1	K00901	dgkA; diacylglycerol kinase (ATP) [EC:2.7.1.107]	diacylglycerol kinase, gamma (Dgkg), transcript variant X5, mRNA	30.5702	-8.42192	1.21884	-6.90978	4.85e-12	7.18e-11	65.4648	74.5812	82.8825	21.6328	0	0	0	0
XM_030243432.1	K16578	CLASP1_2; CLIP-associating protein 1/2	CLIP associating protein 1 (Clasp1), transcript variant X13, mRNA	30.5525	-8.42102	2.39036	-3.52291	0.000426842	0.00186269	57.6481	0	124.823	61.9485	0	0	0	0
XM_030247397.1	K20210	RREB1; ras-responsive element-binding protein 1	ras responsive element binding protein 1 (Rreb1), transcript variant X15, mRNA	30.5258	-8.41972	3.38461	-2.48765	0.012859	0.0367957	0	0	86.8768	157.329	0	0	0	0
XM_030244345.1	K06821	PLXNB; plexin B	plexin B1 (Plxnb1), transcript variant X7, mRNA	30.522	-8.41956	3.38461	-2.4876	0.0128608	0.0367989	203.234	0	40.9419	0	0	0	0	0
XM_006524174.3	K15008	DLGAP1; discs, large-associated protein 1	DLG associated protein 1 (Dlgap1), transcript variant X9, mRNA	30.5121	-8.41912	2.42682	-3.4692	0.000522014	0.00222912	54.7168	43.5864	145.793	0	0	0	0	0
XM_030245185.1	K16449	RGS; regulator of G-protein signaling	regulator of G-protein signaling 17 (Rgs17), transcript variant X1, mRNA	30.5053	-8.41897	1.21471	-6.93082	4.18e-12	6.25e-11	27.3584	104.607	62.9108	49.1655	0	0	0	0
XM_006524245.3	K17631	SYNGAP; Ras/Rap GTPase-activating protein SynGAP	synaptic Ras GTPase activating protein 1 homolog (rat) (Syngap1), transcript variant X17, mRNA	30.4791	-8.41757	2.87721	-2.92561	0.00343785	0.0117693	0	154.974	87.8754	0.983309	0	0	0	0
XM_006496696.4	K05125	DDR2; discoidin domain receptor family member 2 [EC:2.7.10.1]	discoidin domain receptor family, member 2 (Ddr2), transcript variant X1, mRNA	30.4368	-8.41564	1.15008	-7.31742	2.53e-13	4.37e-12	99.6628	42.6178	59.915	41.299	0	0	0	0
NM_001113246.2	K20630	CHN1_2; chimaerin	chimerin 1 (Chn1), transcript variant 3, mRNA	30.4303	-8.4153	2.41493	-3.4847	0.000492693	0.00211801	42.9918	137.539	62.9108	0	0	0	0	0
XM_017314945.1	K04834	SCN2A; voltage-gated sodium channel type II alpha	sodium channel, voltage-gated, type II, alpha (Scn2a), transcript variant X1, mRNA	30.4307	-8.41528	2.36123	-3.56394	0.000365325	0.00162308	81.0982	0	70.8995	91.4478	0	0	0	0
NM_001362830.1			PHD finger protein 21A (Phf21a), transcript variant 6, mRNA	30.4126	-8.41443	2.36343	-3.56026	0.000370489	0.00164323	91.8461	0	65.9065	85.5479	0	0	0	0
XM_030250405.1	K09299	ZEB1; zinc finger homeobox protein 1	zinc finger E-box binding homeobox 1 (Zeb1), transcript variant X9, mRNA	30.3739	-8.41262	2.38014	-3.53451	0.000408535	0.00179243	0	108.482	50.9278	83.5813	0	0	0	0
NM_001370744.1	K08798	MARK; MAP/microtubule affinity-regulating kinase [EC:2.7.11.1]	MAP/microtubule affinity regulating kinase 3 (Mark3), transcript variant 3, mRNA	30.3488	-8.41136	3.38462	-2.48517	0.0129489	0.0370174	168.059	0	0	74.7315	0	0	0	0
XM_006498068.3	K16770	CNTRL; centriolin	centriolin (Cntrl), transcript variant X1, mRNA	30.2999	-8.40929	1.32082	-6.3667	1.93e-10	2.33e-09	109.434	79.4242	28.9589	24.5827	0	0	0	0
NM_144789.2			PR domain containing 15 (Prdm15), transcript variant 1, mRNA	30.2945	-8.40872	1.25286	-6.71163	1.92e-11	2.65e-10	85.9836	29.0576	94.8655	32.4492	0	0	0	0
XM_006532050.3	K02154	ATPeV0A; V-type H+-transporting ATPase subunit a	ATPase, H+ transporting, lysosomal V0 subunit A1 (Atp6v0a1), transcript variant X2, mRNA	30.2797	-8.40821	1.2754	-6.59262	4.32e-11	5.67e-10	33.2209	105.576	76.891	26.5494	0	0	0	0
XM_030248405.1	K13162	PCBP2; poly(rC)-binding protein 2	poly(rC) binding protein 2 (Pcbp2), transcript variant X45, mRNA	30.2709	-8.40767	1.99344	-4.21767	2.47e-05	0.000140289	91.8461	14.5288	134.809	0.983309	0	0	0	0
XM_011246053.2			pyridoxal-dependent decarboxylase domain containing 1 (Pdxdc1), transcript variant X1, mRNA	30.2621	-8.40723	3.38462	-2.48395	0.0129934	0.0371261	0	51.3351	0	190.762	0	0	0	0
NM_001166408.1			retinoic acid induced 14 (Rai14), transcript variant 2, mRNA	30.2356	-8.40641	1.10264	-7.62391	2.46e-14	4.78e-13	50.8085	85.2357	40.9419	64.8984	0	0	0	0
NM_029291.1	K18667	ASCC2; activating signal cointegrator complex subunit 2	activating signal cointegrator 1 complex subunit 2 (Ascc2), mRNA	30.1973	-8.40419	1.07205	-7.83939	4.53e-15	9.56e-14	80.1211	46.4922	58.9165	56.0486	0	0	0	0
XM_006532244.3	K12321	GUCY2D_E; guanylate cyclase 2D/E [EC:4.6.1.2]	guanylate cyclase 2e (Gucy2e), transcript variant X2, mRNA	30.1975	-8.40406	1.26142	-6.66241	2.69e-11	3.64e-10	27.3584	32.932	87.8754	93.4144	0	0	0	0
NM_133442.2	K20251	GRIP; glutamate receptor-interacting protein	glutamate receptor interacting protein 1 (Grip1), transcript variant 3, mRNA	30.1811	-8.4034	2.36589	-3.55191	0.00038245	0.00168994	0	60.0524	94.8655	86.5312	0	0	0	0
XR_003951376.1	K18402	PHF20; PHD finger protein 20	PHD finger protein 20-like 1 (Phf20l1), transcript variant X23, misc_RNA	30.1649	-8.40269	2.44559	-3.43586	0.00059068	0.00248754	36.1522	152.068	0	53.0987	0	0	0	0
XM_017321270.2	K24015	UNC80; protein unc-80	unc-80, NALCN activator (Unc80), transcript variant X10, mRNA	30.1399	-8.40141	3.38463	-2.48223	0.0130564	0.0372824	104.548	136.571	0	0	0	0	0	0
NM_001033159.2	K09228	KRAB; KRAB domain-containing zinc finger protein	zinc finger protein 597 (Zfp597), mRNA	30.1004	-8.39973	1.28012	-6.56166	5.32e-11	6.9e-10	59.6023	64.8954	17.9745	98.3309	0	0	0	0
NM_145441.3			UBX domain protein 2A (Ubxn2a), mRNA	30.0936	-8.39918	3.38463	-2.48157	0.0130806	0.0373431	179.784	0	0	60.9652	0	0	0	0
XM_030242480.1			EMSY, BRCA2-interacting transcriptional repressor (Emsy), transcript variant X13, mRNA	30.085	-8.39877	2.4964	-3.36436	0.000767218	0.00314239	0	17.4346	130.815	92.4311	0	0	0	0
NM_001360694.1	K13627	SLC12A7; solute carrier family 12 (potassium/chloride transporter), member 7	solute carrier family 12, member 7 (Slc12a7), transcript variant 2, mRNA	30.0504	-8.39729	1.09611	-7.66102	1.84e-14	3.64e-13	88.9149	49.398	52.925	49.1655	0	0	0	0
NM_001081144.2			zinc finger protein 518B (Zfp518b), transcript variant 1, mRNA	30.0209	-8.39575	2.39883	-3.49994	0.000465371	0.0020117	0	89.11	39.9434	111.114	0	0	0	0
XM_006535225.4	K22262	WDFY3; WD repeat and FYVE domain-containing protein 3	WD repeat and FYVE domain containing 3 (Wdfy3), transcript variant X7, mRNA	360.372	-8.39553	1.21486	-6.91072	4.82e-12	7.14e-11	76.2127	575.341	815.843	1407.12	0	0	3.78179	4.68413
XM_006507518.3	K20125	FCHSD; F-BAR and double SH3 domains protein	FCH and double SH3 domains 2 (Fchsd2), transcript variant X3, mRNA	29.9792	-8.39391	1.2644	-6.63867	3.17e-11	4.24e-10	103.571	70.7069	42.9391	22.6161	0	0	0	0
XM_006541484.1			immunoglobulin superfamily, member 1 (Igsf1), transcript variant X4, mRNA	29.9691	-8.39324	2.49478	-3.36432	0.000767337	0.00314247	0	41.6493	29.9575	168.146	0	0	0	0
XM_017316628.2			EGF-like, fibronectin type III and laminin G domains (Egflam), transcript variant X1, mRNA	29.9643	-8.39288	1.05857	-7.92851	2.22e-15	4.85e-14	45.9231	59.0838	63.9094	70.7983	0	0	0	0
XM_030250065.1	K20160	DENND1; DENN domain-containing protein 1	DENN/MADD domain containing 1A (Dennd1a), transcript variant X9, mRNA	81.634	-8.39125	1.09098	-7.69146	1.45e-14	2.91e-13	122.136	182.094	115.836	231.078	0	1.92826	0	0
XM_006510995.3	K15603	TCF4_12; transcription factor 4/12	transcription factor 12 (Tcf12), transcript variant X2, mRNA	29.8972	-8.38977	2.49201	-3.36667	0.00076082	0.00311781	40.0605	0	31.9547	167.163	0	0	0	0
XM_030254651.1	K22038	LRRC8; volume-regulated anion channel	leucine rich repeat containing 8 family, member B (Lrrc8b), transcript variant X2, mRNA	29.8962	-8.3897	2.41818	-3.46943	0.000521558	0.00222763	33.2209	0	92.8683	113.081	0	0	0	0
XM_011245336.3	K22859	JBTS17; protein JBTS17	ciliogenesis and planar polarity effector 1 (Cplane1), transcript variant X12, mRNA	29.8809	-8.38899	2.44987	-3.42426	0.000616487	0.00258428	60.5794	0	31.9547	146.513	0	0	0	0
NM_022979.2	K14297	NUP98; nuclear pore complex protein Nup98-Nup96	nucleoporin 98 (Nup98), transcript variant 2, mRNA	29.8665	-8.38831	1.88808	-4.44276	8.88e-06	5.48e-05	85.9836	0.968587	35.949	116.03	0	0	0	0
XM_030255460.1	K20164	DENND5; DENN domain-containing protein 5	DENN/MADD domain containing 5B (Dennd5b), transcript variant X5, mRNA	29.8291	-8.38643	3.38464	-2.47779	0.0132198	0.0376747	48.8543	0	0	189.779	0	0	0	0
XM_006502250.4	K08018	RAPGEF2; Rap guanine nucleotide exchange factor 2	Rap guanine nucleotide exchange factor (GEF) 2 (Rapgef2), transcript variant X2, mRNA	29.8242	-8.38621	3.38464	-2.47773	0.0132222	0.0376788	0	195.655	42.9391	0	0	0	0	0
NM_207653.6	K04724	CFLAR; CASP8 and FADD-like apoptosis regulator	CASP8 and FADD-like apoptosis regulator (Cflar), transcript variant 1, mRNA	29.7087	-8.38059	2.89504	-2.8948	0.00379395	0.0128071	0	0.968587	174.752	61.9485	0	0	0	0
XM_006519383.3	K16470	DZIP1; zinc finger protein DZIP1	DAZ interacting protein 1 (Dzip1), transcript variant X1, mRNA	29.6398	-8.37726	3.38465	-2.47508	0.0133207	0.0379269	0	120.105	0	117.014	0	0	0	0
XM_006507895.3	K14297	NUP98; nuclear pore complex protein Nup98-Nup96	nucleoporin 98 (Nup98), transcript variant X1, mRNA	29.6372	-8.37717	2.40353	-3.48537	0.000491461	0.00211358	0	49.398	56.9193	130.78	0	0	0	0
XM_030255370.1	K04717	SGPP2; sphingosine-1-phosphate phosphotase 2 [EC:3.1.3.-]	sphingosine-1-phosphate phosphotase 2 (Sgpp2), transcript variant X1, mRNA	29.6351	-8.37708	1.57705	-5.31187	1.09e-07	9.08e-07	111.388	4.84294	57.9179	62.9318	0	0	0	0
XM_006540315.4			zinc finger protein 329 (Zfp329), transcript variant X3, mRNA	29.5823	-8.37447	3.38465	-2.47425	0.0133516	0.0380046	148.517	88.1415	0	0	0	0	0	0
XM_006540643.4	K05087	IGF1R; insulin-like growth factor 1 receptor [EC:2.7.10.1]	insulin-like growth factor I receptor (Igf1r), transcript variant X3, mRNA	29.5609	-8.37349	2.4535	-3.41288	0.000642801	0.00268082	0	121.073	23.966	91.4478	0	0	0	0
XM_030250474.1			zinc finger protein 608 (Zfp608), transcript variant X3, mRNA	29.5623	-8.37347	3.38465	-2.47395	0.0133627	0.0380326	75.2357	0	0	161.263	0	0	0	0
XM_030247081.1			arrestin domain containing 3 (Arrdc3), transcript variant X2, mRNA	29.4842	-8.36969	2.38432	-3.51031	0.000447583	0.00194376	94.7774	0	95.8641	45.2322	0	0	0	0
XM_006502897.3	K00781	SIAT6; neolactotetraosylceramide alpha-2,3-sialyltransferase (sialyltransferase 6) [EC:2.4.99.6]	ST3 beta-galactoside alpha-2,3-sialyltransferase 3 (St3gal3), transcript variant X9, mRNA	29.4302	-8.36711	1.86688	-4.48186	7.4e-06	4.63e-05	0.977087	113.325	76.891	44.2489	0	0	0	0
NM_001164689.1	K09228	KRAB; KRAB domain-containing zinc finger protein	predicted gene 6710 (Gm6710), mRNA	29.398	-8.36561	1.31582	-6.35769	2.05e-10	2.47e-09	23.4501	73.6126	29.9575	108.164	0	0	0	0
XM_030243339.1	K08857	NEK1_4_5; NIMA (never in mitosis gene a)-related kinase 1/4/5 [EC:2.7.11.1]	NIMA (never in mitosis gene a)-related expressed kinase 1 (Nek1), transcript variant X3, mRNA	29.3887	-8.36489	1.35717	-6.16349	7.12e-10	8.02e-09	26.3813	49.398	130.815	28.516	0	0	0	0
XM_030244192.1	K09392	TFDP2; transcription factor Dp-2	transcription factor Dp 2 (Tfdp2), transcript variant X26, mRNA	29.3711	-8.36419	2.4043	-3.47885	0.000503571	0.00215843	0	103.639	35.949	95.381	0	0	0	0
XM_017320910.1	K20404	DEPDC5; DEP domain-containing protein 5	DEP domain containing 5 (Depdc5), transcript variant X19, mRNA	29.3259	-8.36201	1.17245	-7.13206	9.89e-13	1.59e-11	100.64	40.6807	55.9207	37.3658	0	0	0	0
XM_030253277.1	K20052	LRP8; low-density lipoprotein receptor-related protein 8	low density lipoprotein receptor-related protein 8, apolipoprotein e receptor (Lrp8), transcript variant X5, mRNA	29.2995	-8.36063	2.46651	-3.38967	0.000699781	0.00289717	38.1064	0	39.9434	156.346	0	0	0	0
XM_011239315.3	K04910	KCNH7; potassium voltage-gated channel Eag-related subfamily H member 7	potassium voltage-gated channel, subfamily H (eag-related), member 7 (Kcnh7), transcript variant X4, mRNA	48.4055	-8.36016	1.85187	-4.51443	6.35e-06	4.02e-05	87.9378	264.424	32.9533	0.983309	0	0	0.945449	0
NM_172583.3	K21989	TMEM63; calcium permeable stress-gated cation channel	transmembrane protein 63c (Tmem63c), transcript variant 1, mRNA	29.2811	-8.35962	1.17903	-7.09022	1.34e-12	2.12e-11	83.0524	29.0576	77.8896	44.2489	0	0	0	0
XM_006508251.4			family with sequence similarity 160, member A2 (Fam160a2), transcript variant X1, mRNA	29.2517	-8.35831	2.88483	-2.89733	0.00376354	0.0127222	65.4648	167.566	0	0.983309	0	0	0	0
XM_030250073.1	K09228	KRAB; KRAB domain-containing zinc finger protein	zinc finger protein 942 (Zfp942), transcript variant X2, mRNA	29.2417	-8.35795	1.35171	-6.18325	6.28e-10	7.14e-09	103.571	71.6755	43.9377	14.7496	0	0	0	0
XM_030245065.1	K08543	NR2C1; testicular receptor 2	nuclear receptor subfamily 2, group C, member 1 (Nr2c1), transcript variant X1, mRNA	29.2413	-8.35776	1.20206	-6.95285	3.58e-12	5.38e-11	66.4419	61.9896	82.8825	22.6161	0	0	0	0
XR_377419.4	K05114	EPHB6; Eph receptor B6 [EC:2.7.10.1]	Eph receptor B6 (Ephb6), transcript variant X3, misc_RNA	29.2395	-8.35769	2.35953	-3.5421	0.000396961	0.00174684	83.0524	61.9896	88.874	0	0	0	0	0
XM_011247436.3	K06103	CASK; calcium/calmodulin-dependent serine protein kinase [EC:2.7.11.1]	calcium/calmodulin-dependent serine protein kinase (MAGUK family) (Cask), transcript variant X6, mRNA	29.2021	-8.35578	3.38467	-2.46872	0.0135598	0.0385257	64.4877	0	0	169.129	0	0	0	0
XM_006516839.4	K09239	HIVEP; human immunodeficiency virus type I enhancer-binding protein	human immunodeficiency virus type I enhancer binding protein 1 (Hivep1), transcript variant X2, mRNA	29.1619	-8.35384	2.40549	-3.47283	0.000515009	0.00220221	0	91.0472	106.848	35.3991	0	0	0	0
XM_006496485.4			neuronal tyrosine-phophorylated phosphoinositide 3-kinase adaptor 2 (Nyap2), transcript variant X1, mRNA	29.1371	-8.35265	2.36393	-3.53337	0.000410295	0.00179885	95.7545	79.4242	57.9179	0	0	0	0	0
XM_011238657.3	K10590	TRIP12; E3 ubiquitin-protein ligase TRIP12 [EC:2.3.2.26]	thyroid hormone receptor interactor 12 (Trip12), transcript variant X4, mRNA	29.1333	-8.35254	1.85438	-4.50422	6.66e-06	4.2e-05	99.6628	87.1729	0.998584	45.2322	0	0	0	0
XM_011245342.3	K06804	CDH12; cadherin 12, type 2, N-cadherin 2	cadherin 12 (Cdh12), transcript variant X2, mRNA	29.1231	-8.35191	2.39462	-3.48778	0.000487043	0.00209688	42.0147	0	77.8896	113.081	0	0	0	0
XM_006526511.3	K01530	E7.6.2.1; phospholipid-translocating ATPase [EC:7.6.2.1]	ATPase, class II, type 9B (Atp9b), transcript variant X13, mRNA	29.1107	-8.35129	3.38467	-2.46739	0.0136103	0.0386464	48.8543	184.032	0	0	0	0	0	0
NM_199470.2	K06814	CDH24; cadherin-like 24	cadherin-like 24 (Cdh24), mRNA	29.015	-8.34653	1.24425	-6.70811	1.97e-11	2.71e-10	95.7545	21.3089	64.908	50.1488	0	0	0	0
XM_006539896.3			RIKEN cDNA 4931406P16 gene (4931406P16Rik), transcript variant X4, mRNA	29.0012	-8.34586	2.37114	-3.51976	0.000431933	0.00188256	52.7627	0	82.8825	96.3643	0	0	0	0
XM_006525952.4	K19192	SAP130; histone deacetylase complex subunit SAP130	Sin3A associated protein (Sap130), transcript variant X3, mRNA	28.9729	-8.3445	2.37227	-3.51751	0.00043561	0.00189766	80.1211	49.398	0	102.264	0	0	0	0
XM_011247032.3	K20305	TRAPPC8; trafficking protein particle complex subunit 8	trafficking protein particle complex 8 (Trappc8), transcript variant X9, mRNA	28.9656	-8.34414	1.06383	-7.84349	4.38e-15	9.27e-14	42.0147	66.8325	61.9122	60.9652	0	0	0	0
NM_001164624.1	K09228	KRAB; KRAB domain-containing zinc finger protein	zinc finger protein 809 (Zfp809), transcript variant 2, mRNA	28.9626	-8.34402	1.14099	-7.31296	2.61e-13	4.51e-12	85.9836	33.9006	45.9349	65.8817	0	0	0	0
XM_006530231.4	K07359	CAMKK2; calcium/calmodulin-dependent protein kinase kinase 2 [EC:2.7.11.17]	calcium/calmodulin-dependent protein kinase kinase 2, beta (Camkk2), transcript variant X2, mRNA	28.959	-8.34387	1.05807	-7.88593	3.12e-15	6.72e-14	65.4648	48.4294	49.9292	67.8483	0	0	0	0
XM_030253854.1	K22733	NIPA; magnesium transporter	NIPA-like domain containing 3 (Nipal3), transcript variant X3, mRNA	28.8779	-8.33974	2.8852	-2.89052	0.00384601	0.0129612	167.082	62.9582	0	0.983309	0	0	0	0
XM_030250961.1	K18622	ADD; adducin	adducin 3 (gamma) (Add3), transcript variant X3, mRNA	28.8776	-8.33969	2.40558	-3.46682	0.000526656	0.00224681	57.6481	44.555	128.817	0	0	0	0	0
XM_006510013.4	K08171	SLC37A4; MFS transporter, OPA family, solute carrier family 37 (glycerol-6-phosphate transporter), member 4	solute carrier family 37 (glucose-6-phosphate transporter), member 4 (Slc37a4), transcript variant X2, mRNA	28.865	-8.33905	1.12543	-7.40965	1.27e-13	2.27e-12	77.1898	49.398	70.8995	33.4325	0	0	0	0
XM_006534375.4	K17924	SNX10_11; sorting nexin-10/11	sorting nexin 11 (Snx11), transcript variant X1, mRNA	28.8503	-8.33839	1.39202	-5.99016	2.1e-09	2.22e-08	73.2815	67.8011	79.8867	9.83309	0	0	0	0
XM_030248930.1			PR domain containing 15 (Prdm15), transcript variant X6, mRNA	28.8233	-8.33699	2.46418	-3.38328	0.000716264	0.00295564	21.4959	84.2671	124.823	0	0	0	0	0
XM_017318174.2	K07520	ABLIM; actin-binding LIM protein	actin-binding LIM protein 1 (Ablim1), transcript variant X4, mRNA	28.816	-8.33658	3.38468	-2.46303	0.0137768	0.0390468	0	133.665	96.8627	0	0	0	0	0
XM_030253922.1	K17943	PUM; pumilio RNA-binding family	pumilio RNA-binding family member 1 (Pum1), transcript variant X5, mRNA	28.8037	-8.33606	2.07249	-4.02224	5.76e-05	0.000305361	11.725	38.7435	0.998584	178.962	0	0	0	0
NM_001081252.2	K11718	HUGT; UDP-glucose:glycoprotein glucosyltransferase [EC:2.4.1.-]	UDP-glucose glycoprotein glucosyltransferase 2 (Uggt2), mRNA	28.8014	-8.33605	1.19237	-6.99114	2.73e-12	4.14e-11	38.1064	61.021	32.9533	98.3309	0	0	0	0
XM_030250161.1			plakophilin 4 (Pkp4), transcript variant X11, mRNA	269.164	-8.33532	1.10449	-7.54679	4.46e-14	8.41e-13	422.101	502.697	559.207	662.75	0	0	0	6.55779
XM_030242016.1			high density lipoprotein (HDL) binding protein (Hdlbp), transcript variant X2, mRNA	28.688	-8.33036	1.15866	-7.18963	6.5e-13	1.07e-11	94.7774	50.3665	50.9278	33.4325	0	0	0	0
XM_006530910.4	K09228	KRAB; KRAB domain-containing zinc finger protein	zinc finger protein 612 (Zfp612), transcript variant X5, mRNA	28.6789	-8.32972	2.47462	-3.36607	0.00076248	0.003124	87.9378	0	121.827	19.6662	0	0	0	0
XM_011247996.3	K04947	KCNT2; potassium channel subfamily T member 2	potassium channel, subfamily T, member 2 (Kcnt2), transcript variant X7, mRNA	28.5788	-8.3247	2.36679	-3.51729	0.00043597	0.00189876	67.419	0	60.9136	100.298	0	0	0	0
XM_030252379.1	K10380	ANK; ankyrin	ankyrin 2, brain (Ank2), transcript variant X43, mRNA	28.5193	-8.3217	2.77464	-2.9992	0.00270692	0.0095622	145.586	1.93717	0	80.6314	0	0	0	0
XM_006519032.4	K04440	JNK; mitogen-activated protein kinase 8/9/10 (c-Jun N-terminal kinase) [EC:2.7.11.24]	mitogen-activated protein kinase 8 (Mapk8), transcript variant X1, mRNA	28.4604	-8.31866	1.3701	-6.07158	1.27e-09	1.38e-08	67.419	10.6545	73.8952	75.7148	0	0	0	0
XM_030252715.1	K14943	MBNL; muscleblind	muscleblind like splicing factor 1 (Mbnl1), transcript variant X16, mRNA	28.422	-8.31672	2.57613	-3.22838	0.00124495	0.00483305	19.5417	28.089	179.745	0	0	0	0	0
XM_006503574.2	K21625	DMTF1; cyclin-D-binding Myb-like transcription factor 1	cyclin D binding myb-like transcription factor 1 (Dmtf1), transcript variant X7, mRNA	28.3772	-8.31448	2.35622	-3.52874	0.000417547	0.0018267	69.3731	0	84.8796	72.7649	0	0	0	0
XM_006539986.3	K20175	ANKRD27; ankyrin repeat domain-containing protein 27	ankyrin repeat domain 27 (VPS9 domain) (Ankrd27), transcript variant X2, mRNA	28.2661	-8.30886	2.43179	-3.41677	0.000633697	0.00264813	29.3126	125.916	70.8995	0	0	0	0	0
XM_011245182.3			thioredoxin domain containing 16 (Txndc16), transcript variant X5, mRNA	28.1596	-8.30348	1.96339	-4.22917	2.35e-05	0.000133889	10.748	165.628	46.9335	1.96662	0	0	0	0
XM_006535746.4	K05629	AIP1; atrophin-1 interacting protein 1	membrane associated guanylate kinase, WW and PDZ domain containing 2 (Magi2), transcript variant X4, mRNA	28.119	-8.30137	2.39086	-3.47213	0.000516354	0.00220757	64.4877	117.199	0	43.2656	0	0	0	0
XM_030247863.1	K22403	ZMIZ; zinc finger MIZ domain-containing protein	zinc finger, MIZ-type containing 1 (Zmiz1), transcript variant X3, mRNA	28.1126	-8.30085	1.29556	-6.40714	1.48e-10	1.81e-09	28.3355	55.2095	112.84	28.516	0	0	0	0
XM_006517720.2	K15258	PARP6_8; poly [ADP-ribose] polymerase 6/8 [EC:2.4.2.30]	poly (ADP-ribose) polymerase family, member 8 (Parp8), transcript variant X5, mRNA	28.0965	-8.30019	2.39205	-3.46991	0.000520631	0.00222398	53.7398	120.105	50.9278	0	0	0	0	0
XM_006496466.4	K21853	DOCK9_10_11; dedicator of cytokinesis protein 9/10/11	dedicator of cytokinesis 10 (Dock10), transcript variant X4, mRNA	28.0774	-8.29916	2.91777	-2.84435	0.00445025	0.0147237	183.692	0	39.9434	0.983309	0	0	0	0
NM_001033354.3	K12495	IQSEC; IQ motif and SEC7 domain-containing protein	IQ motif and Sec7 domain 3 (Iqsec3), transcript variant 1, mRNA	566.594	-8.29778	1.53912	-5.39126	7e-08	6.01e-07	1350.33	975.368	1144.38	1048.21	14.4628	0	0	0
XM_006538902.4	K06107	EPB41; erythrocyte membrane protein band 4.1	erythrocyte membrane protein band 4.1 (Epb41), transcript variant X10, mRNA	28.031	-8.29677	2.38655	-3.47647	0.00050807	0.00217579	41.0376	0	84.8796	98.3309	0	0	0	0
NM_001291025.1	K03860	PIGQ; phosphatidylinositol N-acetylglucosaminyltransferase subunit Q	phosphatidylinositol glycan anchor biosynthesis, class Q (Pigq), transcript variant 1, mRNA	28.0239	-8.29639	1.22508	-6.7721	1.27e-11	1.79e-10	79.144	20.3403	52.925	71.7816	0	0	0	0
XM_006516915.3	K19413	KDM1B; lysine-specific histone demethylase 1B [EC:1.-.-.-]	lysine (K)-specific demethylase 1B (Kdm1b), transcript variant X3, mRNA	28.0096	-8.29572	2.36512	-3.50752	0.000452299	0.00196194	71.3273	97.8273	54.9221	0	0	0	0	0
XR_003947280.1	K16550	RPGRIP1L; protein fantom	Rpgrip1-like (Rpgrip1l), transcript variant X6, misc_RNA	28.0086	-8.29562	2.38171	-3.48306	0.000495725	0.00212923	0	57.1467	112.84	54.082	0	0	0	0
XM_006524945.4	K15304	RANBP3; Ran-binding protein 3	RAN binding protein 3 (Ranbp3), transcript variant X6, mRNA	28.0087	-8.29559	2.43625	-3.40507	0.000661469	0.00275011	32.2439	0	133.81	58.0152	0	0	0	0
XM_006511205.4	K23538	ELMOD; ELMO domain-containing protein	ELMO/CED-12 domain containing 1 (Elmod1), transcript variant X1, mRNA	27.9946	-8.29512	1.31774	-6.29496	3.07e-10	3.63e-09	88.9149	57.1467	13.9802	63.9151	0	0	0	0
XM_006524271.3	K12362	RASGRP3; RAS guanyl-releasing protein 3	RAS, guanyl releasing protein 3 (Rasgrp3), transcript variant X1, mRNA	27.936	-8.29198	1.51458	-5.47477	4.38e-08	3.89e-07	124.09	13.5602	18.9731	66.865	0	0	0	0
NM_009384.3	K05731	TIAM1; T-lymphoma invasion and metastasis-inducing protein 1	T cell lymphoma invasion and metastasis 1 (Tiam1), transcript variant 1, mRNA	27.9203	-8.29099	3.38472	-2.44953	0.0143043	0.0403147	0	0	202.713	20.6495	0	0	0	0
XM_006510928.4	K15293	UNC13A_B_C; protein unc-13 A/B/C	unc-13 homolog C (Unc13c), transcript variant X1, mRNA	27.9154	-8.29079	3.38473	-2.44947	0.0143066	0.0403176	0	122.042	0	101.281	0	0	0	0
XM_006541183.1	K09228	KRAB; KRAB domain-containing zinc finger protein	zinc finger protein 715 (Zfp715), transcript variant X3, mRNA	27.8783	-8.28882	3.38473	-2.44889	0.0143298	0.0403758	0	0	180.744	42.2823	0	0	0	0
XM_006524971.2	K14849	RRP1; ribosomal RNA-processing protein 1	ribosomal RNA processing 1 homolog B (S. cerevisiae) (Rrp1b), transcript variant X1, mRNA	46.0678	-8.28844	1.08388	-7.64703	2.06e-14	4.04e-13	98.6857	59.0838	89.8726	119.964	0	0	0	0.936827
XM_030252456.1	K18436	PDE7; high affinity cAMP-specific 3',5'-cyclic phosphodiesterase 7 [EC:3.1.4.53]	phosphodiesterase 7A (Pde7a), transcript variant X5, mRNA	27.808	-8.28582	1.06186	-7.80312	6.04e-15	1.26e-13	58.6252	67.8011	42.9391	53.0987	0	0	0	0
XM_006508358.3	K17598	SYTL; synaptotagmin-like protein	synaptotagmin-like 2 (Sytl2), transcript variant X3, mRNA	27.7978	-8.28469	2.49674	-3.3182	0.000906007	0.00364041	41.0376	0	155.779	25.566	0	0	0	0
NM_001035241.3	K04978	TRPM3; transient receptor potential cation channel subfamily M member 3	transient receptor potential cation channel, subfamily M, member 3 (Trpm3), transcript variant 3, mRNA	27.7944	-8.28468	1.77427	-4.66934	3.02e-06	2.02e-05	127.998	78.4556	10.9844	4.91655	0	0	0	0
NM_007977.2	K03899	F8; coagulation factor VIII	coagulation factor VIII (F8), transcript variant 1, mRNA	27.7865	-8.28413	1.30005	-6.37218	1.86e-10	2.26e-09	58.6252	17.4346	45.9349	100.298	0	0	0	0
XM_030242593.1			family with sequence similarity 135, member A (Fam135a), transcript variant X5, mRNA	27.7631	-8.28294	2.39811	-3.45394	0.000552456	0.0023451	110.411	0	37.9462	73.7482	0	0	0	0
XM_030253930.1	K17943	PUM; pumilio RNA-binding family	pumilio RNA-binding family member 1 (Pum1), transcript variant X25, mRNA	27.756	-8.28253	1.67596	-4.94197	7.73e-07	5.71e-06	95.7545	13.5602	105.85	6.88317	0	0	0	0
XM_006520091.4			LMBR1 domain containing 2 (Lmbrd2), transcript variant X1, mRNA	27.756	-8.28247	1.3853	-5.97882	2.25e-09	2.38e-08	49.8314	10.6545	83.8811	77.6814	0	0	0	0
NM_172495.6			nuclear receptor coactivator 7 (Ncoa7), transcript variant 1, mRNA	27.7499	-8.28226	2.41648	-3.4274	0.000609386	0.00255673	127.021	0	37.9462	57.0319	0	0	0	0
XM_006503979.3	K20404	DEPDC5; DEP domain-containing protein 5	DEP domain containing 5 (Depdc5), transcript variant X4, mRNA	27.644	-8.27674	2.40165	-3.44628	0.000568365	0.00240306	0	52.3037	45.9349	122.914	0	0	0	0
NM_172860.2	K22751	CBFA2T2; CBFA2/RUNX1 translocation partner 2	CBFA2/RUNX1 translocation partner 2 (Cbfa2t2), transcript variant 1, mRNA	330.584	-8.2759	1.26783	-6.52762	6.68e-11	8.55e-10	727.929	564.686	606.141	737.482	0	0	0	8.43144
NM_009817.4	K04281	CAST; calpastatin	calpastatin (Cast), transcript variant 2, mRNA	27.6274	-8.27587	2.4237	-3.41456	0.000638858	0.00266668	102.594	0	27.9604	90.4645	0	0	0	0
XM_006526316.1	K20636	ARHGAP12_27; Rho GTPase-activating protein 12/27	Rho GTPase activating protein 12 (Arhgap12), transcript variant X4, mRNA	27.5806	-8.2734	1.50861	-5.48413	4.16e-08	3.7e-07	67.419	5.81152	58.9165	88.4978	0	0	0	0
NM_028906.2	K08655	DPP8; dipeptidyl-peptidase 8 [EC:3.4.14.5]	dipeptidylpeptidase 8 (Dpp8), mRNA	637.428	-8.27308	1.60045	-5.16921	2.35e-07	1.87e-06	1203.77	921.127	1299.16	1658.84	16.5289	0	0	0
XM_030243823.1	K23822		sushi domain containing 4 (Susd4), transcript variant X2, mRNA	27.5723	-8.27294	3.38474	-2.44419	0.0145179	0.0408254	104.548	0	0	116.03	0	0	0	0
XM_017319587.2			neurobeachin (Nbea), transcript variant X7, mRNA	257.536	-8.27171	1.11526	-7.41687	1.2e-13	2.16e-12	638.037	387.435	560.206	468.055	0	0	0	6.55779
NR_073168.1			nucleolar protein 8 (Nol8), transcript variant 3, non-coding RNA	27.5407	-8.27122	1.15041	-7.18978	6.49e-13	1.07e-11	26.3813	59.0838	73.8952	60.9652	0	0	0	0
XM_006515869.3	K23859		pleckstrin homology domain containing, family G (with RhoGef domain) member 3 (Plekhg3), transcript variant X1, mRNA	74.4704	-8.27114	1.88571	-4.38621	1.15e-05	6.96e-05	0.977087	76.5184	138.803	377.591	0	0	0	1.87365
XM_017317965.1	K20174	OSBPL1_2; oxysterol-binding protein-related protein 1/2	oxysterol binding protein-like 1A (Osbpl1a), transcript variant X17, mRNA	27.5166	-8.27004	3.38474	-2.44333	0.0145526	0.0409063	141.678	78.4556	0	0	0	0	0	0
NM_001370961.1	K09098	NPAS1_3; neuronal PAS domain-containing protein 1/3	neuronal PAS domain protein 3 (Npas3), transcript variant 3, mRNA	27.4198	-8.26502	2.57096	-3.21476	0.00130553	0.00503777	132.884	77.487	8.98726	0	0	0	0	0
XM_017313963.2	K18465	MRT43; WASH complex subunit 7	WASH complex subunit 4 (Washc4), transcript variant X2, mRNA	27.4136	-8.26492	1.1861	-6.96814	3.21e-12	4.84e-11	49.8314	92.0158	49.9292	27.5327	0	0	0	0
XM_006522543.4	K21643	BBX; HMG box transcription factor BBX	bobby sox HMG box containing (Bbx), transcript variant X2, mRNA	27.4165	-8.26473	1.17676	-7.02332	2.17e-12	3.34e-11	46.9002	29.0576	51.9264	91.4478	0	0	0	0
XM_017321560.2	K08790	STK38; serine/threonine kinase 38 [EC:2.7.11.1]	serine/threonine kinase 38 like (Stk38l), transcript variant X9, mRNA	27.3885	-8.26334	2.42146	-3.41254	0.000643605	0.00268382	93.8003	0	27.9604	97.3476	0	0	0	0
XM_030247492.1	K20121	FNBP1; formin-binding protein 1	formin binding protein 1 (Fnbp1), transcript variant X13, mRNA	27.3892	-8.26334	3.38475	-2.44134	0.0146327	0.0411077	135.815	83.2985	0	0	0	0	0	0
XM_017319489.2	K01115	PLD1_2; phospholipase D1/2 [EC:3.1.4.4]	phospholipase D1 (Pld1), transcript variant X1, mRNA	27.3684	-8.26205	1.20744	-6.84262	7.78e-12	1.13e-10	45.9231	23.2461	84.8796	64.8984	0	0	0	0
NM_001360573.1	K06258	SV2; MFS transporter, VNT family, synaptic vesicle glycoprotein 2	synaptic vesicle glycoprotein 2 b (Sv2b), transcript variant 5, mRNA	27.3557	-8.26168	1.33848	-6.17242	6.73e-10	7.61e-09	118.227	27.1204	47.932	25.566	0	0	0	0
NM_001201569.1	K01530	E7.6.2.1; phospholipid-translocating ATPase [EC:7.6.2.1]	ATPase, class II, type 9B (Atp9b), transcript variant 1, mRNA	27.3284	-8.26015	2.92651	-2.82253	0.00476468	0.0156218	183.692	0	33.9519	0.983309	0	0	0	0
XM_006511216.3	K10360	MYO9; myosin IX	myosin IXa (Myo9a), transcript variant X8, mRNA	27.3188	-8.25964	2.85744	-2.89057	0.00384542	0.0129607	0	100.733	116.834	0.983309	0	0	0	0
XM_017320703.2	K06799	CDH7; cadherin 7, type 2	cadherin 7, type 2 (Cdh7), transcript variant X9, mRNA	27.2858	-8.25793	1.41499	-5.83604	5.35e-09	5.37e-08	57.6481	12.5916	35.949	112.097	0	0	0	0
NM_001370968.1	K05181	GABRB; gamma-aminobutyric acid receptor subunit beta	gamma-aminobutyric acid (GABA) A receptor, subunit beta 1 (Gabrb1), transcript variant 2, mRNA	27.2632	-8.257	1.22125	-6.76112	1.37e-11	1.92e-10	35.1751	104.607	41.9405	36.3824	0	0	0	0
NM_025709.3			GTPase activating protein and VPS9 domains 1 (Gapvd1), transcript variant 2, mRNA	109.224	-8.25675	1.71532	-4.81353	1.48e-06	1.05e-05	20.5188	109.45	37.9462	703.066	0	0	0	2.81048
XM_006504982.4	K10415	DYNC1I; dynein intermediate chain, cytosolic	dynein cytoplasmic 1 intermediate chain 1 (Dync1i1), transcript variant X1, mRNA	27.2217	-8.25457	2.37537	-3.47507	0.000510724	0.00218596	42.0147	81.3613	0	94.3977	0	0	0	0
XM_030247185.1	K15588	NSD1; [histone H3]-lysine36 N-dimethyltransferase NSD1 [EC:2.1.1.357]	nuclear receptor-binding SET-domain protein 1 (Nsd1), transcript variant X16, mRNA	27.1708	-8.25178	3.38476	-2.43792	0.0147721	0.0414382	0	139.477	77.8896	0	0	0	0	0
XM_006537592.4	K04277	CNR1; cannabinoid receptor 1	cannabinoid receptor 1 (brain) (Cnr1), transcript variant X2, mRNA	27.1605	-8.25109	1.08929	-7.57475	3.6e-14	6.86e-13	67.419	34.8691	60.9136	54.082	0	0	0	0
XM_030250351.1	K23605	SMAD3; mothers against decapentaplegic homolog 3	SMAD family member 2 (Smad2), transcript variant X3, mRNA	27.1422	-8.25026	3.38476	-2.43747	0.0147905	0.0414838	181.738	0	0	35.3991	0	0	0	0
XM_006534315.4	K04688	RPS6KB; ribosomal protein S6 kinase beta [EC:2.7.11.1]	ribosomal protein S6 kinase, polypeptide 1 (Rps6kb1), transcript variant X2, mRNA	27.1216	-8.24908	1.3143	-6.27639	3.47e-10	4.06e-09	71.3273	25.1833	96.8627	23.5994	0	0	0	0
XM_006509113.2	K11305	MYST3; histone acetyltransferase MYST3 [EC:2.3.1.48]	K(lysine) acetyltransferase 6A (Kat6a), transcript variant X1, mRNA	27.0988	-8.2481	1.22868	-6.713	1.91e-11	2.63e-10	38.1064	47.4608	28.9589	102.264	0	0	0	0
XR_003953694.1			GTPase activating protein and VPS9 domains 1 (Gapvd1), transcript variant X10, misc_RNA	27.0369	-8.24472	2.40448	-3.42891	0.000606014	0.00254402	43.9689	48.4294	0	123.897	0	0	0	0
XM_006531613.4			pecanex homolog 3 (Pcnx3), transcript variant X2, mRNA	27.0322	-8.24447	2.38452	-3.45749	0.000545227	0.00231723	68.3961	40.6807	0	107.181	0	0	0	0
NM_025879.2	K20310	TRAPPC13; trafficking protein particle complex subunit 13	trafficking protein particle complex 13 (Trappc13), transcript variant 1, mRNA	27.0236	-8.24389	3.38477	-2.43558	0.0148677	0.0416656	0	0	183.739	32.4492	0	0	0	0
NM_001360457.1			sortilin-related VPS10 domain containing receptor 1 (Sorcs1), transcript variant 4, mRNA	44.6508	-8.24332	1.83829	-4.48422	7.32e-06	4.58e-05	267.722	1.93717	68.9023	17.6996	0	0	0.945449	0
XM_006515611.4	K11592	DICER1; endoribonuclease Dicer [EC:3.1.26.-]	dicer 1, ribonuclease type III (Dicer1), transcript variant X3, mRNA	26.9252	-8.23867	1.20954	-6.81141	9.66e-12	1.38e-10	62.5335	21.3089	50.9278	80.6314	0	0	0	0
XM_006515684.3	K17701	SIPA1L1; signal-induced proliferation-associated 1 like protein 1	signal-induced proliferation-associated 1 like 1 (Sipa1l1), transcript variant X5, mRNA	26.9247	-8.23838	1.07796	-7.64254	2.13e-14	4.17e-13	39.0835	47.4608	66.9051	61.9485	0	0	0	0
XM_006503413.3			single-stranded DNA binding protein 3 (Ssbp3), transcript variant X3, mRNA	26.9162	-8.23825	2.37906	-3.46281	0.000534566	0.00227685	0	54.2409	52.925	108.164	0	0	0	0
XM_030250400.1	K09299	ZEB1; zinc finger homeobox protein 1	zinc finger E-box binding homeobox 1 (Zeb1), transcript variant X4, mRNA	26.902	-8.23745	2.7057	-3.04448	0.00233083	0.00837673	110.411	0	101.856	2.94993	0	0	0	0
XR_003951778.1	K03165	TOP3; DNA topoisomerase III [EC:5.6.2.1]	topoisomerase (DNA) III beta (Top3b), transcript variant X11, misc_RNA	26.8955	-8.23711	2.35318	-3.50041	0.000464539	0.00200866	63.5106	0	78.8881	72.7649	0	0	0	0
XM_006525957.4			zinc finger protein 608 (Zfp608), transcript variant X1, mRNA	44.4515	-8.23645	2.06538	-3.98786	6.67e-05	0.000348395	0	75.5498	177.748	101.281	1.03306	0	0	0
XM_017320964.2	K00738	MGAT4A_B; alpha-1,3-mannosylglycoprotein beta-1,4-N-acetylglucosaminyltransferase A/B [EC:2.4.1.145]	mannoside acetylglucosaminyltransferase 4, isoenzyme A (Mgat4a), transcript variant X6, mRNA	26.8582	-8.23508	3.38478	-2.43297	0.0149754	0.0419037	75.2357	0	0	139.63	0	0	0	0
XM_017312849.2	K14723	SLC9A5; solute carrier family 9 (sodium/hydrogen exchanger), member 5	solute carrier family 9 (sodium/hydrogen exchanger), member 5 (Slc9a5), transcript variant X5, mRNA	26.8472	-8.23459	2.36376	-3.48369	0.00049456	0.00212555	46.9002	82.3299	0	85.5479	0	0	0	0
XM_011247610.1	K05850	ATP2B; P-type Ca2+ transporter type 2B [EC:7.2.2.10]	ATPase, Ca++ transporting, plasma membrane 3 (Atp2b3), transcript variant X3, mRNA	26.8431	-8.23431	2.35972	-3.48953	0.000483875	0.00208481	90.869	0	62.9108	60.9652	0	0	0	0
XM_017317174.2	K15157	MED15; mediator of RNA polymerase II transcription subunit 15	mediator complex subunit 15 (Med15), transcript variant X6, mRNA	26.8316	-8.23366	3.38478	-2.43256	0.0149927	0.0419428	179.784	34.8691	0	0	0	0	0	0
XM_017320893.2	K12487	GIT2; G protein-coupled receptor kinase interactor 2	GIT ArfGAP 2 (Git2), transcript variant X12, mRNA	26.8251	-8.23337	2.45279	-3.35674	0.000788675	0.0032177	56.671	25.1833	0	132.747	0	0	0	0
NM_001281818.1	K23028	SPECC1; cytospin	sperm antigen with calponin homology and coiled-coil domains 1 (Specc1), transcript variant 1, mRNA	928.856	-8.23303	1.72347	-4.77701	1.78e-06	1.24e-05	2171.09	1697.93	1496.88	2040.37	0	0	24.5817	0
XM_006519288.3			Scm-like with four mbt domains 1 (Sfmbt1), transcript variant X1, mRNA	26.8016	-8.23214	2.36786	-3.47661	0.000507795	0.0021749	55.6939	102.67	0	56.0486	0	0	0	0
NM_145066.5	K04302	SREB2; super conserved receptor expressed in brain 2	G protein-coupled receptor 85 (Gpr85), transcript variant 1, mRNA	44.302	-8.23154	1.63353	-5.03911	4.68e-07	3.57e-06	54.7168	2.90576	178.747	117.014	1.03306	0	0	0
NM_019576.2			thrombospondin, type I, domain 1 (Thsd1), transcript variant 1, mRNA	26.7837	-8.23144	1.18505	-6.94605	3.76e-12	5.63e-11	71.3273	62.9582	21.9688	58.0152	0	0	0	0
XM_006498461.4	K20049	LRP1B; low-density lipoprotein receptor-related protein 1B	low density lipoprotein-related protein 1B (Lrp1b), transcript variant X3, mRNA	44.2482	-8.23018	3.11142	-2.64515	0.00816544	0.0248549	0	61.9896	0	291.06	0	0	0	0.936827
NM_001362659.1	K13100	CWC22; pre-mRNA-splicing factor CWC22	CWC22 spliceosome-associated protein (Cwc22), transcript variant 6, mRNA	26.7624	-8.23001	1.67324	-4.9186	8.72e-07	6.39e-06	91.8461	3.87435	24.9646	93.4144	0	0	0	0
XM_006502414.4			WD repeat domain 47 (Wdr47), transcript variant X8, mRNA	26.7488	-8.22922	2.38648	-3.44827	0.000564191	0.00238734	95.7545	0	79.8867	38.3491	0	0	0	0
XM_017316498.2	K13162	PCBP2; poly(rC)-binding protein 2	poly(rC) binding protein 2 (Pcbp2), transcript variant X29, mRNA	26.7233	-8.22784	3.38479	-2.43083	0.0150643	0.0421225	80.1211	133.665	0	0	0	0	0	0
XM_017315707.1	K06485	ITGA6; integrin alpha 6	integrin alpha 6 (Itga6), transcript variant X3, mRNA	26.6723	-8.22489	1.28496	-6.40089	1.54e-10	1.89e-09	32.2439	22.2775	99.8584	58.9986	0	0	0	0
NM_001369067.1	K13171	SRRM1; serine/arginine repetitive matrix protein 1	serine/arginine repetitive matrix 1 (Srrm1), transcript variant 3, mRNA	26.6557	-8.22424	1.86651	-4.40621	1.05e-05	6.4e-05	105.525	35.8377	70.8995	0.983309	0	0	0	0
XM_006538791.4	K03260	EIF4G; translation initiation factor 4G	eukaryotic translation initiation factor 4 gamma, 3 (Eif4g3), transcript variant X29, mRNA	26.6125	-8.22154	1.14627	-7.17241	7.37e-13	1.2e-11	41.0376	31.9634	81.8839	58.0152	0	0	0	0
NM_031875.2	K19949	OTOF; otoferlin	otoferlin (Otof), transcript variant 2, mRNA	26.5598	-8.21898	2.43672	-3.37297	0.000743634	0.00305535	0	23.2461	92.8683	96.3643	0	0	0	0
XM_030246388.1	K20462	OSBP2; oxysterol-binding protein 2	oxysterol binding protein 2 (Osbp2), transcript variant X17, mRNA	26.5531	-8.21892	1.18438	-6.9394	3.94e-12	5.9e-11	72.3044	73.6126	40.9419	25.566	0	0	0	0
NM_001302947.1			transducin-like enhancer of split 4 (Tle4), transcript variant 1, mRNA	26.5539	-8.21872	2.3611	-3.48088	0.000499765	0.00214402	85.9836	76.5184	49.9292	0	0	0	0	0
XM_006539716.3			zinc finger protein 526 (Zfp526), transcript variant X3, mRNA	26.5307	-8.21735	3.3848	-2.42772	0.0151939	0.0424317	0	0	118.832	93.4144	0	0	0	0
NM_001293664.1	K04515	CAMK2; calcium/calmodulin-dependent protein kinase (CaM kinase) II [EC:2.7.11.17]	calcium/calmodulin-dependent protein kinase II, delta (Camk2d), transcript variant 5, mRNA	26.4373	-8.21269	1.1343	-7.24033	4.48e-13	7.52e-12	63.5106	74.5812	41.9405	31.4659	0	0	0	0
XM_030243451.1	K12494	PSD; PH and SEC7 domain-containing protein	pleckstrin and Sec7 domain containing 3 (Psd3), transcript variant X5, mRNA	26.4076	-8.21061	1.08306	-7.58094	3.43e-14	6.55e-13	48.8543	39.7121	49.9292	72.7649	0	0	0	0
XM_006496024.3	K00738	MGAT4A_B; alpha-1,3-mannosylglycoprotein beta-1,4-N-acetylglucosaminyltransferase A/B [EC:2.4.1.145]	mannoside acetylglucosaminyltransferase 4, isoenzyme A (Mgat4a), transcript variant X2, mRNA	26.4022	-8.21051	1.84127	-4.45914	8.23e-06	5.1e-05	66.4419	96.8587	46.9335	0.983309	0	0	0	0
XM_006527369.3			cartilage acidic protein 1 (Crtac1), transcript variant X1, mRNA	26.3971	-8.21014	1.10134	-7.4547	9.01e-14	1.64e-12	61.5564	34.8691	44.9363	69.815	0	0	0	0
XM_030246362.1	K10268	FBXL2_20; F-box and leucine-rich repeat protein 2/20	F-box and leucine-rich repeat protein 20 (Fbxl20), transcript variant X3, mRNA	26.3902	-8.20977	2.43676	-3.36913	0.000754057	0.00309332	131.907	0	35.949	43.2656	0	0	0	0
XM_006500116.3	K11978	UBR3; E3 ubiquitin-protein ligase UBR3 [EC:2.3.2.27]	ubiquitin protein ligase E3 component n-recognin 3 (Ubr3), transcript variant X3, mRNA	26.3853	-8.20956	1.29956	-6.3172	2.66e-10	3.16e-09	58.6252	24.2147	26.9618	101.281	0	0	0	0
XM_030246482.1	K06277	RAPGEF1; Rap guanine nucleotide exchange factor 1	Rap guanine nucleotide exchange factor (GEF) 1 (Rapgef1), transcript variant X7, mRNA	26.3848	-8.20956	1.93112	-4.2512	2.13e-05	0.00012235	139.723	29.0576	0.998584	41.299	0	0	0	0
XM_006516092.3			pecanex homolog (Pcnx), transcript variant X4, mRNA	26.3617	-8.2082	2.35529	-3.48501	0.000492116	0.00211582	68.3961	0	58.9165	83.5813	0	0	0	0
XM_030250564.1	K20174	OSBPL1_2; oxysterol-binding protein-related protein 1/2	oxysterol binding protein-like 1A (Osbpl1a), transcript variant X8, mRNA	26.3505	-8.20756	3.38481	-2.42483	0.0153158	0.0427212	182.715	28.089	0	0	0	0	0	0
XM_017314955.2			dystrobrevin, beta (Dtnb), transcript variant X16, mRNA	43.5583	-8.20756	1.3273	-6.18367	6.26e-10	7.12e-09	146.563	127.854	20.9703	52.1154	0	0.96413	0	0
XM_017317736.2	K23969		FERM domain containing 5 (Frmd5), transcript variant X4, mRNA	26.2908	-8.20435	1.37423	-5.97015	2.37e-09	2.5e-08	55.6939	15.4974	31.9547	107.181	0	0	0	0
XM_006527217.3	K15340	DCLRE1A; DNA cross-link repair 1A protein	DNA cross-link repair 1A (Dclre1a), transcript variant X1, mRNA	26.2761	-8.20345	3.38481	-2.42361	0.0153672	0.0428457	0	0	49.9292	160.279	0	0	0	0
NR_045676.1	K12363	RASGRP4; RAS guanyl-releasing protein 4	RAS guanyl releasing protein 4 (Rasgrp4), transcript variant 3, non-coding RNA	26.2582	-8.20246	3.38481	-2.42331	0.0153797	0.0428709	0	0	104.851	105.214	0	0	0	0
XM_006495513.4	K14607	SULF; extracellular sulfatase Sulf [EC:3.1.6.-]	sulfatase 1 (Sulf1), transcript variant X4, mRNA	26.2148	-8.20014	2.37255	-3.45625	0.000547738	0.00232696	67.419	0	45.9349	96.3643	0	0	0	0
XM_006506200.4	K23480	ZNF362_384; zinc finger protein 362/384	zinc finger protein 384 (Zfp384), transcript variant X2, mRNA	43.3107	-8.19953	1.10585	-7.41471	1.22e-13	2.19e-12	83.0524	132.696	63.9094	65.8817	0	0	0.945449	0
XM_030243563.1	K20128	MTSS1; metastasis suppressor protein 1	MTSS I-BAR domain containing 2 (Mtss2), transcript variant X10, mRNA	26.1514	-8.19666	2.35423	-3.48167	0.000498302	0.00213876	0	71.6755	55.9207	81.6147	0	0	0	0
XR_001781539.2	K18085	MTMR10_11_12; myotubularin-related protein 10/11/12	myotubularin related protein 12 (Mtmr12), transcript variant X2, misc_RNA	26.0965	-8.19404	1.07732	-7.60594	2.83e-14	5.46e-13	65.4648	60.0524	42.9391	40.3157	0	0	0	0
XM_017316677.2	K09187	MLL2; [histone H3]-lysine4 N-trimethyltransferase MLL2 [EC:2.1.1.354]	lysine (K)-specific methyltransferase 2D (Kmt2d), transcript variant X4, mRNA	26.0969	-8.19377	1.29774	-6.31388	2.72e-10	3.23e-09	27.3584	95.8902	62.9108	22.6161	0	0	0	0
XR_003956359.1	K06545	CD163; CD163 antigen	uncharacterized LOC115490372 (LOC115490372), transcript variant X1, ncRNA	26.0974	-8.19364	3.38482	-2.4207	0.0154906	0.0431399	0	108.482	0	100.298	0	0	0	0
XM_030245951.1			zinc finger protein 62 (Zfp62), transcript variant X7, mRNA	26.0995	-8.19346	1.124	-7.28955	3.11e-13	5.32e-12	53.7398	34.8691	78.8881	41.299	0	0	0	0
XM_017320460.2	K17943	PUM; pumilio RNA-binding family	pumilio RNA-binding family member 1 (Pum1), transcript variant X12, mRNA	26.0414	-8.19058	2.24747	-3.64435	0.000268069	0.00122974	25.4042	0.968587	2.99575	178.962	0	0	0	0
XM_006524620.4			proline-rich coiled-coil 2A (Prrc2a), transcript variant X1, mRNA	26.0321	-8.1901	2.36023	-3.47005	0.000520369	0.00222331	73.2815	47.4608	0	87.5145	0	0	0	0
XM_030246612.1	K14376	PAP; poly(A) polymerase [EC:2.7.7.19]	poly (A) polymerase alpha (Papola), transcript variant X7, mRNA	26.0289	-8.18979	3.38482	-2.41956	0.0155392	0.0432543	21.4959	0	186.735	0	0	0	0	0
XM_006503842.4			proline rich 14-like (Prr14l), transcript variant X11, mRNA	25.934	-8.18458	3.38483	-2.41802	0.0156052	0.0433996	0	129.791	0	77.6814	0	0	0	0
XM_006538098.3	K18027	PTPN3; tyrosine-protein phosphatase non-receptor type 3 [EC:3.1.3.48]	protein tyrosine phosphatase, non-receptor type 3 (Ptpn3), transcript variant X2, mRNA	25.8072	-8.17757	2.44431	-3.34555	0.000821202	0.00333719	109.434	21.3089	0	75.7148	0	0	0	0
XM_017318353.2	K04373	RPS6KA; ribosomal protein S6 kinase alpha-1/2/3/6 [EC:2.7.11.1]	ribosomal protein S6 kinase polypeptide 3 (Rps6ka3), transcript variant X1, mRNA	25.8014	-8.17719	3.38484	-2.41583	0.0156994	0.0436325	123.113	83.2985	0	0	0	0	0	0
XM_006500483.4	K18442	ARFGEF; brefeldin A-inhibited guanine nucleotide-exchange protein	ADP-ribosylation factor guanine nucleotide-exchange factor 2 (brefeldin A-inhibited) (Arfgef2), transcript variant X1, mRNA	25.7587	-8.17493	1.15726	-7.06402	1.62e-12	2.53e-11	86.9607	37.7749	45.9349	35.3991	0	0	0	0
NR_160869.1	K17776	MTX; metaxin	metaxin 3 (Mtx3), transcript variant 3, non-coding RNA	25.7448	-8.1741	2.3466	-3.48337	0.000495137	0.00212707	79.144	66.8325	0	59.9819	0	0	0	0
XM_006503704.4	K14802	DRS2; phospholipid-transporting ATPase [EC:7.6.2.1]	ATPase, aminophospholipid transporter (APLT), class I, type 8A, member 1 (Atp8a1), transcript variant X5, mRNA	25.6909	-8.17099	2.38892	-3.42037	0.00062536	0.00261764	0	36.8063	101.856	66.865	0	0	0	0
XM_030246660.1			CLOCK interacting protein, circadian (Cipc), transcript variant X2, mRNA	25.6837	-8.17055	3.38484	-2.41386	0.0157843	0.0438464	101.617	0	103.853	0	0	0	0	0
XM_006509708.3	K08789	MAST; microtubule-associated serine/threonine kinase [EC:2.7.11.1]	microtubule associated serine/threonine kinase 3 (Mast3), transcript variant X2, mRNA	25.6497	-8.16875	1.04597	-7.80973	5.73e-15	1.2e-13	51.7856	54.2409	54.9221	44.2489	0	0	0	0
XM_006518479.2	K04851	CACNA1D; voltage-dependent calcium channel L type alpha-1D	calcium channel, voltage-dependent, L type, alpha 1D subunit (Cacna1d), transcript variant X11, mRNA	25.647	-8.16861	1.2925	-6.32001	2.62e-10	3.11e-09	25.4042	42.6178	30.9561	106.197	0	0	0	0
XM_006501809.3	K21245	SUPT20H; transcription factor SPT20 homolog	SPT20 SAGA complex component (Supt20), transcript variant X10, mRNA	25.6029	-8.16613	2.35201	-3.47198	0.000516639	0.00220857	75.2357	78.4556	0	51.1321	0	0	0	0
XM_006510217.4	K10515	ZBTB44; zinc finger and BTB domain-containing protein 44	zinc finger and BTB domain containing 44 (Zbtb44), transcript variant X3, mRNA	25.5897	-8.16529	2.50642	-3.25775	0.00112298	0.00440637	71.3273	13.5602	119.83	0	0	0	0	0
XM_006534631.4	K22754	RNF213; E3 ubiquitin-protein ligase RNF213 [EC:2.3.2.27]	ring finger protein 213 (Rnf213), transcript variant X3, mRNA	25.5448	-8.1627	3.38485	-2.41154	0.0158853	0.0440869	0	0	181.742	22.6161	0	0	0	0
XM_006522109.4	K22525	MKL; MKL/myocardin-like protein	myocardin related transcription factor B (Mrtfb), transcript variant X2, mRNA	25.5208	-8.16142	2.3484	-3.47531	0.00051027	0.00218417	70.3502	0	69.9009	63.9151	0	0	0	0
XM_006508682.3	K21066	ARHGEF18; A-kinase anchor protein 18	rho/rac guanine nucleotide exchange factor (GEF) 18 (Arhgef18), transcript variant X7, mRNA	25.5143	-8.16104	1.65755	-4.92354	8.5e-07	6.25e-06	85.9836	2.90576	75.8924	39.3324	0	0	0	0
XM_006506175.4	K18261	DYSF; dysferlin	dysferlin (Dysf), transcript variant X14, mRNA	25.5027	-8.16055	1.18381	-6.89343	5.45e-12	8.01e-11	85.9836	44.555	46.9335	26.5494	0	0	0	0
XM_030254904.1	K00798	MMAB; cob(I)alamin adenosyltransferase [EC:2.5.1.17]	methylmalonic aciduria (cobalamin deficiency) cblB type homolog (human) (Mmab), transcript variant X1, mRNA	25.485	-8.15983	1.0782	-7.56801	3.79e-14	7.19e-13	44.946	61.021	36.9476	60.9652	0	0	0	0
XM_030243680.1	K17335	NFAT5; nuclear factor of activated T-cells 5	nuclear factor of activated T cells 5 (Nfat5), transcript variant X5, mRNA	25.4823	-8.15918	1.67196	-4.88	1.06e-06	7.68e-06	47.8772	23.2461	127.819	4.91655	0	0	0	0
XM_030252595.1			RIKEN cDNA 5330417C22 gene (5330417C22Rik), transcript variant X3, mRNA	25.4196	-8.15571	1.16563	-6.99682	2.62e-12	3.99e-11	33.2209	40.6807	41.9405	87.5145	0	0	0	0
XM_030246119.1	K24048		membrane protein, palmitoylated 2 (MAGUK p55 subfamily member 2) (Mpp2), transcript variant X3, mRNA	25.3965	-8.15451	1.08249	-7.53312	4.95e-14	9.3e-13	38.1064	65.8639	56.9193	42.2823	0	0	0	0
XM_006505809.2	K24024		rhotekin (Rtkn), transcript variant X4, mRNA	25.3911	-8.15439	1.04345	-7.81482	5.5e-15	1.15e-13	50.8085	52.3037	45.9349	54.082	0	0	0	0
XM_017316624.1	K04423	MAP3K12; mitogen-activated protein kinase kinase kinase 12 [EC:2.7.11.25]	mitogen-activated protein kinase kinase kinase 12 (Map3k12), transcript variant X1, mRNA	25.3754	-8.15321	2.49427	-3.26877	0.00108016	0.00425641	139.723	20.3403	42.9391	0	0	0	0	0
XM_030242007.1	K20055	APBA2; amyloid beta A4 precursor protein-binding family A member 2	amyloid beta (A4) precursor protein-binding, family A, member 2 (Apba2), transcript variant X4, mRNA	25.3729	-8.15301	2.40555	-3.38926	0.000700822	0.00289971	31.2668	0	104.851	66.865	0	0	0	0
XM_030242502.1	K23797		pleckstrin homology domain containing, family A member 7 (Plekha7), transcript variant X7, mRNA	25.3624	-8.1526	1.26055	-6.46748	9.96e-11	1.25e-09	27.3584	57.1467	25.9632	92.4311	0	0	0	0
XR_385128.2	K20279	SYNJ; synaptojanin [EC:3.1.3.36]	synaptojanin 2 (Synj2), transcript variant X8, misc_RNA	25.3645	-8.1526	2.38509	-3.41815	0.000630493	0.00263701	0	102.67	60.9136	39.3324	0	0	0	0
NM_001281929.1	K05199	GRIA3; glutamate receptor 3	glutamate receptor, ionotropic, AMPA3 (alpha 3) (Gria3), transcript variant 2, mRNA	25.3257	-8.15029	1.18408	-6.88325	5.85e-12	8.57e-11	52.7627	23.2461	47.932	78.6647	0	0	0	0
NM_001286156.1			zinc finger protein 322A (Zfp322a), transcript variant 4, mRNA	25.3175	-8.14987	2.3613	-3.45143	0.000557619	0.00236367	62.5335	0	88.874	51.1321	0	0	0	0
XM_017320822.2	K09188	MLL3; [histone H3]-lysine4 N-trimethyltransferase MLL3 [EC:2.1.1.354]	lysine (K)-specific methyltransferase 2C (Kmt2c), transcript variant X9, mRNA	25.2536	-8.14639	1.208	-6.74372	1.54e-11	2.16e-10	42.0147	43.5864	25.9632	90.4645	0	0	0	0
XM_017316186.1			thioredoxin domain containing 16 (Txndc16), transcript variant X2, mRNA	25.2475	-8.14604	1.25277	-6.5024	7.91e-11	1e-09	93.8003	27.1204	27.9604	53.0987	0	0	0	0
XR_001779038.2	K01191	MAN2C1; alpha-mannosidase [EC:3.2.1.24]	mannosidase, alpha, class 2C, member 1 (Man2c1), transcript variant X27, misc_RNA	25.2336	-8.14534	1.16418	-6.99663	2.62e-12	3.99e-11	50.8085	75.5498	50.9278	24.5827	0	0	0	0
NM_001357135.1	K24174	METTL4; N(6)-adenine-specific DNA methyltransferase [EC:2.1.1.72]	methyltransferase like 4 (Mettl4), transcript variant 1, mRNA	41.7114	-8.14481	1.05544	-7.71697	1.19e-14	2.4e-13	84.0294	74.5812	68.9023	105.214	0	0.96413	0	0
XR_003946459.1			EMSY, BRCA2-interacting transcriptional repressor (Emsy), transcript variant X36, misc_RNA	25.1825	-8.14211	3.38487	-2.40544	0.016153	0.0447162	0	0	120.829	80.6314	0	0	0	0
XM_006540437.2	K06115	SPTB; spectrin beta	spectrin beta, non-erythrocytic 4 (Sptbn4), transcript variant X2, mRNA	25.1568	-8.14073	2.35189	-3.46135	0.000537472	0.00228814	0	74.5812	52.925	73.7482	0	0	0	0
XM_030245817.1	K11448	KDM6B; lysine-specific demethylase 6B [EC:1.14.11.68]	KDM1 lysine (K)-specific demethylase 6B (Kdm6b), transcript variant X2, mRNA	25.145	-8.14017	1.10961	-7.33605	2.2e-13	3.83e-12	56.671	60.0524	55.9207	28.516	0	0	0	0
XM_030254757.1	K13403	MTHFD2; methylenetetrahydrofolate dehydrogenase(NAD+) / 5,10-methenyltetrahydrofolate cyclohydrolase [EC:1.5.1.15 3.5.4.9]	methylenetetrahydrofolate dehydrogenase (NADP+ dependent) 2-like (Mthfd2l), transcript variant X5, mRNA	41.4925	-8.13746	1.22644	-6.63502	3.24e-11	4.34e-10	72.3044	161.754	37.9462	58.9986	0	0	0	0.936827
XM_011249723.3	K04508	TBL1; transducin (beta)-like 1	transducin (beta)-like 1X-linked receptor 1 (Tbl1xr1), transcript variant X10, mRNA	25.0931	-8.13701	3.38488	-2.40393	0.0162198	0.0448786	130.93	0	0	69.815	0	0	0	0
XM_006527621.4	K13094	RBM5_10; RNA-binding protein 5/10	RNA binding motif protein 10 (Rbm10), transcript variant X4, mRNA	24.9433	-8.12839	3.38489	-2.40138	0.0163335	0.0451394	113.342	86.2043	0	0	0	0	0	0
XM_006540104.3			zinc finger CCCH-type containing 4 (Zc3h4), transcript variant X3, mRNA	24.9402	-8.12817	3.38489	-2.40131	0.0163364	0.0451455	99.6628	0	99.8584	0	0	0	0	0
XM_006513130.3	K10380	ANK; ankyrin	ankyrin 3, epithelial (Ank3), transcript variant X27, mRNA	24.9139	-8.12676	1.0547	-7.70529	1.31e-14	2.62e-13	48.8543	44.555	44.9363	60.9652	0	0	0	0
NM_001290414.1	K22413	FGF11_12_13; fibroblast growth factor 11/12/13	fibroblast growth factor 13 (Fgf13), transcript variant 2, mRNA	24.8334	-8.12167	1.07271	-7.5712	3.7e-14	7.03e-13	49.8314	34.8691	57.9179	56.0486	0	0	0	0
XM_011241275.1			proline-rich transmembrane protein 3 (Prrt3), transcript variant X1, mRNA	24.8229	-8.12143	1.26895	-6.40012	1.55e-10	1.9e-09	31.2668	28.089	37.9462	101.281	0	0	0	0
XM_006496224.3	K16601	TTLL4; tubulin polyglutamylase TTLL4 [EC:6.-.-.-]	tubulin tyrosine ligase-like family, member 4 (Ttll4), transcript variant X1, mRNA	24.8205	-8.12119	1.11564	-7.27938	3.35e-13	5.73e-12	48.8543	30.9948	46.9335	71.7816	0	0	0	0
XR_001781543.2	K03128	TAF2; transcription initiation factor TFIID subunit 2	TATA-box binding protein associated factor 2 (Taf2), transcript variant X3, misc_RNA	24.81	-8.12062	3.38489	-2.39908	0.0164365	0.0453803	101.617	0	96.8627	0	0	0	0	0
XM_011247551.2	K16271	RLIM; E3 ubiquitin-protein ligase RLIM [EC:2.3.2.27]	ring finger protein, LIM domain interacting (Rlim), transcript variant X1, mRNA	24.7998	-8.12013	2.38311	-3.40737	0.000655929	0.00272996	48.8543	104.607	44.9363	0	0	0	0	0
XM_006519449.4	K22909	ZC3H13; zinc finger CCCH domain-containing protein 13	zinc finger CCCH type containing 13 (Zc3h13), transcript variant X6, mRNA	24.7795	-8.11886	2.84839	-2.85033	0.00436741	0.0144854	0	0.968587	103.853	93.4144	0	0	0	0
XM_006500106.2			G protein-coupled receptor 155 (Gpr155), transcript variant X3, mRNA	24.7633	-8.11796	2.36266	-3.43594	0.000590494	0.00248726	54.7168	0	52.925	90.4645	0	0	0	0
NM_001110229.1	K13207	CUGBP; CUG-BP- and ETR3-like factor	CUGBP, Elav-like family member 2 (Celf2), transcript variant 2, mRNA	24.7569	-8.11763	2.87492	-2.8236	0.00474874	0.0155769	49.8314	147.225	0.998584	0	0	0	0	0
XM_030250288.1	K02085	APC; adenomatosis polyposis coli protein	APC, WNT signaling pathway regulator (Apc), transcript variant X19, mRNA	24.7517	-8.11735	2.35041	-3.45359	0.000553178	0.00234769	75.2357	73.6126	0	49.1655	0	0	0	0
XM_006516350.4	K11492	NCAPG2; condensin-2 complex subunit G2	non-SMC condensin II complex, subunit G2 (Ncapg2), transcript variant X2, mRNA	24.7205	-8.11547	2.36668	-3.42906	0.000605685	0.00254324	0	74.5812	81.8839	41.299	0	0	0	0
XM_006535455.4			RIKEN cDNA 4932438A13 gene (4932438A13Rik), transcript variant X11, mRNA	196.295	-8.11479	2.33466	-3.47579	0.000509342	0.00218064	494.406	485.262	0	585.069	0	0	0	5.62096
XM_030242776.1	K13168	SFRS16; splicing factor, arginine/serine-rich 16	CLK4-associating serine/arginine rich protein (Clasrp), transcript variant X10, mRNA	24.6747	-8.1128	1.09121	-7.43466	1.05e-13	1.9e-12	64.4877	44.555	54.9221	33.4325	0	0	0	0
XM_006533656.3	K23028	SPECC1; cytospin	sperm antigen with calponin homology and coiled-coil domains 1 (Specc1), transcript variant X2, mRNA	40.7551	-8.11132	1.76222	-4.6029	4.17e-06	2.72e-05	79.144	186.937	0.998584	58.0152	0	0	0.945449	0
XM_030249785.1	K17631	SYNGAP; Ras/Rap GTPase-activating protein SynGAP	synaptic Ras GTPase activating protein 1 homolog (rat) (Syngap1), transcript variant X11, mRNA	24.6437	-8.11108	1.34596	-6.02626	1.68e-09	1.81e-08	33.2209	37.7749	18.9731	107.181	0	0	0	0
XM_017317093.2	K10501	ZBTB20; zinc finger and BTB domain-containing protein 20	zinc finger and BTB domain containing 20 (Zbtb20), transcript variant X36, mRNA	24.6344	-8.11043	2.34903	-3.45267	0.000555066	0.00235475	69.3731	0	55.9207	71.7816	0	0	0	0
NM_001358356.1			zinc finger protein X-linked (Zfx), transcript variant 3, mRNA	99.7717	-8.10953	1.25038	-6.48567	8.83e-11	1.11e-09	382.041	205.341	159.773	48.1822	0	0	2.83635	0
XM_006504922.4	K20632	DLC; deleted in liver cancer protein	StAR-related lipid transfer (START) domain containing 13 (Stard13), transcript variant X5, mRNA	24.6122	-8.10914	2.38212	-3.40416	0.000663671	0.0027589	99.6628	0	56.9193	40.3157	0	0	0	0
XM_006531015.4	K20128	MTSS1; metastasis suppressor protein 1	MTSS I-BAR domain containing 2 (Mtss2), transcript variant X5, mRNA	24.6066	-8.10878	3.38491	-2.39557	0.0165945	0.0457663	137.769	59.0838	0	0	0	0	0	0
XM_006498311.1	K19901	DAB2IP; disabled homolog 2-interacting protein	disabled 2 interacting protein (Dab2ip), transcript variant X9, mRNA	24.5924	-8.10798	2.37912	-3.40798	0.000654468	0.00272442	100.64	0	46.9335	49.1655	0	0	0	0
XM_030247087.1	K19041	RNF38_44; E3 ubiquitin-protein ligase RNF38/44 [EC:2.3.2.27]	ring finger protein 44 (Rnf44), transcript variant X7, mRNA	24.5861	-8.10761	2.35453	-3.44341	0.000574422	0.00242655	0	73.6126	74.8938	48.1822	0	0	0	0
XM_006534181.4	K13139	INTS2; integrator complex subunit 2	integrator complex subunit 2 (Ints2), transcript variant X8, mRNA	24.5312	-8.10436	3.38491	-2.39426	0.0166539	0.0459139	68.3961	127.854	0	0	0	0	0	0
XM_006506948.4	K05033	ABCC9; ATP-binding cassette subfamily C (CFTR/MRP) member 9	ATP-binding cassette, sub-family C (CFTR/MRP), member 9 (Abcc9), transcript variant X1, mRNA	24.5252	-8.10398	3.38491	-2.39415	0.016659	0.0459223	72.3044	0	0	123.897	0	0	0	0
XM_006509426.3			WD repeat domain 17 (Wdr17), transcript variant X1, mRNA	24.4989	-8.10256	1.65174	-4.90546	9.32e-07	6.8e-06	39.0835	91.0472	62.9108	2.94993	0	0	0	0
XM_006537916.2			zinc finger protein 462 (Zfp462), transcript variant X3, mRNA	24.445	-8.09943	2.01304	-4.02347	5.73e-05	0.000303909	10.748	133.665	0.998584	50.1488	0	0	0	0
XM_006535377.4	K20190	HPS3; Hermansky-Pudlak syndrome 3 protein	HPS3, biogenesis of lysosomal organelles complex 2 subunit 1 (Hps3), transcript variant X1, mRNA	24.4216	-8.09768	1.24191	-6.52035	7.01e-11	8.94e-10	32.2439	21.3089	78.8881	62.9318	0	0	0	0
XM_006521653.4	K19330	RUBCN; run domain Beclin-1 interacting and cysteine-rich containing protein	RUN domain and cysteine-rich domain containing, Beclin 1-interacting protein (Rubcn), transcript variant X2, mRNA	40.3452	-8.09656	2.20823	-3.66653	0.000245862	0.00113783	12.7021	0	151.785	157.329	0	0	0.945449	0
XM_030242090.1	K09103	EBF; early B-cell factor	early B cell factor 3 (Ebf3), transcript variant X9, mRNA	24.3793	-8.09571	1.12739	-7.18092	6.92e-13	1.13e-11	76.2127	43.5864	32.9533	42.2823	0	0	0	0
XM_030244816.1	K11449	JMJD1C; jumonji domain-containing protein 1C [EC:1.14.11.-]	jumonji domain containing 1C (Jmjd1c), transcript variant X25, mRNA	24.3439	-8.09329	3.38492	-2.39098	0.0168034	0.0462471	145.586	0	0	49.1655	0	0	0	0
NM_001291891.1	K08608	ADAM19; disintegrin and metalloproteinase domain-containing protein 19 [EC:3.4.24.-]	a disintegrin and metallopeptidase domain 19 (meltrin beta) (Adam19), transcript variant 3, mRNA	24.316	-8.09161	3.38493	-2.39048	0.0168262	0.0462936	99.6628	0	94.8655	0	0	0	0	0
XM_017319994.2	K19626	INVS; inversin	inversin (Invs), transcript variant X11, mRNA	24.2994	-8.09075	1.09136	-7.41347	1.23e-13	2.21e-12	39.0835	44.555	40.9419	69.815	0	0	0	0
XM_006515266.1	K11409	HDAC9; histone deacetylase 9 [EC:3.5.1.98]	histone deacetylase 9 (Hdac9), transcript variant X8, mRNA	24.2475	-8.08756	3.38493	-2.38928	0.0168813	0.0464167	112.365	0	0	81.6147	0	0	0	0
XM_017315146.1	K04849	CACNA1B; voltage-dependent calcium channel N type alpha-1B	calcium channel, voltage-dependent, N type, alpha 1B subunit (Cacna1b), transcript variant X9, mRNA	24.2398	-8.08716	2.51043	-3.22143	0.00127552	0.00493741	15.6334	44.555	0	133.73	0	0	0	0
NM_146042.4	K11975	RNF144; E3 ubiquitin-protein ligase RNF144 [EC:2.3.2.31]	ring finger protein 144B (Rnf144b), transcript variant 1, mRNA	24.2218	-8.08625	1.33104	-6.07513	1.24e-09	1.36e-08	26.3813	98.7959	48.9306	19.6662	0	0	0	0
XM_006519115.4			fibronectin type III domain containing 3A (Fndc3a), transcript variant X2, mRNA	24.2189	-8.08584	3.38493	-2.38878	0.0169046	0.0464747	0	95.8902	97.8612	0	0	0	0	0
XM_017318484.2			teneurin transmembrane protein 1 (Tenm1), transcript variant X3, mRNA	24.2137	-8.08556	3.38493	-2.38869	0.0169084	0.0464778	110.411	83.2985	0	0	0	0	0	0
XM_017314538.2			G patch domain containing 8 (Gpatch8), transcript variant X2, mRNA	24.2038	-8.08513	1.58119	-5.11331	3.17e-07	2.47e-06	119.205	27.1204	6.99009	40.3157	0	0	0	0
XM_006518932.4	K19878	ERC2; ELKS/RAB6-interacting/CAST family member 2	ELKS/RAB6-interacting/CAST family member 2 (Erc2), transcript variant X5, mRNA	24.1524	-8.08185	3.38494	-2.38759	0.016959	0.0465857	68.3961	0	124.823	0	0	0	0	0
XM_006532348.4	K10776	LIG3; DNA ligase 3 [EC:6.5.1.1]	ligase III, DNA, ATP-dependent (Lig3), transcript variant X2, mRNA	24.1292	-8.0805	3.38494	-2.38719	0.0169775	0.0466283	106.502	0	0	86.5312	0	0	0	0
XM_006504878.3	K12572	PAN3; PAB-dependent poly(A)-specific ribonuclease subunit 3	PAN3 poly(A) specific ribonuclease subunit (Pan3), transcript variant X12, mRNA	24.1126	-8.07979	1.50653	-5.36319	8.18e-08	6.97e-07	28.3355	116.23	9.98584	38.3491	0	0	0	0
XM_006522212.4	K05668	ABCC5; ATP-binding cassette, subfamily C (CFTR/MRP), member 5	ATP-binding cassette, sub-family C (CFTR/MRP), member 5 (Abcc5), transcript variant X10, mRNA	24.0916	-8.07821	3.38494	-2.38651	0.0170089	0.0466941	0	0	128.817	63.9151	0	0	0	0
XM_011241829.2			family with sequence similarity 168, member A (Fam168a), transcript variant X3, mRNA	541.535	-8.07761	1.59527	-5.06349	4.12e-07	3.16e-06	758.219	765.184	1180.33	1612.63	0	0	0	15.9261
XM_030243232.1	K07588	argK; LAO/AO transport system kinase [EC:2.7.-.-]	methylmalonic aciduria (cobalamin deficiency) type A (Mmaa), transcript variant X7, mRNA	24.0629	-8.07691	1.2472	-6.47601	9.42e-11	1.18e-09	32.2439	89.11	22.9674	48.1822	0	0	0	0
XM_030242996.1	K10352	MYH; myosin heavy chain	myosin, heavy polypeptide 14 (Myh14), transcript variant X4, mRNA	24.0269	-8.0744	2.37297	-3.40265	0.000667351	0.00277364	86.9607	0	66.9051	38.3491	0	0	0	0
XM_006506022.3			ankyrin repeat domain 26 (Ankrd26), transcript variant X1, mRNA	24.0227	-8.0742	2.57486	-3.13578	0.00171398	0.0063983	6.83961	97.8273	0	87.5145	0	0	0	0
XM_006506715.3			family with sequence similarity 234, member B (Fam234b), transcript variant X1, mRNA	24.019	-8.07415	1.15311	-7.00207	2.52e-12	3.85e-11	48.8543	43.5864	25.9632	73.7482	0	0	0	0
NM_001364077.1	K16471	FBF1; Fas-binding factor 1	Fas (TNFRSF6) binding factor 1 (Fbf1), transcript variant 2, mRNA	23.9892	-8.07211	3.38495	-2.38471	0.0170927	0.0468995	127.998	0	0	63.9151	0	0	0	0
XM_030254872.1	K11320	EP400; E1A-binding protein p400 [EC:3.6.4.-]	E1A binding protein p400 (Ep400), transcript variant X15, mRNA	65.5093	-8.07167	1.08635	-7.43008	1.09e-13	1.96e-12	112.365	91.0472	128.817	189.779	2.06611	0	0	0
XM_030254009.1	K10509	ZBTB37; zinc finger and BTB domain-containing protein 37	zinc finger and BTB domain containing 37 (Zbtb37), transcript variant X3, mRNA	23.9694	-8.07089	3.38495	-2.38435	0.0171095	0.0469399	0	0	64.908	126.847	0	0	0	0
XM_030252639.1	K17544	TBCK; TBC domain-containing protein kinase-like protein	TBC1 domain containing kinase (Tbck), transcript variant X1, mRNA	23.9301	-8.06857	3.38495	-2.38366	0.0171414	0.0470127	72.3044	119.136	0	0	0	0	0	0
NM_001142322.1	K10360	MYO9; myosin IX	myosin IXb (Myo9b), transcript variant 1, mRNA	23.923	-8.06812	3.38495	-2.38353	0.0171477	0.0470278	56.671	0	0	134.713	0	0	0	0
NM_018803.2	K19910	SYT10; synaptotagmin-10	synaptotagmin X (Syt10), mRNA	23.9131	-8.06769	1.18089	-6.83189	8.38e-12	1.21e-10	69.3731	29.0576	28.9589	63.9151	0	0	0	0
XM_030255106.1	K16072	ERC1; ELKS/RAB6-interacting/CAST family member 1	ELKS/RAB6-interacting/CAST family member 1 (Erc1), transcript variant X8, mRNA	23.8919	-8.06628	2.34788	-3.43556	0.000591334	0.00249013	73.2815	0	54.9221	62.9318	0	0	0	0
XR_373256.4	K11850	USP26_29_37; ubiquitin carboxyl-terminal hydrolase 26/29/37 [EC:3.4.19.12]	ubiquitin specific peptidase 37 (Usp37), transcript variant X4, misc_RNA	23.8805	-8.06559	2.37446	-3.39682	0.000681745	0.00282898	0	39.7121	57.9179	93.4144	0	0	0	0
XM_030243509.1	K09228	KRAB; KRAB domain-containing zinc finger protein	zinc finger protein 612 (Zfp612), transcript variant X10, mRNA	23.8576	-8.06443	1.27435	-6.32826	2.48e-10	2.96e-09	94.7774	43.5864	24.9646	27.5327	0	0	0	0
XM_006521024.2	K19948	MICALL1; MICAL-like protein 1	microtubule associated monooxygenase, calponin and LIM domain containing -like 1 (Micall1), transcript variant X4, mRNA	23.8091	-8.06162	1.25381	-6.4297	1.28e-10	1.58e-09	51.7856	87.1729	24.9646	26.5494	0	0	0	0
XR_871714.3	K04977	TRPM2; transient receptor potential cation channel subfamily M member 2 [EC:3.6.1.13]	transient receptor potential cation channel, subfamily M, member 2 (Trpm2), transcript variant X6, misc_RNA	23.7998	-8.0609	1.05749	-7.6227	2.48e-14	4.82e-13	40.0605	50.3665	42.9391	57.0319	0	0	0	0
XM_006526454.3	K17269	MBP; myelin basic protein	myelin basic protein (Mbp), transcript variant X4, mRNA	23.7639	-8.05876	1.17786	-6.84185	7.82e-12	1.13e-10	37.1293	77.487	49.9292	25.566	0	0	0	0
NM_001357622.1			GRAM domain containing 1B (Gramd1b), transcript variant 7, mRNA	95.1186	-8.05618	1.87691	-4.29225	1.77e-05	0.000103095	355.659	239.241	0	163.229	0	0	0.945449	1.87365
XM_006526620.4	K01510	ENTPD1_3_8; apyrase [EC:3.6.1.5]	ectonucleoside triphosphate diphosphohydrolase 1 (Entpd1), transcript variant X2, mRNA	23.719	-8.05578	1.2488	-6.45081	1.11e-10	1.39e-09	75.2357	16.466	45.9349	52.1154	0	0	0	0
NM_001363128.1	K19872	FKTN; fukutin [EC:2.7.8.-]	fukutin (Fktn), transcript variant 5, mRNA	23.7181	-8.05576	2.43807	-3.30415	0.000952634	0.00380588	105.525	21.3089	62.9108	0	0	0	0	0
XM_030254871.1	K11320	EP400; E1A-binding protein p400 [EC:3.6.4.-]	E1A binding protein p400 (Ep400), transcript variant X13, mRNA	23.706	-8.055	3.38497	-2.37964	0.0173296	0.0474584	88.9149	100.733	0	0	0	0	0	0
XM_006528765.2	K24144	NHS; Nance-Horan syndrome protein and NHS-like proteins	NHS actin remodeling regulator (Nhs), transcript variant X1, mRNA	23.6861	-8.05386	2.59886	-3.099	0.00194176	0.00713132	42.9918	138.508	7.98867	0	0	0	0	0
XM_006538250.3	K15187	MLLT1_3; YEATS domain-containing protein 1/3	myeloid/lymphoid or mixed-lineage leukemia; translocated to, 3 (Mllt3), transcript variant X1, mRNA	23.648	-8.05155	2.36046	-3.411	0.00064725	0.00269706	42.0147	86.2043	0	60.9652	0	0	0	0
XM_006513638.2	K22285	OSBPL8; oxysterol-binding protein-related protein 8	oxysterol binding protein-like 8 (Osbpl8), transcript variant X2, mRNA	23.6373	-8.05104	1.20568	-6.67762	2.43e-11	3.31e-10	57.6481	40.6807	19.9717	70.7983	0	0	0	0
XM_011246662.3	K06105	TJP4; tight junction protein 4	tight junction associated protein 1 (Tjap1), transcript variant X1, mRNA	23.6148	-8.04951	2.53888	-3.1705	0.00152176	0.00576632	9.77087	117.199	0	61.9485	0	0	0	0
NM_001347567.1	K04454	MEF2C; MADS-box transcription enhancer factor 2C	myocyte enhancer factor 2C (Mef2c), transcript variant 5, mRNA	39.0558	-8.0492	2.08251	-3.86514	0.000111026	0.000554559	180.761	0	55.9207	74.7315	1.03306	0	0	0
NM_001111100.1	K01052	LIPA; lysosomal acid lipase/cholesteryl ester hydrolase [EC:3.1.1.13]	lysosomal acid lipase A (Lipa), transcript variant 2, mRNA	23.5977	-8.04871	1.22807	-6.55393	5.6e-11	7.24e-10	25.4042	88.1415	32.9533	42.2823	0	0	0	0
XM_006532462.4	K15592	ETV4; ets translocation variant 4	ets variant 4 (Etv4), transcript variant X5, mRNA	23.5879	-8.04785	2.41415	-3.33361	0.000857257	0.00346624	0	95.8902	24.9646	67.8483	0	0	0	0
NM_001330056.1	K04527	INSR; insulin receptor [EC:2.7.10.1]	insulin receptor (Insr), transcript variant 2, mRNA	23.5475	-8.04531	3.38498	-2.37677	0.017465	0.0477668	0	92.0158	0	96.3643	0	0	0	0
XM_030253239.1	K13208	ELAVL2_3_4; ELAV like protein 2/3/4	ELAV like RNA binding protein 1 (Elavl2), transcript variant X23, mRNA	23.5243	-8.04409	1.22252	-6.57992	4.71e-11	6.16e-10	85.0065	30.0262	25.9632	47.1988	0	0	0	0
NM_019827.7	K03083	GSK3B; glycogen synthase kinase 3 beta [EC:2.7.11.26]	glycogen synthase kinase 3 beta (Gsk3b), transcript variant 1, mRNA	289.539	-8.04219	0.646752	-12.4347	1.69e-35	2.41e-33	657.579	395.184	385.453	869.245	4.13222	0.96413	0.945449	2.81048
XM_006511812.2			glutamine-rich 1 (Qrich1), transcript variant X5, mRNA	23.475	-8.04086	2.36026	-3.40677	0.000657355	0.00273554	53.7398	0	85.8782	48.1822	0	0	0	0
XM_030254731.1	K03121	TFII-I; transcription initiation factor TFII-I	general transcription factor II I repeat domain-containing 1 (Gtf2ird1), transcript variant X24, mRNA	23.4414	-8.03888	2.34992	-3.42092	0.0006241	0.00261306	45.9231	63.9268	0	77.6814	0	0	0	0
XM_006528985.3			motile sperm domain containing 2 (Mospd2), transcript variant X3, mRNA	23.4354	-8.0385	2.41271	-3.33173	0.000863065	0.00348681	23.4501	76.5184	0	87.5145	0	0	0	0
NM_001099637.2	K16463	CEP170; centrosomal protein CEP170	centrosomal protein 170 (Cep170), transcript variant 1, mRNA	23.4348	-8.03848	2.34002	-3.43521	0.000592096	0.00249284	70.3502	57.1467	0	59.9819	0	0	0	0
XM_006508504.4	K11282	NAP1L4; nucleosome assembly protein 1-like 4	nucleosome assembly protein 1-like 4 (Nap1l4), transcript variant X1, mRNA	23.4282	-8.03801	2.70938	-2.96673	0.0030098	0.0104826	53.7398	2.90576	0	130.78	0	0	0	0
XM_030251304.1	K11840	USP9_24; ubiquitin carboxyl-terminal hydrolase 9/24 [EC:3.4.19.12]	ubiquitin specific peptidase 9, X chromosome (Usp9x), transcript variant X6, mRNA	23.425	-8.03787	2.33855	-3.43712	0.000587934	0.00247804	59.6023	66.8325	0	60.9652	0	0	0	0
XM_006497731.4	K04997	KCNJ3; potassium inwardly-rectifying channel subfamily J member 3	potassium inwardly-rectifying channel, subfamily J, member 3 (Kcnj3), transcript variant X15, mRNA	23.4182	-8.03755	1.15683	-6.94788	3.71e-12	5.57e-11	41.0376	41.6493	27.9604	76.6981	0	0	0	0
XM_030248790.1	K13297	PTPRT; receptor-type tyrosine-protein phosphatase T [EC:3.1.3.48]	protein tyrosine phosphatase, receptor type, T (Ptprt), transcript variant X7, mRNA	93.6427	-8.03501	3.28435	-2.44645	0.014427	0.0406061	0	0	126.82	619.485	0	0	2.83635	0
XM_030254870.1	K11320	EP400; E1A-binding protein p400 [EC:3.6.4.-]	E1A binding protein p400 (Ep400), transcript variant X11, mRNA	23.3789	-8.03492	3.38499	-2.37369	0.0176113	0.0480915	0	87.1729	99.8584	0	0	0	0	0
XM_011240682.3			zinc finger protein 518B (Zfp518b), transcript variant X2, mRNA	23.3463	-8.03297	2.38956	-3.36169	0.000774674	0.00316921	81.0982	0	29.9575	75.7148	0	0	0	0
XM_006518434.3	K04804	CHRNA2; nicotinic acetylcholine receptor alpha-2	cholinergic receptor, nicotinic, alpha polypeptide 2 (neuronal) (Chrna2), transcript variant X1, mRNA	23.3373	-8.03242	1.27241	-6.31275	2.74e-10	3.25e-09	23.4501	33.9006	34.9504	94.3977	0	0	0	0
XM_017319609.2	K16771	CSPP1; centrosome and spindle pole-associated protein 1	centrosome and spindle pole associated protein 1 (Cspp1), transcript variant X19, mRNA	23.325	-8.03169	2.4138	-3.3274	0.000876609	0.00353766	97.7087	63.9268	24.9646	0	0	0	0	0
NM_018791.2	K09228	KRAB; KRAB domain-containing zinc finger protein	zinc finger protein 108 (Zfp108), mRNA	23.3039	-8.0304	2.3381	-3.43459	0.000593454	0.00249722	59.6023	65.8639	0	60.9652	0	0	0	0
XM_011239140.3	K12821	PRPF40; pre-mRNA-processing factor 40	pre-mRNA processing factor 40A (Prpf40a), transcript variant X2, mRNA	23.2945	-8.02974	2.3527	-3.41299	0.000642536	0.0026799	51.7856	0	54.9221	79.6481	0	0	0	0
XM_011248108.1	K16578	CLASP1_2; CLIP-associating protein 1/2	CLIP associating protein 1 (Clasp1), transcript variant X26, mRNA	23.2819	-8.02897	2.34934	-3.41754	0.00063191	0.00264153	0	49.398	75.8924	60.9652	0	0	0	0
XM_006538800.4	K16469	CROCC; rootletin	ciliary rootlet coiled-coil, rootletin (Crocc), transcript variant X2, mRNA	23.2703	-8.02825	1.84041	-4.36221	1.29e-05	7.7e-05	68.3961	33.9006	82.8825	0.983309	0	0	0	0
XM_030253778.1			MEIR1 treanscription regulator (Mier1), transcript variant X7, mRNA	23.262	-8.02773	2.43729	-3.29372	0.000988718	0.00393429	104.548	0	59.915	21.6328	0	0	0	0
NM_021477.5	K14946	RBFOX; RNA binding protein fox-1	RNA binding protein, fox-1 homolog (C. elegans) 1 (Rbfox1), transcript variant 2, mRNA	23.2501	-8.0273	1.19108	-6.73953	1.59e-11	2.21e-10	61.5564	65.8639	36.9476	21.6328	0	0	0	0
NM_001317220.1	K12751	MYL6; myosin light chain 6	myosin, light polypeptide 6, alkali, smooth muscle and non-muscle (Myl6), transcript variant 5, mRNA	38.4538	-8.02694	1.09276	-7.34559	2.05e-13	3.58e-12	84.0294	74.5812	100.857	47.1988	0	0.96413	0	0
NR_154662.1	K23380	FREM1_2; FRAS1-related extracelluar matrix protein 1/2	Fras1 related extracellular matrix protein 1 (Frem1), transcript variant 3, non-coding RNA	23.1139	-8.01853	2.36937	-3.38424	0.000713754	0.00294625	81.0982	0	36.9476	66.865	0	0	0	0
XM_011238471.3			PHD finger protein 3 (Phf3), transcript variant X7, mRNA	23.1057	-8.01805	2.38033	-3.36846	0.000755903	0.00309989	83.0524	30.9948	0	70.7983	0	0	0	0
XM_011245551.3			transcription factor 20 (Tcf20), transcript variant X1, mRNA	23.1006	-8.01768	3.38501	-2.36859	0.0178563	0.0486465	88.9149	95.8902	0	0	0	0	0	0
XM_030254251.1	K23625	ATXN2_2L; ataxin 2/2L	ataxin 2 (Atxn2), transcript variant X20, mRNA	23.0736	-8.01595	2.50238	-3.20333	0.00135847	0.0052225	0	23.2461	133.81	27.5327	0	0	0	0
XM_030254084.1	K21595	CARF; calcium-responsive transcription factor	calcium response factor (Carf), transcript variant X3, mRNA	23.0616	-8.01551	1.39112	-5.76192	8.32e-09	8.13e-08	72.3044	68.7697	9.98584	33.4325	0	0	0	0
XM_030246900.1			WD repeat domain 20 (Wdr20), transcript variant X4, mRNA	23.0325	-8.01371	1.13735	-7.04592	1.84e-12	2.88e-11	52.7627	42.6178	24.9646	63.9151	0	0	0	0
XM_030242175.1	K12330	ARHGEF1; Rho guanine nucleotide exchange factor 1	Rho guanine nucleotide exchange factor (GEF) 1 (Arhgef1), transcript variant X5, mRNA	23.002	-8.01189	1.15897	-6.91292	4.75e-12	7.04e-11	68.3961	56.1781	28.9589	30.4826	0	0	0	0
NM_011925.2	K08446	ADGRE5; CD97 antigen	adhesion G protein-coupled receptor E5 (Adgre5), transcript variant 1, mRNA	38.0178	-8.01068	2.04303	-3.92097	8.82e-05	0.000450096	121.159	121.073	0	60.9652	0	0	0.945449	0
XR_379402.3	K15116	SLC25A33_36; solute carrier family 25, member 33/36	solute carrier family 25, member 36 (Slc25a36), transcript variant X4, misc_RNA	22.9845	-8.01047	2.36518	-3.38683	0.000707063	0.00292189	69.3731	35.8377	0	78.6647	0	0	0	0
XM_030245314.1	K09597	SPPL2B; signal peptide peptidase-like 2B [EC:3.4.23.-]	signal peptide peptidase like 2B (Sppl2b), transcript variant X18, mRNA	22.9378	-8.00747	2.48055	-3.2281	0.00124617	0.00483631	91.8461	0	77.8896	13.7663	0	0	0	0
XR_003949737.1			predicted gene 11419 (Gm11419), transcript variant X24, ncRNA	22.9094	-8.00577	1.91363	-4.18356	2.87e-05	0.000161208	43.9689	22.2775	0.998584	116.03	0	0	0	0
XM_006509404.4			teneurin transmembrane protein 3 (Tenm3), transcript variant X2, mRNA	22.9105	-8.00575	3.38502	-2.36505	0.0180275	0.0490493	136.792	46.4922	0	0	0	0	0	0
XM_011244449.2	K19041	RNF38_44; E3 ubiquitin-protein ligase RNF38/44 [EC:2.3.2.27]	ring finger protein 44 (Rnf44), transcript variant X9, mRNA	22.8984	-8.00521	1.24815	-6.41367	1.42e-10	1.74e-09	85.9836	42.6178	32.9533	21.6328	0	0	0	0
XM_006538264.3			family with sequence similarity 219, member A (Fam219a), transcript variant X2, mRNA	22.8978	-8.00473	1.16558	-6.8676	6.53e-12	9.53e-11	55.6939	27.1204	68.9023	31.4659	0	0	0	0
XM_006507242.3	K15589	ARNT2; aryl hydrocarbon receptor nuclear translocator 2	aryl hydrocarbon receptor nuclear translocator 2 (Arnt2), transcript variant X6, mRNA	22.8928	-8.00462	3.38502	-2.36472	0.0180438	0.0490872	0	48.4294	0	134.713	0	0	0	0
XM_030253040.1	K21596	CAMTA; calmodulin-binding transcription activator	calmodulin binding transcription activator 1 (Camta1), transcript variant X28, mRNA	22.8755	-8.00355	3.38502	-2.3644	0.0180593	0.0491231	104.548	78.4556	0	0	0	0	0	0
XM_017320921.2	K04594	ADGRL3; adhesion G protein-coupled receptor L3	adhesion G protein-coupled receptor L3 (Adgrl3), transcript variant X25, mRNA	22.8602	-8.0026	2.49264	-3.21049	0.00132507	0.00510503	42.9918	0	16.9759	122.914	0	0	0	0
NM_178667.4	K09392	TFDP2; transcription factor Dp-2	transcription factor Dp 2 (Tfdp2), transcript variant 1, mRNA	22.8534	-8.00212	3.38502	-2.36398	0.0180799	0.0491685	0	93.953	88.874	0	0	0	0	0
XM_030245082.1			L3MBTL3 histone methyl-lysine binding protein (L3mbtl3), transcript variant X5, mRNA	22.8504	-8.0018	1.38597	-5.77342	7.77e-09	7.63e-08	17.5876	17.4346	82.8825	64.8984	0	0	0	0
XM_030244845.1	K10380	ANK; ankyrin	ankyrin 3, epithelial (Ank3), transcript variant X31, mRNA	22.8332	-8.00085	3.38503	-2.3636	0.0180983	0.0492122	36.1522	0	0	146.513	0	0	0	0
NM_001359163.1	K18625	SHROOM; protein Shroom	shroom family member 2 (Shroom2), transcript variant 8, mRNA	22.7873	-7.99844	1.08503	-7.37162	1.69e-13	2.97e-12	54.7168	46.4922	29.9575	51.1321	0	0	0	0
NM_001146025.1	K19041	RNF38_44; E3 ubiquitin-protein ligase RNF38/44 [EC:2.3.2.27]	ring finger protein 44 (Rnf44), transcript variant 1, mRNA	22.7498	-7.99555	3.38503	-2.36203	0.0181752	0.049395	0	0	69.9009	112.097	0	0	0	0
XM_030252251.1			NADPH dependent diflavin oxidoreductase 1 (Ndor1), transcript variant X13, mRNA	22.7414	-7.99508	2.61313	-3.05958	0.00221645	0.008017	23.4501	0	10.9844	147.496	0	0	0	0
XM_011240459.3	K20052	LRP8; low-density lipoprotein receptor-related protein 8	low density lipoprotein receptor-related protein 8, apolipoprotein e receptor (Lrp8), transcript variant X6, mRNA	22.6814	-7.99119	3.38504	-2.36074	0.0182385	0.0495375	58.6252	0	122.826	0	0	0	0	0
[truncated: 5,221 more rows]

## Sheet: C_7dpi_down_log2fFC(-2;-1)
Transcript_ID	KEGG_ID	KEGG_anno	NCBI_anno	baseMean	log2FoldChange	lfcSE	stat	pvalue	padj	0A exp. counts	0B exp. counts	0C exp. counts	0D exp. counts	7A exp. counts	7B exp. counts	7C exp. counts	7D exp. counts
[truncated: 2,897 more rows]

[truncated: 16 more sheets: D_7dpi_diff_exp_log2fFC(-1;1), E_7dpi_up_log2fFC(1;2), F_7dpi_up_log2fFC>2, G_7dpi_all, H_14dpi_down_log2fFC<-2, I_14dpi_down_log2fFC(-2;-1), J_14dpi_diff_exp_log2fFC(-1;1), K_14dpi_up_log2fFC(1;2), L_14dpi_up_log2fFC>2, M_14dpi_all, N_21dpi_down_log2fFC<-2, O_21dpi_down_log2fFC(-2;-1), P_21dpi_diff_exp_log2fFC(-1;1), Q_21dpi_up_log2fFC(1;2), R_21dpi_up_log2fFC>2, S_21dpi_all]
