# Supplementary material for: Mechanisms of the host immune response and helminth-induced pathology during Trichobilharzia regenti (Schistosomatidae) neuroinvasion in mice
Source: PLoS Pathog. 2022 Feb 4;18(2):e1010302. doi: 10.1371/journal.ppat.1010302 (PMC8849443; doi:10.1371/journal.ppat.1010302)
Supplement: S2 Table — (XLSX) [file ppat.1010302.s002.xlsx]

## Sheet: Title and explanation
S2 Table
Mass spectrometry data and annotation of microdissected Mus musculus white matter samples from infected (Trichobilharzia regenti; 7 DPI) and control mice (age matched).
Sheets A–E: Analysis of merged spinal segments. Comparison of infected and control mice.
Sheet A shows proteins identified exlusively in infected mice samples.
Sheet B shows proteins identified exlusively in control mice samples.
Sheet C shows proteins identified both in control and infected mice samples, but with significantly different abundance (Student’s t-tests; FDR = 0.05, S0 = 0.1).
Sheet D shows proteins identified both in control and infected mice samples, but without significantly different abundance (Student’s t-tests; FDR = 0.05, S0 = 0.1).
Sheet E shows comparison of merged spinal segments to transcriptomic data.
Sheets F– H: Analysis of individual spinal segments. Comparison of segments with each other.
Sheet F shows proteins identified in individual segments both in infected and control mice samples (including Student’s t-tests; FDR = 0.05, S0 = 0.1).
Sheet G shows comparison of protein numbers identified in individual segments both in infected and control mice samples.
Sheet H shows comparison of individual segments in terms of immune system (KEGG) and also the same comparison to transcriptomic data.
Mass spectrometry data and annotation of microdissected Trichobilharzia regenti intestinal content.
Sheet I shows proteins identified in the intestinal content of T. regenti schistosomula migrating in the white matter or the mouse spinal cord 7 DPI.
LEGENDS AND EXPLANATIONS
LFQ intensity	Peptides	Razor + unique peptides	Unique peptides	Sequence coverage [%]	Unique + razor sequence coverage [%]	Unique sequence coverage [%]	Mol. weight [kDa]	Q-value	Score	Intensity	MS/MS Count
Intensity of protein in sample normalized by Label Free Quantification Algorithm. Presented as binary logarithm.	The total number of peptide sequences associated with the protein group.	The total number of razor + unique peptides associated with the protein group (i.e. these peptides are shared with another protein group).	The total number of unique peptides associated with the protein group (i.e. these peptides are not shared with another protein group).	Percentage of the sequence that is covered by the identified peptides of the best protein sequence contained in the group.	Percentage of the sequence that is covered by the identified unique and razor peptides of the best protein sequence contained in the group.	Percentage of the sequence that is covered by the identified unique peptides of the best protein sequence contained in the group.	Molecular weight of the leading protein sequence contained in the protein group.	Propability of false positive identification.	Protein score presenting quality of protein identification. Derived from peptide posterior error propabiltiy. probabilities.	Summed up eXtracted Ion Current (XIC) of all isotopic clusters associated with the identified AA sequence.	Number of MS/MS spectra which contributed to identification of particular protein.

## Sheet: A_infected-exclusives
Gene names	Protein names	Protein IDs	LFQ intensity infected_1	LFQ intensity infected_2	LFQ intensity infected_3	LFQ intensity infected_4	LFQ intensity control_1	LFQ intensity control_2	LFQ intensity control_3	LFQ intensity control_4	Student's T-test Significant infected_controls	Peptides	Razor + unique peptides	Unique peptides	Sequence coverage [%]	Unique + razor sequence coverage [%]	Unique sequence coverage [%]	Mol. weight [kDa]	Q-value	Score	Intensity	MS/MS count	-Log Student's T-test p-value infected_controls	Student's T-test q-value infected_controls	Student's T-test Difference infected_controls	Student's T-test Test statistic infected_controls	Majority protein IDs	id	Fasta headers
Arg1	Arginase-1	Q61176	24.767	24.2408	24.0986	25.3424	NaN	NaN	NaN	NaN		10	10	10	41.8	41.8	41.8	34.807	0	79.087	89734000	25	0	1	NaN	0	Q61176	905	Arginase-1 OS
Nptn	Neuroplastin	P97300	23.7763	NaN	23.1977	23.5445	NaN	NaN	NaN	NaN		2	2	2	5.5	5.5	5.5	44.373	0	17.101	60567000	10	0	0.985719	NaN	0	P97300	760	Neuroplastin OS
Dhrs1	Dehydrogenase/reductase SDR family member 1	Q99L04	22.9351	21.5776	22.3143	23.4749	NaN	NaN	NaN	NaN		8	8	8	34.5	34.5	34.5	34.005	0	69.275	26658000	11	0	1	NaN	0	Q99L04	1360	Dehydrogenase/reductase SDR family member 1 OS
Rps12	40S ribosomal protein S12	P63323	NaN	22.017	22.7861	22.9223	NaN	NaN	NaN	NaN		3	3	3	27.3	27.3	27.3	14.525	0	17.999	19474000	5	0	0.980266	NaN	0	P63323	711	40S ribosomal protein S12 OS
Rps15a	40S ribosomal protein S15a	P62245	NaN	23.2686	22.6446	22.8891	NaN	NaN	NaN	NaN		3	3	3	23.8	23.8	23.8	14.839	0	18.812	19134000	4	0	0.973549	NaN	0	P62245	644	40S ribosomal protein S15a OS
Ppib	Peptidyl-prolyl cis-trans isomerase B	P24369	22.1572	23.2452	21.9959	NaN	NaN	NaN	NaN	NaN		7	7	7	32.9	32.9	32.9	23.713	0	48.898	18191000	12	0	1	NaN	0	P24369	393	Peptidyl-prolyl cis-trans isomerase B OS
Mobp	Myelin-associated oligodendrocyte basic protein	Q9D2P8	NaN	22.4225	22.4235	22.5834	NaN	NaN	NaN	NaN		1	1	1	6.5	6.5	6.5	19.197	0.0027643	7.8822	16883000	8	0	1	NaN	0	Q9D2P8	1494	Myelin-associated oligodendrocyte basic protein OS
Gbp2	Interferon-induced guanylate-binding protein 2	Q9Z0E6	22.1011	21.2795	22.2765	22.4936	NaN	NaN	NaN	NaN		4	4	4	9	9	9	66.739	0	37.603	15061000	9	0	0.950509	NaN	0	Q9Z0E6	1731	Guanylate-binding protein 2 OS
Vcl	Vinculin	Q64727	NaN	21.8967	21.479	21.5777	NaN	NaN	NaN	NaN		8	8	8	9.1	9.1	9.1	116.72	0	52.764	12388000	8	0	1	NaN	0	Q64727	984	Vinculin OS
Glrx	Glutaredoxin-1	Q9QUH0	NaN	21.8527	20.8052	21.5076	NaN	NaN	NaN	NaN		4	4	4	19.6	19.6	19.6	11.871	0	28.944	10544000	7	0	0.959085	NaN	0	Q9QUH0	1639	Glutaredoxin-1 OS
Srsf7;Srsf3	Serine/arginine-rich splicing factor 7;Serine/arginine-rich splicing factor 3	Q8BL97;P84104	NaN	20.5837	21.2921	21.2411	NaN	NaN	NaN	NaN		2	2	2	9.7	9.7	9.7	30.817	0	13.292	7768500	4	0	1	NaN	0	Q8BL97;P84104	1122	Serine/arginine-rich splicing factor 7 OS;Serine/arginine-rich splicing factor 3 OS
Calu	Calumenin	O35887	21.9107	20.7532	20.4795	20.2132	NaN	NaN	NaN	NaN		3	3	3	11.4	11.4	11.4	37.063	0	17.843	7742000	3	0	0.999599	NaN	0	O35887	155	Calumenin OS
Pnp;Pnp2	Purine nucleoside phosphorylase	P23492;Q9D8C9	NaN	19.7202	19.701	20.6871	NaN	NaN	NaN	NaN		4	4	4	16.6	16.6	16.6	32.277	0	43.562	3238500	8	0	1	NaN	0	P23492;Q9D8C9	388	Purine nucleoside phosphorylase OS;Purine nucleoside phosphorylase OS
Itgb1	Integrin beta-1	P09055	NaN	20.0885	19.7238	20.1319	NaN	NaN	NaN	NaN		2	2	2	2.8	2.8	2.8	88.231	0	12.095	2321000	3	0	1	NaN	0	P09055	267	Integrin beta-1 OS
Pbdc1	Protein PBDC1	Q9D0B6	NaN	19.0084	18.814	19.243	NaN	NaN	NaN	NaN		2	2	2	10.6	10.6	10.6	22.223	0.0015015	11.471	1591700	3	0	1	NaN	0	Q9D0B6	1472	Protein PBDC1 OS

## Sheet: B_control-exclusives
Gene names	Protein names	Protein IDs	LFQ intensity infected_1	LFQ intensity infected_2	LFQ intensity infected_3	LFQ intensity infected_4	LFQ intensity control_1	LFQ intensity control_2	LFQ intensity control_3	LFQ intensity control_4	Student's T-test Significant infected_controls	Peptides	Razor + unique peptides	Unique peptides	Sequence coverage [%]	Unique + razor sequence coverage [%]	Unique sequence coverage [%]	Mol. weight [kDa]	Q-value	Score	Intensity	MS/MS count	-Log Student's T-test p-value infected_controls	Student's T-test q-value infected_controls	Student's T-test Difference infected_controls	Student's T-test Test statistic infected_controls	Majority protein IDs	id	Fasta headers
Gnaq	Guanine nucleotide-binding protein G(q) subunit alpha	P21279;TRE_0000464901-mRNA-1;TRE_0000326101-mRNA-1	NaN	NaN	NaN	NaN	22.928	22.8632	NaN	23.4694		7	7	6	25.9	25.9	22.8	42.158	0	53.317	24130000	13	0	1	NaN	0	P21279	379	Guanine nucleotide-binding protein G(q) subunit alpha OS
Cd82	CD82 antigen	P40237	NaN	NaN	NaN	NaN	23.5666	21.7667	22.284	23.3978		3	3	3	12.8	12.8	12.8	29.628	0	19.862	21214000	10	0	0.974889	NaN	0	P40237	481	CD82 antigen OS
Acat2;Acat3	Acetyl-CoA acetyltransferase, cytosolic	Q8CAY6;Q80X81	NaN	NaN	NaN	NaN	22.6385	22.3468	22.442	22.687		5	5	5	19.9	19.9	19.9	41.297	0	31.988	20331000	10	0	1	NaN	0	Q8CAY6;Q80X81	1177	Acetyl-CoA acetyltransferase, cytosolic OS;Acetyl-Coenzyme A acetyltransferase 3 OS
Atox1	Copper transport protein ATOX1	O08997	NaN	NaN	NaN	NaN	21.8141	22.4155	22.8765	22.0151		3	3	3	58.8	58.8	58.8	7.3384	0	19.323	20153000	7	0	0.995393	NaN	0	O08997	128	Copper transport protein ATOX1 OS
Mapre3	Microtubule-associated protein RP/EB family member 3	Q6PER3	NaN	NaN	NaN	NaN	NaN	21.841	22.404	21.2716		6	6	5	24.9	24.9	21.7	31.966	0	38.046	15491000	6	0	1	NaN	0	Q6PER3	1014	Microtubule-associated protein RP/EB family member 3 OS
Pacsin1	Protein kinase C and casein kinase substrate in neurons protein 1	Q61644	NaN	NaN	NaN	NaN	21.4638	NaN	22.4433	22.816		6	6	6	17.2	17.2	17.2	50.575	0	64.531	15058000	11	0	1	NaN	0	Q61644	927	Protein kinase C and casein kinase substrate in neurons protein 1 OS
Etfb	Electron transfer flavoprotein subunit beta	Q9DCW4	NaN	NaN	NaN	NaN	21.6954	NaN	21.84	22.217		7	7	7	31.8	31.8	31.8	27.623	0	42.133	14360000	8	0	1	NaN	0	Q9DCW4	1560	Electron transfer flavoprotein subunit beta OS
Tbca	Tubulin-specific chaperone A	P48428	NaN	NaN	NaN	NaN	21.8626	22.2942	22.177	21.1348		2	2	2	14.8	14.8	14.8	12.758	0.0007764	11.812	13715000	6	0	0.964294	NaN	0	P48428	519	Tubulin-specific chaperone A OS
Nedd8	NEDD8	P29595	NaN	NaN	NaN	NaN	NaN	22.6471	22.2186	22.9114		2	2	2	17.3	17.3	17.3	8.9723	0	15.543	11726000	6	0	1	NaN	0	P29595	439	NEDD8 OS
Pdcd5	Programmed cell death protein 5	P56812	NaN	NaN	NaN	NaN	21.4071	NaN	21.437	21.6885		3	3	3	17.5	17.5	17.5	14.275	0	20.055	10782000	6	0	0.970888	NaN	0	P56812	583	Programmed cell death protein 5 OS
Rras2	Ras-related protein R-Ras2	P62071;P10833	NaN	NaN	NaN	NaN	20.9744	20.5917	21.3614	NaN		3	3	3	18.1	18.1	18.1	23.399	0	19.421	10612000	9	0	0.960379	NaN	0	P62071	636	Ras-related protein R-Ras2 OS
Eif4h	Eukaryotic translation initiation factor 4H	Q9WUK2	NaN	NaN	NaN	NaN	21.8866	21.1976	20.7183	22.0882		4	4	4	20.2	20.2	20.2	27.341	0	32.493	10460000	9	0	0.945445	NaN	0	Q9WUK2	1708	Eukaryotic translation initiation factor 4H OS
Psmc4	26S protease regulatory subunit 6B	P54775;TRE_0000084601-mRNA-1;TRE_0001811801-mRNA-1;TRE_0002188501-mRNA-1	NaN	NaN	NaN	NaN	20.451	20.9634	20.0324	NaN		4	4	4	10.8	10.8	10.8	47.408	0	26.302	8822800	11	0	0.96956	NaN	0	P54775;TRE_0000084601-mRNA-1;TRE_0001811801-mRNA-1	562	26S proteasome regulatory subunit 6B OS;TRE_0000084601-mRNA-1 transcript=TRE_0000084601-mRNA-1 gene=TRE_0000084601;TRE_0001811801-mRNA-1 transcript=TRE_0001811801-mRNA-1 gene=TRE_0001811801
Kif21a	Kinesin-like protein KIF21A	Q9QXL2;TRE_0000416801-mRNA-1;B7ZNG0;Q7M6Z4;Q9QXL1	NaN	NaN	NaN	NaN	22.2476	21.4155	21.5333	21.4177		5	5	5	3.6	3.6	3.6	186.53	0	37.049	8457700	9	0	0.942936	NaN	0	Q9QXL2	1644	Kinesin-like protein KIF21A OS
Ptprd	Receptor-type tyrosine-protein phosphatase delta	Q64487;A2A8L5	NaN	NaN	NaN	NaN	21.8076	20.7213	20.8793	20.3407		5	5	5	3.5	3.5	3.5	214.41	0	34.366	7098300	8	0	1	NaN	0	Q64487	976	Receptor-type tyrosine-protein phosphatase delta OS
Srm	Spermidine synthase	Q64674	NaN	NaN	NaN	NaN	21.1531	21.5127	21.3537	21.0839		2	2	2	6	6	6	33.995	0.0015163	11.582	6871200	4	0	1	NaN	0	Q64674	982	Spermidine synthase OS
Bpnt1	3(2),5-bisphosphate nucleotidase 1	Q9Z0S1	NaN	NaN	NaN	NaN	21.3551	20.9171	21.8875	20.2405		4	4	4	17.2	17.2	17.2	33.196	0	31.651	6022400	8	0	0.954347	NaN	0	Q9Z0S1	1738	3(2),5-bisphosphate nucleotidase 1 OS
Sptbn2	Spectrin beta chain	Q68FG2	NaN	NaN	NaN	NaN	20.8478	20.856	20.9516	21.2097		16	10	10	8.2	5.4	5.4	270.92	0	63.351	5897800	15	0	1	NaN	0	Q68FG2	987	Spectrin beta chain OS
Hnrnph1	Heterogeneous nuclear ribonucleoprotein H;Heterogeneous nuclear ribonucleoprotein H, N-terminally processed	O35737	NaN	NaN	NaN	NaN	19.9769	20.9466	NaN	20.4055		6	6	2	19.8	19.8	6	49.199	0	49.104	5662600	9	0	0.998192	NaN	0	O35737	151	Heterogeneous nuclear ribonucleoprotein H OS
Ndufb3	NADH dehydrogenase [ubiquinone] 1 beta subcomplex subunit 3	Q9CQZ6	NaN	NaN	NaN	NaN	NaN	21.0647	21.5585	21.3354		2	2	2	17.3	17.3	17.3	11.692	0	12.781	5635000	5	0	1	NaN	0	Q9CQZ6	1424	NADH dehydrogenase [ubiquinone] 1 beta subcomplex subunit 3 OS
Fnbp1	Formin-binding protein 1	Q80TY0	NaN	NaN	NaN	NaN	NaN	20.3041	20.9662	20.7602		3	3	3	7.3	7.3	7.3	71.343	0	20.485	5444200	6	0	1	NaN	0	Q80TY0	1067	Formin-binding protein 1 OS
Guk1	Guanylate kinase	Q64520	NaN	NaN	NaN	NaN	20.7792	20.841	21.7724	NaN		3	3	3	23.2	23.2	23.2	21.918	0	20.073	5311500	4	0	1	NaN	0	Q64520	979	Guanylate kinase OS
Snd1	Staphylococcal nuclease domain-containing protein 1	Q78PY7	NaN	NaN	NaN	NaN	NaN	19.4975	20.4799	20.2862		5	5	5	6.5	6.5	6.5	102.09	0	34.518	5078800	9	0	1	NaN	0	Q78PY7	1036	Staphylococcal nuclease domain-containing protein 1 OS
Trim3	Tripartite motif-containing protein 3	Q9R1R2	NaN	NaN	NaN	NaN	NaN	20.9076	21.1898	20.9791		3	3	3	4.8	4.8	4.8	80.774	0	20.384	4421900	6	0	0.957789	NaN	0	Q9R1R2	1689	Tripartite motif-containing protein 3 OS
Map2k2;Map2k1	Dual specificity mitogen-activated protein kinase kinase 2;Dual specificity mitogen-activated protein kinase kinase 1	Q63932;P31938	NaN	NaN	NaN	NaN	19.2139	20.9891	21.4547	19.9132		4	4	4	12.7	12.7	12.7	44.402	0	29.387	3892600	7	0	1	NaN	0	Q63932;P31938	964	Dual specificity mitogen-activated protein kinase kinase 2 OS;Dual specificity mitogen-activated protein kinase kinase 1 OS
Clip2	CAP-Gly domain-containing linker protein 2	Q9Z0H8	NaN	NaN	NaN	NaN	20.901	20.7492	20.3823	20.7541		3	3	3	3.2	3.2	3.2	115.91	0	17.626	3828800	5	0	0.951785	NaN	0	Q9Z0H8	1733	CAP-Gly domain-containing linker protein 2 OS
Slc6a9	Sodium- and chloride-dependent glycine transporter 1	P28571	NaN	NaN	NaN	NaN	20.4275	21.394	19.5002	20.1563		3	3	3	6.4	6.4	6.4	76.543	0	20.952	3716200	5	0	1	NaN	0	P28571	423	Sodium- and chloride-dependent glycine transporter 1 OS
Dpp3	Dipeptidyl peptidase 3	Q99KK7	NaN	NaN	NaN	NaN	20.0204	19.9888	19.4532	20.3178		3	3	3	6.9	6.9	6.9	82.897	0	25.565	3577500	6	0	1	NaN	0	Q99KK7	1357	Dipeptidyl peptidase 3 OS
Actr1b	Beta-centractin	Q8R5C5	NaN	NaN	NaN	NaN	20.0685	NaN	21.1688	20.114		5	2	2	17.3	8.2	8.2	42.281	0	11.915	3378500	7	0	1	NaN	0	Q8R5C5	1253	Beta-centractin OS
Irgq	Immunity-related GTPase family Q protein	Q8VIM9	NaN	NaN	NaN	NaN	NaN	20.431	21.2744	20.4146		2	2	2	5.8	5.8	5.8	59.323	0	17.621	3201500	8	0	1	NaN	0	Q8VIM9	1275	Immunity-related GTPase family Q protein OS
	UPF0568 protein C14orf166 homolog	Q9CQE8	NaN	NaN	NaN	NaN	17.9575	NaN	20.4192	20.5182		3	3	3	16	16	16	28.152	0	24.064	3151000	8	0	1	NaN	0	Q9CQE8	1406	RNA transcription, translation and transport factor protein OS
Nol3	Nucleolar protein 3	Q9D1X0	NaN	NaN	NaN	NaN	20.7441	NaN	20.4733	20.5236		2	2	2	8.2	8.2	8.2	24.567	0.00077459	11.773	3003300	3	0	1	NaN	0	Q9D1X0	1492	Nucleolar protein 3 OS
Uso1	General vesicular transport factor p115	Q9Z1Z0	NaN	NaN	NaN	NaN	19.9206	19.8076	NaN	19.4429		2	2	2	2.3	2.3	2.3	106.98	0	12.44	2623700	3	0	0.955633	NaN	0	Q9Z1Z0	1752	General vesicular transport factor p115 OS
Dnajc6	Putative tyrosine-protein phosphatase auxilin	Q80TZ3	NaN	NaN	NaN	NaN	19.8793	20.3982	NaN	19.8073		2	2	2	2.5	2.5	2.5	102.3	0.0014993	11.43	2145300	2	0	1	NaN	0	Q80TZ3	1068	Putative tyrosine-protein phosphatase auxilin OS
Gdap1	Ganglioside-induced differentiation-associated protein 1	O88741	NaN	NaN	NaN	NaN	20.3743	NaN	20.365	20.3551		3	3	3	9.5	9.5	9.5	41.31	0	17.713	2023800	4	0	1	NaN	0	O88741	206	Ganglioside-induced differentiation-associated protein 1 OS

## Sheet: C_common_differently_abundant
Gene names	Protein names	Protein IDs	LFQ intensity infected_1	LFQ intensity infected_2	LFQ intensity infected_3	LFQ intensity infected_4	LFQ intensity control_1	LFQ intensity control_2	LFQ intensity control_3	LFQ intensity control_4	Student's T-test Significant infected_controls	Peptides	Razor + unique peptides	Unique peptides	Sequence coverage [%]	Unique + razor sequence coverage [%]	Unique sequence coverage [%]	Mol. weight [kDa]	Q-value	Score	Intensity	MS/MS count	-Log Student's T-test p-value infected_controls	Student's T-test q-value infected_controls	Student's T-test Difference infected_controls	Fold change based on Student's T-test Difference	Student's T-test Test statistic infected_controls	Majority protein IDs	id	Fasta headers
Hspb1	Heat shock protein beta-1	P14602	27.3751	27.2533	26.751	27.1209	22.6702	21.7818	21.942	22.9882	+	8	8	8	49.8	49.8	49.8	23.014	0	124.06	476310000	35	5.25773	0	4.77953	27.4651	11.4186	P14602	320	Heat shock protein beta-1 OS	NM_013560.2	K04455	HSPB1; heat shock protein beta-1	heat shock protein 1 (Hspb1), mRNA	2907.01	2.65697	0.283444	9.3739	6.99e-21	2.77e-19	824.661	850.42	842.805	664.717	7622.92	3623.2	4894.59	3932.8
Lgals3	Galectin-3	P16110	NaN	23.0278	23.9232	24.0159	20.0274	20.6112	NaN	NaN	+	4	4	4	21.2	21.2	21.2	27.515	0	31.901	40485000	9	2.26361	0.015	3.33635	10.1005	5.94439	P16110	334	Galectin-3 OS	NM_001145953.1	K06831	LGALS3; galectin-3	lectin, galactose binding, soluble 3 (Lgals3), transcript variant 1, mRNA	724.013	4.55396	0.375685	12.1218	8.1e-34	1.01e-31	105.525	38.7435	50.9278	41.299	1510.33	1191.66	1647.92	1205.7	NM_010705.3
Flnc	Filamin-C	Q8VHX6	27.049	24.155	24.201	24.1003	21.1619	22.4745	21.1433	22.1143	+	48	48	43	24.7	24.7	22.5	291.12	0	323.31	185160000	78	2.11984	0.033	3.1528	8.8938	3.50559	Q8VHX6	1273	Filamin-C OS
Ctsb	Cathepsin B;Cathepsin B light chain;Cathepsin B heavy chain	P10605	23.1542	24.5647	23.1062	23.813	20.4893	22.4232	21.2351	21.803	+	9	9	9	33.9	33.9	33.9	37.279	0	77.125	50939000	24	2.17553	0.0282857	2.17186	4.50604	3.41823	P10605	281	Cathepsin B OS
Ctsd	Cathepsin D	P18242	24.769	25.4631	24.4809	25.1113	23.1071	21.9471	23.1241	23.2842	+	9	9	9	29.3	29.3	29.3	44.953	0	84.648	115390000	31	2.85066	0	2.09045	4.25881	4.40251	P18242	357	Cathepsin D OS
Vim	Vimentin	P20152	26.711	27.0349	26.9789	27.1985	24.7784	25.8528	24.8129	25.4548	+	31	26	21	64.4	58.6	49.4	53.687	0	323.31	538360000	100	3.11883	0	1.75608	3.37779	4.62375	P20152	374	Vimentin OS	NM_011701.4	K07606	VIM; vimentin	vimentin (Vim), mRNA	8291.23	2.98681	0.108543	27.5173	1.09e-166	3.61e-163	1893.59	1758.95	2048.1	1729.64	14323.3	13121.8	16589.8	14864.6
Lgals1	Galectin-1	P16045	23.7262	23.9296	23.4785	24.6369	22.7044	22.6635	21.7136	22.129	+	5	5	5	51.1	51.1	51.1	14.866	0	59.949	65007000	18	2.51365	0.0228	1.64018	3.11705	3.70102	P16045	333	Galectin-1 OS
Fabp7	Fatty acid-binding protein, brain	P51880	22.4147	21.8974	22.5391	22.4091	21.3481	21.4598	21.0201	20.6983	+	4	4	4	33.3	33.3	33.3	14.893	0	44.594	21395000	25	2.73783	0.0207273	1.1835	2.27127	3.66094	P51880	548	Fatty acid-binding protein, brain OS
Map1a	Microtubule-associated protein 1A;MAP1A heavy chain;MAP1 light chain LC2	Q9QYR6	24.9765	24.7159	25.2462	25.1707	25.7659	25.7538	25.8003	25.9479	+	37	36	36	16.9	16.5	16.5	300.14	0	286.07	215270000	133	3.10599	0.0304615	-0.789638	-1.72864	-3.486	Q9QYR6	1661	Microtubule-associated protein 1A OS
Hspa12a	Heat shock 70 kDa protein 12A	Q8K0U4	24.4284	24.1049	24.3512	24.4805	25.2621	24.9173	25.3203	25.3623	+	13	13	12	23.9	23.9	22.1	74.87	0	120.28	131070000	63	3.2578	0.02	-0.874261	-1.83307	-3.78153	Q8K0U4	1207	Heat shock 70 kDa protein 12A OS	XM_006527377.2			heat shock protein 12A (Hspa12a), transcript variant X1, mRNA	386.157	12.0621	2.42885	4.96618	6.83e-07	5.08e-06	0	0	0	0	1469.01	1604.31	0.945449	14.9892
Grhpr	Glyoxylate reductase/hydroxypyruvate reductase	Q91Z53	22.6942	22.3646	22.9736	22.5913	23.5792	23.3868	23.6976	23.5462	+	6	6	6	20.1	20.1	20.1	35.328	0	41.567	41722000	17	3.13852	0.0253333	-0.896522	-1.86157	-3.71034	Q91Z53	1309	Glyoxylate reductase/hydroxypyruvate reductase OS
Ube2n	Ubiquitin-conjugating enzyme E2 N	P61089;Q9CQ37	24.6292	24.8769	24.2649	24.6656	25.6649	25.3436	25.5114	25.6358	+	6	6	6	46.7	46.7	46.7	17.138	0	58.728	165520000	31	3.14268	0.0171429	-0.929758	-1.90496	-3.7701	P61089	616	Ubiquitin-conjugating enzyme E2 N OS
Hsph1	Heat shock protein 105 kDa	Q61699	22.4975	22.4949	22.9116	23.1925	23.5412	23.7268	23.7375	23.8808	+	15	14	14	22.3	20.6	20.6	96.406	0	140.27	46409000	37	2.67336	0.0264	-0.947449	-1.92846	-3.33517	Q61699	930	Heat shock protein 105 kDa OS
Myo1d	Unconventional myosin-Id	Q5SYD0	23.6159	23.6447	23.5993	23.9161	24.7142	24.4791	25.0925	24.839	+	19	19	19	18.9	18.9	18.9	116.08	0	125.67	90086000	53	3.48747	0	-1.08718	-2.12458	-4.38399	Q5SYD0	876	Unconventional myosin-Id OS
Sucla2	Succinyl-CoA ligase [ADP-forming] subunit beta, mitochondrial	Q9Z2I9	22.2712	22.2907	22.9501	22.4337	23.8798	24.0749	24.72	24.0527	+	10	10	10	19.9	19.9	19.9	50.113	0	67.543	52301000	29	3.36064	0	-1.69542	-3.23871	-4.93581	Q9Z2I9	1757	Succinate--CoA ligase [ADP-forming] subunit beta, mitochondrial OS	NM_001361638.1	K01900	LSC2; succinyl-CoA synthetase beta subunit [EC:6.2.1.4 6.2.1.5]	succinate-Coenzyme A ligase, ADP-forming, beta subunit (Sucla2), transcript variant 2, mRNA	984.665	3.22875	0.484611	6.66255	2.69e-11	3.64e-10	164.151	296.388	112.84	185.845	2302.68	2395.86	1716.93	702.62
[truncated: 17 more columns]

## Sheet: D_common_non-significant
Gene names	Protein names	Protein IDs	LFQ intensity infected_1	LFQ intensity infected_2	LFQ intensity infected_3	LFQ intensity infected_4	LFQ intensity control_1	LFQ intensity control_2	LFQ intensity control_3	LFQ intensity control_4	Student's T-test Significant infected_controls	Peptides	Razor + unique peptides	Unique peptides	Sequence coverage [%]	Unique + razor sequence coverage [%]	Unique sequence coverage [%]	Mol. weight [kDa]	Q-value	Score	Intensity	MS/MS count	-Log Student's T-test p-value infected_controls	Student's T-test q-value infected_controls	Student's T-test Difference infected_controls	Student's T-test Test statistic infected_controls	Majority protein IDs	id	Fasta headers
Mbp	Myelin basic protein	P04370	33.3838	32.4253	32.8714	33.6355	33.7992	33.6102	32.3249	32.677		10	10	10	29.6	29.6	29.6	27.167	0	103.51	51099000000	414	0.0180453	1	-0.0238008	-0.0434802	P04370	237	Myelin basic protein OS
Plp1	Myelin proteolipid protein	P60202	31.4823	31.8657	31.6135	32.0095	32.5279	31.8191	31.9031	32.0577		10	10	10	28.5	28.5	28.5	30.077	0	114.42	20833000000	200	0.845666	0.43919	-0.334221	-1.1209	P60202	599	Myelin proteolipid protein OS
Nefm	Neurofilament medium polypeptide	P08553	30.0821	29.7391	30.1289	30.273	30.5875	30.4918	29.8838	30.5788		55	55	47	57.1	57.1	53.3	95.915	0	323.31	6648000000	456	0.808241	0.464111	-0.329711	-1.08805	P08553	265	Neurofilament medium polypeptide OS
Actg1	Actin, cytoplasmic 2;Actin, cytoplasmic 2, N-terminally processed	P63260	30.9427	30.2919	30.0774	30.0878	29.4869	29.7677	30.1354	29.9146		29	29	1	76.3	76.3	4.5	41.792	0	323.31	6448600000	226	1.11759	0.288662	0.523767	1.51864	P63260	708	Actin, cytoplasmic 2 OS
Gfap	Glial fibrillary acidic protein	P03995	30.7934	29.527	30.2408	30.1012	29.6487	30.1785	29.7923	30.2091		40	40	35	72.1	72.1	72.1	49.899	0	323.31	6178500000	301	0.295213	0.781257	0.208448	0.527302	P03995	234	Glial fibrillary acidic protein OS
Nefl	Neurofilament light polypeptide	P08551	29.8946	29.774	29.7182	29.9234	30.4298	30.0885	29.4994	30.2601		43	37	37	66.3	62.6	62.6	61.508	0	323.31	4990700000	234	0.538668	0.622768	-0.241943	-0.785078	P08551	264	Neurofilament light polypeptide OS
Cnp	2,3-cyclic-nucleotide 3-phosphodiesterase	P16330	29.5996	29.6216	29.7226	30.2803	30.0557	30.0897	29.799	30.1707		36	36	36	65.7	65.7	65.7	47.123	0	323.31	4825500000	260	0.584113	0.618381	-0.222739	-0.797418	P16330	336	2,3-cyclic-nucleotide 3-phosphodiesterase OS
Tuba1b	Tubulin alpha-1B chain	P05213;TRE_0000499501-mRNA-1;TRE_0000169201-mRNA-1;Q3UX10;TRE_0000511101-mRNA-1;TRE_0000189201-mRNA-1;TRE_0000958601-mRNA-1;TRE_0001773001-mRNA-1;TRE_0001914801-mRNA-1;TRE_0000548101-mRNA-1	30.5978	29.8482	29.0408	29.074	29.7177	29.6719	29.264	29.5578		26	26	0	62.7	62.7	0	50.151	0	323.31	4425900000	225	0.0822529	0.981198	0.0873151	0.180586	P05213	243	Tubulin alpha-1B chain OS
Myh7	Myosin-7	Q91Z83;REV__TRE_0000453601-mRNA-1	31.9612	20.7278	18.3984	25.5943	18.3162	17.9156	18.9668	18.678		117	117	35	50.4	50.4	17.4	222.88	0	323.31	4386400000	229	0.971553	0.21484	5.70129	1.83492	Q91Z83	1311	Myosin-7 OS
Acta1	Actin, alpha skeletal muscle	P68134	31.7844	22.8496	23.987	27.8157	22.1749	23.2748	NaN	23.4224		27	10	2	74.8	43	5.8	42.051	0	109.54	4062800000	49	0.717614	0.309156	3.65185	1.44942	P68134	720	Actin, alpha skeletal muscle OS
Pkm	Pyruvate kinase PKM	P52480;TRE_0000745701-mRNA-1;P53657	29.4397	29.2542	29.3014	29.4189	29.9639	29.46	29.775	29.9557		38	38	38	69.1	69.1	69.1	57.844	0	323.31	3988100000	243	1.86418	0.191644	-0.435108	-1.92353	P52480	552	Pyruvate kinase PKM OS
Tubb4b	Tubulin beta-4B chain	P68372	29.4161	28.8547	28.9138	28.9703	29.3181	29.1972	29.346	29.3159		24	24	0	67.6	67.6	0	49.83	0	323.31	3644800000	260	0.994033	0.453872	-0.255564	-1.10065	P68372	725	Tubulin beta-4B chain OS
Atp1a3	Sodium/potassium-transporting ATPase subunit alpha-3	Q6PIC6	28.6612	28.8029	29.1803	29.3953	29.7138	29.5998	29.8728	30.0927		48	48	30	49.9	49.9	31.5	111.69	0	323.31	3588400000	316	2.17423	0.118783	-0.809891	-2.70168	Q6PIC6	1019	Sodium/potassium-transporting ATPase subunit alpha-3 OS
Nefh	Neurofilament heavy polypeptide	P19246	28.6743	28.567	28.8965	29.0109	29.3704	29.2624	28.8699	29.3269		38	33	33	33	30.4	30.4	116.99	0	323.31	2826800000	207	1.47527	0.256921	-0.420204	-1.66067	P19246	364	Neurofilament heavy polypeptide OS
Hspa8	Heat shock cognate 71 kDa protein	P63017;TRE_0000962501-mRNA-1	28.296	28.6611	28.7075	28.8691	28.954	28.9215	28.8402	28.9415		31	31	22	52.3	52.3	35.9	70.87	0	323.31	2282300000	254	1.19669	0.372056	-0.280855	-1.25567	P63017	692	Heat shock cognate 71 kDa protein OS
Dpysl2	Dihydropyrimidinase-related protein 2	O08553	28.5746	28.7626	28.5635	28.1402	28.6918	28.4736	28.7307	28.7306		26	26	21	65.4	65.4	55.4	62.277	0	323.31	2108400000	195	0.452982	0.737614	-0.146437	-0.597014	O08553	114	Dihydropyrimidinase-related protein 2 OS
Atp5a1	ATP synthase subunit alpha, mitochondrial	Q03265;TRE_0001091501-mRNA-1	28.7194	28.0464	28.7665	28.6525	28.8533	28.7369	28.7332	28.3776		25	25	25	49.9	49.9	49.9	59.752	0	323.31	2099700000	137	0.269804	0.831694	-0.129061	-0.434111	Q03265	799	ATP synthase subunit alpha, mitochondrial OS
Ckb	Creatine kinase B-type	Q04447	28.4817	27.9607	28.4236	28.8794	28.2961	28.2581	28.7311	28.3728		19	19	19	53.5	53.5	53.5	42.713	0	315.5	2033500000	166	0.0347063	1	0.0218191	0.0688231	Q04447	801	Creatine kinase B-type OS
Ina	Alpha-internexin	P46660	28.6075	28.1265	28.5542	28.6932	28.7999	28.8463	28.3641	28.8034		36	28	28	64.5	58.1	58.1	55.382	0	323.31	1999000000	177	0.57453	0.628219	-0.208096	-0.77122	P46660	502	Alpha-internexin OS
Gapdh;Gm3839	Glyceraldehyde-3-phosphate dehydrogenase	P16858;A0A1D5RLD8;S4R1W1;V9GX06;TRE_0001603701-mRNA-1;Q64467;V9GXA7	28.3333	28.1243	27.9327	28.511	28.3652	28.1723	28.4203	28.0107		15	15	15	56.2	56.2	56.2	35.81	0	215.38	1847000000	172	0.0370768	1	-0.0167832	-0.0653943	P16858;A0A1D5RLD8;S4R1W1	340	Glyceraldehyde-3-phosphate dehydrogenase OS;Glyceraldehyde-3-phosphate dehydrogenase OS;Glyceraldehyde-3-phosphate dehydrogenase OS
Eno1	Alpha-enolase	P17182	28.0714	28.136	28.6128	28.9685	28.8095	28.1262	27.5823	27.9576		21	21	17	59.9	59.9	48.4	47.14	0	293.83	1728200000	174	0.441431	0.635295	0.328271	0.758677	P17182	343	Alpha-enolase OS
Ldhb	L-lactate dehydrogenase B chain	P16125	27.6235	27.9175	27.9617	28.161	28.3247	28.6484	28.4199	28.499		21	21	20	59.3	59.3	55.7	36.572	0	240.29	1500200000	115	2.28025	0.116	-0.557086	-2.41822	P16125	335	L-lactate dehydrogenase B chain OS
Atp5b	ATP synthase subunit beta, mitochondrial	P56480	28.0054	27.8445	27.9111	28.0259	27.9749	27.8008	28.3617	28.0156		21	21	13	53.5	53.5	34.4	56.3	0	255.28	1470500000	160	0.308866	0.846598	-0.0915151	-0.407077	P56480	580	ATP synthase subunit beta, mitochondrial OS
Mdh1	Malate dehydrogenase, cytoplasmic	P14152	27.4092	27.985	28.04	27.927	28.3767	28.0849	28.9541	28.3985		13	13	13	41	41	41	36.511	0	148.56	1427300000	93	1.41165	0.211919	-0.61324	-1.84346	P14152	316	Malate dehydrogenase, cytoplasmic OS
Aldoa;Aldoart1	Fructose-bisphosphate aldolase A;Fructose-bisphosphate aldolase	P05064;A6ZI46;A6ZI47	27.295	27.5016	27.747	27.7829	27.8216	27.7598	27.9972	28.0488		22	18	18	73.1	61.5	61.5	39.355	0	323.31	1138000000	147	1.29581	0.307043	-0.325273	-1.39354	P05064;A6ZI46	240	Fructose-bisphosphate aldolase A OS;Fructose-bisphosphate aldolase OS
Hsp90ab1	Heat shock protein HSP 90-beta	P11499;TRE_0000307201-mRNA-1	27.424	27.6179	27.7767	27.6968	27.6963	27.8926	27.1837	27.4633		30	30	18	44.9	44.9	28	83.28	0	313.55	1011700000	169	0.157322	0.941863	0.0698791	0.258355	P11499	294	Heat shock protein HSP 90-beta OS
Tubb5	Tubulin beta-5 chain	P99024	27.8549	27.8038	26.7032	26.7862	27.1916	27.2291	27.6925	26.5842		23	5	4	64	19.4	16	49.67	0	105.41	977700000	45	0.107352	0.955194	0.112669	0.231142	P99024	782	Tubulin beta-5 chain OS
Mdh2	Malate dehydrogenase, mitochondrial	P08249	27.3493	27.23	27.243	27.692	27.911	27.4482	28.0782	27.4294		19	19	18	64.8	64.8	59.2	35.611	0	197.31	958120000	123	0.867012	0.436971	-0.338099	-1.14096	P08249	263	Malate dehydrogenase, mitochondrial OS
Krt76	Keratin, type II cytoskeletal 2 oral	Q3UV17	26.7009	28.8238	24.1041	27.8425	27.405	NaN	26.8618	28.8614		13	2	2	11.6	1.9	1.9	62.844	0	17.757	933200000	17	0.261861	0.737175	-0.841578	-0.599317	Q3UV17	855	Keratin, type II cytoskeletal 2 oral OS
Prdx1	Peroxiredoxin-1	P35700	27.3598	27.4185	27.4102	27.0613	27.6375	27.4649	28.0125	27.4145		11	11	10	45.7	45.7	45.7	22.176	0	75.813	915110000	68	1.03574	0.381514	-0.31988	-1.23156	P35700	466	Peroxiredoxin-1 OS
Aldoc	Fructose-bisphosphate aldolase C	P05063	27.323	26.8304	27.3158	27.6784	27.5797	27.6554	27.1583	27.5845		23	23	19	73.6	73.6	62	39.394	0	323.31	886230000	147	0.448025	0.688361	-0.207553	-0.67433	P05063	239	Fructose-bisphosphate aldolase C OS
Got1	Aspartate aminotransferase, cytoplasmic	P05201;TRE_0000965101-mRNA-1	27.0739	27.3576	27.079	27.2724	27.9047	27.5372	27.807	27.5404		20	20	20	57.4	57.4	57.4	46.247	0	199.26	880360000	120	2.27721	0.125796	-0.501611	-2.30559	P05201	241	Aspartate aminotransferase, cytoplasmic OS
Ppia	Peptidyl-prolyl cis-trans isomerase A;Peptidyl-prolyl cis-trans isomerase A, N-terminally processed	P17742;V9GX31	27.4002	26.9502	26.4626	27.6264	26.9739	27.7158	27.0865	27.6101		11	11	11	61.6	61.6	61.6	17.971	0	99.216	855900000	86	0.315368	0.757378	-0.236735	-0.567348	P17742	351	Peptidyl-prolyl cis-trans isomerase A OS
Prdx6	Peroxiredoxin-6	O08709;Q8BG37	27.342	27.3513	27.616	27.824	27.0964	27.2365	26.6656	26.658		17	17	17	71.4	71.4	71.4	24.87	0	160.83	833280000	97	1.77831	0.151522	0.619185	2.14748	O08709	117	Peroxiredoxin-6 OS
Anxa5	Annexin A5	P48036	27.342	26.9824	27.4457	27.2572	27.3324	27.3015	27.7655	27.257		18	18	18	52.7	52.7	52.7	35.752	0	244.2	803750000	116	0.459107	0.719761	-0.157265	-0.618401	P48036	518	Annexin A5 OS
Hist1h2bp;Hist1h2bk;Hist1h2bc;Hist2h2bb;Hist1h2bh;Hist1h2bb;Hist1h2bm;Hist1h2bf;Hist1h2ba;Hist3h2ba;Hist3h2bb;Hist2h2be	Histone H2B type 1-P;Histone H2B type 1-K;Histone H2B type 1-C/E/G;Histone H2B type 2-B;Histone H2B type 1-H;Histone H2B type 1-B;Histone H2B type 1-M;Histone H2B type 1-F/J/L;Histone H2B type 1-A;Histone H2B type 3-A;Histone H2B type 3-B;Histone H2B type 2-E	Q8CGP2;Q8CGP1;Q6ZWY9;Q64525;Q64478;Q64475;P10854;P10853;P70696;Q9D2U9;Q8CGP0;Q64524	27.2678	28.1005	27.1256	26.8854	26.2573	27.4778	26.0613	26.4701		10	10	6	50	50	41.3	13.992	0	79.928	748400000	44	0.970111	0.29161	0.778183	1.52296	Q8CGP2;Q8CGP1;Q6ZWY9;Q64525;Q64478;Q64475;P10854;P10853;P70696;Q9D2U9;Q8CGP0;Q64524	287	Histone H2B type 1-P OS;Histone H2B type 1-K OS;Histone H2B type 1-C/E/G OS;Histone H2B type 2-B OS;Histone H2B type 1-H OS;Histone H2B type 1-B OS;Histone H2B type 1-M OS;Histone H2B type 1-F/J/L OS;Histone H2B type 1-A OS;Histone H2B type 3-A OS;Histone
Eno2	Gamma-enolase	P17183	26.7823	26.9788	26.9559	27.0515	27.4724	27.3801	27.0611	27.2677		19	15	13	64.1	52.5	48.6	47.296	0	268.67	680690000	112	1.81283	0.248035	-0.353136	-1.71958	P17183	344	Gamma-enolase OS
Eef1a1	Elongation factor 1-alpha 1	P10126;TRE_0000425601-mRNA-1	27.7634	27.1994	26.9125	27.2173	26.2604	26.6178	26.1373	26.0299		12	12	6	33.1	33.1	19.3	50.113	0	109.09	672590000	85	2.44296	0.05575	1.01183	3.17293	P10126	279	Elongation factor 1-alpha 1 OS
Sptan1	Spectrin alpha chain, non-erythrocytic 1	P16546;TRE_0000209701-mRNA-1;TRE_0000586001-mRNA-1;P08032	26.7352	26.8701	27.0661	27.1324	27.2405	26.943	27.2546	27.2645		85	85	85	40.5	40.5	40.5	284.59	0	323.31	669330000	303	0.96103	0.492952	-0.224725	-1.02319	P16546	339	Spectrin alpha chain, non-erythrocytic 1 OS
Gm8797;Uba52;Rps27a;Ubb;Ubc	Ubiquitin-60S ribosomal protein L40;Ubiquitin;60S ribosomal protein L40;Ubiquitin-40S ribosomal protein S27a;Ubiquitin;40S ribosomal protein S27a;Polyubiquitin-B;Ubiquitin;Polyubiquitin-C;Ubiquitin;Ubiquitin-related 1;Ubiquitin-related 2	A0A0A6YW67;P62984;P62983;P0CG49;P0CG50;TRE_0001394601-mRNA-1	26.8206	27.0791	26.4893	27.3867	27.3063	26.9416	26.7588	26.7844		8	8	8	85.7	85.7	85.7	8.7279	0	100.03	667710000	52	0.00566824	1	-0.00387287	-0.0117855	A0A0A6YW67;P62984;P62983;P0CG49;P0CG50;TRE_0001394601-mRNA-1	1	Predicted pseudogene 8797 OS;Ubiquitin-60S ribosomal protein L40 OS;Ubiquitin-40S ribosomal protein S27a OS;Polyubiquitin-B OS;Polyubiquitin-C OS;TRE_0001394601-mRNA-1 transcript=TRE_0001394601-mRNA-1 gene=TRE_0001394601
Mog	Myelin-oligodendrocyte glycoprotein	Q61885	27.2116	27.1331	26.4185	27.1948	27.1672	26.6398	26.4229	27.1378		10	10	10	39.4	39.4	39.4	28.271	0	142.9	662330000	76	0.222687	0.845781	0.147583	0.403422	Q61885	937	Myelin-oligodendrocyte glycoprotein OS
Hist1h4a	Histone H4	TRE_0000820801-mRNA-1;TRE_0000098801-mRNA-1;P62806;TRE_0001546601-mRNA-1;TRE_0000038101-mRNA-1	27.1714	26.9251	27.4682	26.8755	25.3556	27.4882	24.9417	26.0558		8	8	8	52.4	52.4	52.4	11.367	0	64.08	658210000	56	1.03388	0.245729	1.14975	1.70325	TRE_0000820801-mRNA-1;TRE_0000098801-mRNA-1;P62806;TRE_0001546601-mRNA-1	666	TRE_0000820801-mRNA-1 transcript=TRE_0000820801-mRNA-1 gene=TRE_0000820801;TRE_0000098801-mRNA-1 transcript=TRE_0000098801-mRNA-1 gene=TRE_0000098801;Histone H4 OS;TRE_0001546601-mRNA-1 transcript=TRE_0001546601-mRNA-1 gene=TRE_0001546601
Pgk1	Phosphoglycerate kinase 1	P09411;P09041;TRE_0001070201-mRNA-1;TRE_0000476001-mRNA-1	26.7542	26.4918	26.7998	26.9918	27.1822	26.8559	26.3691	26.9622		20	20	20	59	59	59	44.55	0	209.47	647010000	100	0.159176	0.931125	-0.0829401	-0.276233	P09411	270	Phosphoglycerate kinase 1 OS
Cfl1	Cofilin-1	P18760	27.0917	26.8021	27.1745	27.054	26.2742	26.7216	25.3793	26.8359		13	13	12	68.1	68.1	61.4	18.559	0	194.88	619820000	54	1.1172	0.255375	0.727827	1.65263	P18760	359	Cofilin-1 OS
Tpi1	Triosephosphate isomerase	P17751;TRE_0000837701-mRNA-1	27.1092	26.3273	26.5187	27.2615	26.8149	27.1471	26.8154	26.925		14	14	14	52.8	52.8	52.8	32.191	0	127.9	608620000	102	0.201168	0.86062	-0.121446	-0.358419	P17751	352	Triosephosphate isomerase OS
Atp1b1	Sodium/potassium-transporting ATPase subunit beta-1	P14094	26.8078	26.5543	26.6659	26.5822	27.0252	26.8263	26.4299	27.028		13	13	13	36.2	36.2	36.2	35.194	0	120.38	577020000	58	0.532882	0.676712	-0.17479	-0.69434	P14094	311	Sodium/potassium-transporting ATPase subunit beta-1 OS
Sirt2	NAD-dependent protein deacetylase sirtuin-2	Q8VDQ8	26.3902	26.4242	26.3134	27.0585	27.1646	27.2267	27.0687	27.2764		13	13	13	44	44	44	43.256	0	210.81	565220000	76	1.93561	0.122745	-0.637523	-2.29391	Q8VDQ8	1266	NAD-dependent protein deacetylase sirtuin-2 OS
Atp1a2	Sodium/potassium-transporting ATPase subunit alpha-2	Q6PIE5;Q9Z1W8;Q64436;TRE_0001396601-mRNA-1;TRE_0002025101-mRNA-1;TRE_0001923201-mRNA-1;TRE_0001491501-mRNA-1;TRE_0000052001-mRNA-1	26.0878	26.6072	26.8266	26.8299	27.3686	26.4009	26.9252	26.9126		44	26	24	45.5	25.8	24.1	112.22	0	270.37	557890000	147	0.554335	0.580218	-0.313965	-0.862863	Q6PIE5	1020	Sodium/potassium-transporting ATPase subunit alpha-2 OS
Actn2	Alpha-actinin-2	Q9JI91;TRE_0001248401-mRNA-1	28.8795	20.7472	18.8373	20.1776	17.6917	NaN	16.9247	17.7726		40	40	28	54.3	54.3	37.5	103.83	0	323.31	540920000	70	0.845986	0.262756	4.69739	1.67673	Q9JI91	1597	Alpha-actinin-2 OS
Tpm3	Tropomyosin alpha-3 chain	P21107	28.8803	24.329	20.6279	22.6823	20.6424	22.9057	22.927	24.6615		18	18	5	54	54	18.2	32.994	0	223.84	535320000	46	0.289377	0.695312	1.34574	0.660032	P21107	378	Tropomyosin alpha-3 chain OS
H3f3a;Hist1h3b;Hist1h3a;H3f3c	Histone H3.3;Histone H3.2;Histone H3.1;Histone H3.3C	TRE_0001941701-mRNA-1;TRE_0000980301-mRNA-1;TRE_0000055901-mRNA-1;P84244;P84228;P68433;P02301;TRE_0002162001-mRNA-1;TRE_0001314601-mRNA-1	25.5803	26.9148	26.5599	27.6209	26.0262	26.9328	25.5358	24.8169		4	4	4	21	21	21	11.256	0	26.031	515830000	18	0.657301	0.418574	0.841045	1.17709	TRE_0001941701-mRNA-1;TRE_0000980301-mRNA-1;TRE_0000055901-mRNA-1;P84244;P84228;P68433;P02301;TRE_0002162001-mRNA-1;TRE_0001314601-mRNA-1	231	TRE_0001941701-mRNA-1 transcript=TRE_0001941701-mRNA-1 gene=TRE_0001941701;TRE_0000980301-mRNA-1 transcript=TRE_0000980301-mRNA-1 gene=TRE_0000980301;TRE_0000055901-mRNA-1 transcript=TRE_0000055901-mRNA-1 gene=TRE_0000055901;Histone H3.3 OS;Histone H3.2 OS
Sptbn1	Spectrin beta chain, non-erythrocytic 1	Q62261;TRE_0001749901-mRNA-1;P15508	26.4301	26.6328	26.7385	26.598	26.8832	26.4896	26.9259	26.9041		72	72	66	37.6	37.6	34.8	274.22	0	323.31	508500000	260	0.820078	0.56518	-0.200827	-0.903913	Q62261	950	Spectrin beta chain, non-erythrocytic 1 OS
Ywhae	14-3-3 protein epsilon	P62259	27.3434	25.9985	26.2348	26.3473	26.1722	26.3789	27.2928	27.1333		22	22	19	65.9	65.9	58.8	29.174	0	173.21	501260000	108	0.267876	0.785695	-0.263297	-0.521413	P62259	645	14-3-3 protein epsilon OS
Calm3;Calm2;Calm1	Calmodulin-3;Calmodulin-2;Calmodulin-1	P0DP28;P0DP27;P0DP26;TRE_0000303701-mRNA-1;Q9D6P8	26.8278	26.8029	26.1299	26.0166	26.5231	26.5995	26.0724	27.2404		10	10	9	60.4	60.4	55.7	16.837	0	145.89	498820000	50	0.201594	0.844782	-0.164517	-0.388975	P0DP28;P0DP27;P0DP26;TRE_0000303701-mRNA-1	277	Calmodulin-3 OS;Calmodulin-2 OS;Calmodulin-1 OS;TRE_0000303701-mRNA-1 transcript=TRE_0000303701-mRNA-1 gene=TRE_0000303701
Dync1h1	Cytoplasmic dynein 1 heavy chain 1	Q9JHU4;TRE_0000961401-mRNA-1;TRE_0000202301-mRNA-1;TRE_0000406001-mRNA-1	26.359	26.4195	26.4375	26.4135	26.8008	26.6446	27.0419	26.7829		98	98	98	24.7	24.7	24.7	532.04	0	323.31	483990000	279	2.55346	0.138571	-0.410195	-2.22643	Q9JHU4	1592	Cytoplasmic dynein 1 heavy chain 1 OS
Cltc	Clathrin heavy chain 1	Q68FD5;TRE_0000886601-mRNA-1	26.4539	26.3883	26.499	26.6576	26.4488	26.2972	26.7542	26.4707		51	51	51	37.3	37.3	37.3	191.55	0	323.31	477390000	193	0.0213261	1	0.00696754	0.0329878	Q68FD5	985	Clathrin heavy chain 1 OS
Tuba4a	Tubulin alpha-4A chain	P68368	24.4764	26.8281	26.9378	25.2154	26.9937	25.4877	26.9063	27.1348		23	4	4	60.3	12.1	12.1	49.924	0	37.202	457570000	26	0.485005	0.539793	-0.766197	-0.935972	P68368	723	Tubulin alpha-4A chain OS
Hist2h2ac;Hist2h2aa1	Histone H2A type 2-C;Histone H2A type 2-A	Q64523;Q6GSS7	27.2267	NaN	25.129	26.3104	25.7562	27.3136	24.8506	25.1295		6	6	1	36.4	36.4	8.5	13.988	0	55.697	456000000	23	0.220395	0.804604	0.459555	0.496193	Q64523;Q6GSS7	981	Histone H2A type 2-C OS;Histone H2A type 2-A OS
Mag	Myelin-associated glycoprotein	P20917	26.2998	26.306	26.4759	26.8246	26.6255	26.421	26.4694	26.602		13	13	13	26.6	26.6	26.6	69.387	0	117.61	441320000	70	0.152519	0.957891	-0.0529208	-0.227418	P20917	377	Myelin-associated glycoprotein OS
Ywhaz	14-3-3 protein zeta/delta	P63101	26.3119	26.0653	26.1603	26.7863	26.2576	26.2577	26.7279	26.8232		17	14	13	74.7	64.5	60.8	27.771	0	217.64	434490000	82	0.365655	0.741876	-0.185655	-0.58037	P63101	701	14-3-3 protein zeta/delta OS
Tkt	Transketolase	P40142	26.0872	26.48	26.2568	26.6878	26.1665	26.2183	26.3806	26.0195		23	23	23	45.4	45.4	45.4	67.63	0	199.8	425280000	106	0.563864	0.652033	0.181743	0.725175	P40142	480	Transketolase OS
Plec	Plectin	Q9QXS1	26.2863	26.1846	26.3385	26.3434	26.556	26.4455	26.8329	26.7322		97	97	95	25.2	25.2	24	534.18	0	323.31	424030000	262	2.01923	0.219176	-0.353462	-1.81837	Q9QXS1	1645	Plectin OS
Map1b	Microtubule-associated protein 1B;MAP1B heavy chain;MAP1 light chain LC1	P14873	25.8998	26.0576	26.0762	26.349	26.6414	26.2562	26.5792	27.0884		37	37	36	19.2	19.2	18.8	270.25	0	323.31	401710000	127	1.50498	0.21302	-0.545652	-1.8494	P14873	325	Microtubule-associated protein 1B OS
Tubb2a	Tubulin beta-2A chain	Q7TMM9;TRE_0000846101-mRNA-1	26.012	26.3467	25.7675	25.7767	26.268	26.2018	24.9157	26.1273		22	6	1	63.8	24	2.7	49.906	0	70.346	390350000	61	0.102576	0.964908	0.0975409	0.216931	Q7TMM9	1045	Tubulin beta-2A chain OS
Dsp	Desmoplakin	E9Q557	25.6931	27.1571	27.1009	26.0895	26.1604	25.7212	25.758	25.3927		37	37	37	14.5	14.5	14.5	332.91	0	323.31	390260000	88	0.965391	0.291472	0.752082	1.50768	E9Q557	96	Desmoplakin OS
Nsf	Vesicle-fusing ATPase	P46460;TRE_0000363601-mRNA-1	25.4526	25.3823	26.1474	26.1057	26.5349	26.5384	26.6399	26.5197		24	24	24	35.9	35.9	35.9	82.613	0	261.38	373180000	118	2.04448	0.116	-0.786229	-2.55929	P46460	499	Vesicle-fusing ATPase OS
Tubb3	Tubulin beta-3 chain	Q9ERD7	25.232	25.5044	25.3647	26.1965	26.5222	27.1562	25.2634	26.1182		20	9	6	55.3	29.8	22.7	50.418	0	107.07	369510000	61	0.753502	0.372977	-0.6906	-1.25387	Q9ERD7	1578	Tubulin beta-3 chain OS
Tppp3	Tubulin polymerization-promoting protein family member 3	Q9CRB6	25.5804	26.3056	26.0595	26.3197	26.2473	26.2254	26.4383	26.4589		11	11	11	52.3	52.3	52.3	18.965	0	151.97	365240000	45	0.73856	0.51731	-0.276175	-0.97491	Q9CRB6	1436	Tubulin polymerization-promoting protein family member 3 OS
Anxa6	Annexin A6	P14824	25.4091	25.8413	26.3872	26.1114	26.6538	26.3502	26.2853	26.1479		28	28	28	46.8	46.8	46.8	75.884	0	310.22	364150000	109	0.915325	0.367794	-0.422025	-1.26305	P14824	323	Annexin A6 OS
Atp6v1a	V-type proton ATPase catalytic subunit A	P50516;TRE_0000827401-mRNA-1	26.0252	25.7751	26.0195	26.1753	26.1667	25.7367	26.4883	25.8139		25	25	25	52.2	52.2	52.2	68.325	0	276.91	362230000	117	0.100597	0.979811	-0.0525908	-0.180166	P50516	536	V-type proton ATPase catalytic subunit A OS
Slc25a5	ADP/ATP translocase 2;ADP/ATP translocase 2, N-terminally processed	P51881	26.167	25.9713	26.2081	26.4214	26.233	26.3553	26.5485	25.5363		11	11	6	36.6	36.6	18.8	32.931	0	85.826	362000000	53	0.0341733	1	0.0236707	0.0698269	P51881	549	ADP/ATP translocase 2 OS
Gnao1	Guanine nucleotide-binding protein G(o) subunit alpha	P18872;P20612;Q3V3I2;P50149;Q8CGK7	25.399	26.0081	26.1243	25.8686	26.4181	26.2652	26.5605	26.3888		12	12	10	36.7	36.7	30.2	40.084	0	112.13	361610000	75	1.77249	0.170137	-0.55815	-2.06475	P18872	360	Guanine nucleotide-binding protein G(o) subunit alpha OS
Atp1a1	Sodium/potassium-transporting ATPase subunit alpha-1	Q8VDN2	25.2935	26.4062	26.0178	26.2112	26.1624	26.1012	25.557	26.2841		35	17	17	38.2	19.1	19.1	112.98	0	240.96	360450000	94	0.053046	1	-0.0439582	-0.112321	Q8VDN2	1264	Sodium/potassium-transporting ATPase subunit alpha-1 OS
Cryab	Alpha-crystallin B chain	P23927	27.5432	26.0837	24.5437	25.4499	24.4154	24.6524	24.4358	23.9965		9	9	9	57.7	57.7	57.7	20.069	0	74.332	346550000	47	1.25555	0.17627	1.53005	2.05214	P23927	390	Alpha-crystallin B chain OS
Prdx2	Peroxiredoxin-2	Q61171	25.501	26.3928	26.25	26.0229	26.6085	25.8937	26.5228	25.5758		7	7	7	33.3	33.3	33.3	21.778	0	51.208	343940000	41	0.128686	0.941289	-0.10853	-0.260421	Q61171	904	Peroxiredoxin-2 OS
Pygb	Glycogen phosphorylase, brain form	Q8CI94	25.7779	25.5971	25.6445	25.8305	25.8973	26.0856	26.5295	26.5558		36	36	27	46.6	46.6	36.1	96.729	0	298.82	333560000	118	1.73631	0.177211	-0.554542	-2.03337	Q8CI94	1193	Glycogen phosphorylase, brain form OS
Ttn	Titin	A2ASS6;REV__A2ASS6	28.3075	18.5274	19.2491	18.2326	18.3123	17.9949	17.672	18.2724		138	138	138	5.2	5.2	5.2	3906.4	0	323.31	321340000	143	0.585551	0.407982	3.01622	1.19528	A2ASS6	21	Titin OS
Pvalb	Parvalbumin alpha	P32848	25.539	25.2581	26.1495	25.3532	26.1836	26.1481	26.1387	26.6464		9	9	9	76.4	76.4	76.4	11.93	0	95.561	319780000	54	1.61894	0.156889	-0.704276	-2.10322	P32848	450	Parvalbumin alpha OS
Anxa2	Annexin A2	P07356	26.1458	26.4849	25.8124	26.201	25.6566	24.3986	24.5207	26.1276		19	19	19	53.1	53.1	53.1	38.676	0	244.68	318510000	87	1.15632	0.220302	0.985123	1.80067	P07356	254	Annexin A2 OS
Hsp90aa1	Heat shock protein HSP 90-alpha	P07901	25.7301	25.9974	26.0238	26.0662	25.9633	26.3645	25.0992	25.6362		27	16	14	39.3	24.3	22.1	84.787	0	153.39	312740000	83	0.281527	0.801776	0.188591	0.498781	P07901	256	Heat shock protein HSP 90-alpha OS
Sod1	Superoxide dismutase [Cu-Zn]	P08228	25.2716	25.9892	25.3923	26.4763	26.1165	26.2324	24.0889	26.0239		6	6	6	39	39	39	15.942	0	52.557	301040000	47	0.105711	0.950972	0.166922	0.244709	P08228	262	Superoxide dismutase [Cu-Zn] OS
Dnm1	Dynamin-1	P39053	25.0305	25.2041	25.7994	25.7844	25.9262	25.9734	26.2723	25.8016		26	26	17	33	33	23.4	97.802	0	196.73	295950000	105	1.29137	0.251584	-0.538792	-1.67495	P39053	475	Dynamin-1 OS
Got2	Aspartate aminotransferase, mitochondrial	P05202;TRE_0001309601-mRNA-1	25.0823	25.6644	25.9514	26.0356	25.8202	25.7129	26.8297	25.6382		12	12	12	30.9	30.9	30.9	47.411	0	139.91	294260000	51	0.394224	0.677384	-0.316838	-0.700112	P05202	242	Aspartate aminotransferase, mitochondrial OS
Uchl1	Ubiquitin carboxyl-terminal hydrolase isozyme L1	Q9R0P9	25.1688	25.8963	25.3292	26.1429	26.097	26.1563	24.4295	26.0804		9	9	9	43.5	43.5	43.5	24.838	0	82.116	293080000	42	0.0409378	1	-0.0565267	-0.097509	Q9R0P9	1678	Ubiquitin carboxyl-terminal hydrolase isozyme L1 OS
Ywhag	14-3-3 protein gamma;14-3-3 protein gamma, N-terminally processed	P61982;TRE_0001582801-mRNA-1	24.6657	25.6004	26.0585	25.6967	26.0393	26.1872	26.498	26.5354		13	9	7	49.8	38.5	32	28.302	0	129.01	289480000	54	1.34869	0.192045	-0.809675	-1.92647	P61982	635	14-3-3 protein gamma OS
Ckm	Creatine kinase M-type	P07310	27.8801	NaN	19.0177	20.5725	NaN	20.8007	NaN	17.6997		14	14	14	34.4	34.4	34.4	43.044	0	193.49	286010000	25	0.349727	0.619089	3.23987	0.849992	P07310	253	Creatine kinase M-type OS
Vcp	Transitional endoplasmic reticulum ATPase	Q01853;TRE_0000093001-mRNA-1;TRE_0001423801-mRNA-1	25.8063	25.8747	25.7072	25.7162	25.732	25.8148	26.0893	25.6349		27	27	27	41.7	41.7	41.7	89.321	0	296.93	284820000	98	0.150778	0.965487	-0.0416365	-0.202634	Q01853	791	Transitional endoplasmic reticulum ATPase OS
Stxbp1	Syntaxin-binding protein 1	O08599	25.2157	25.0671	25.5804	26.0131	26.0482	25.8671	25.9068	26.2601		19	19	19	35.7	35.7	35.7	67.568	0	171.07	278650000	91	1.27867	0.250516	-0.551462	-1.67662	O08599	116	Syntaxin-binding protein 1 OS
Nme1	Nucleoside diphosphate kinase A	P15532	25.4724	25.764	25.1595	26.4436	26.0025	25.9908	25.5273	25.9492		9	9	4	68.4	68.4	38.2	17.208	0	60.121	278190000	42	0.211484	0.844073	-0.157555	-0.39715	P15532	330	Nucleoside diphosphate kinase A OS
Ncam1	Neural cell adhesion molecule 1	P13595	25.3009	25.1592	25.4974	25.7537	25.7131	25.7066	26.185	26.0258		17	17	17	22.2	22.2	22.2	119.43	0	165.19	273700000	90	1.47072	0.240613	-0.479766	-1.74315	P13595	308	Neural cell adhesion molecule 1 OS
Atp6v1b2	V-type proton ATPase subunit B, brain isoform	P62814;Q91YH6;TRE_0001204801-mRNA-1	25.6134	25.9307	25.4827	25.6485	25.733	25.4843	25.2971	25.0108		22	22	22	54	54	54	56.55	0	228.55	268580000	105	0.796662	0.490202	0.287523	1.02984	P62814	667	V-type proton ATPase subunit B, brain isoform OS
Glul	Glutamine synthetase	P15105	24.8776	26.0318	25.2674	25.7403	25.7381	25.4786	26.1828	26.2696		13	13	13	38.9	38.9	38.9	42.119	0	208.38	266440000	53	0.667131	0.48026	-0.438012	-1.05254	P15105	326	Glutamine synthetase OS
Tubb4a	Tubulin beta-4A chain	Q9D6F9	25.5316	25.5622	25.8107	25.8794	25.4912	25.8436	25.1381	25.3654		24	7	7	68.7	17.1	17.1	49.585	0	119.08	264320000	42	0.663478	0.576828	0.236353	0.870972	Q9D6F9	1505	Tubulin beta-4A chain OS
Mtco2	Cytochrome c oxidase subunit 2	P00405	24.2386	24.85	26.4127	25.4784	26.2072	25.177	25.6871	25.0835		5	5	5	20.7	20.7	20.7	25.976	0	34.662	258610000	30	0.221409	0.823675	-0.293796	-0.465	P00405	218	Cytochrome c oxidase subunit 2 OS
Aco2	Aconitate hydratase, mitochondrial	Q99KI0	25.4541	25.3813	25.4328	25.3996	25.909	25.7089	26.0736	25.915		22	22	22	37.7	37.7	37.7	85.462	0	213.92	258040000	87	3.14169	0.113818	-0.484684	-2.74666	Q99KI0	1355	Aconitate hydratase, mitochondrial OS
Hspd1	60 kDa heat shock protein, mitochondrial	P63038;TRE_0001236201-mRNA-1	25.1081	25.7137	25.3532	25.735	25.6241	25.3707	26.1686	25.2784		21	21	21	41.2	41.2	41.2	60.955	0	246.82	246080000	91	0.211311	0.850986	-0.132968	-0.379271	P63038	695	60 kDa heat shock protein, mitochondrial OS
Uba1	Ubiquitin-like modifier-activating enzyme 1	Q02053;P31254	25.0012	24.9943	25.3442	25.1902	25.6832	25.3538	25.8246	25.8377		24	24	24	31.8	31.8	31.8	117.81	0	323.31	238030000	97	2.07882	0.134769	-0.542363	-2.25584	Q02053	792	Ubiquitin-like modifier-activating enzyme 1 OS
Ca2	Carbonic anhydrase 2	P00920	25.0595	25.3155	25.2163	25.5029	25.6868	25.2481	26.2694	25.7465		10	10	10	55	55	55	29.032	0	73.815	236070000	46	1.05113	0.308906	-0.464151	-1.41141	P00920	220	Carbonic anhydrase 2 OS
Gdi1	Rab GDP dissociation inhibitor alpha	P50396	24.8188	24.7047	25.6134	25.2865	25.7818	25.3618	26.2731	25.8428		21	21	15	55.5	55.5	44.3	50.521	0	195.27	229560000	63	1.34335	0.208866	-0.709015	-1.85857	P50396	535	Rab GDP dissociation inhibitor alpha OS
Vsnl1	Visinin-like protein 1	P62761;Q8BGZ1	25.6384	24.1582	24.7613	25.2689	25.2642	25.2475	25.5381	25.7364		11	11	10	60.7	60.7	56	22.142	0	134.98	222890000	68	0.69475	0.448177	-0.489858	-1.10842	P62761	664	Visinin-like protein 1 OS
Acly	ATP-citrate synthase	Q91V92	25.1089	24.7802	25.1224	25.3213	25.0978	25.6951	25.601	25.5762		21	21	21	26.3	26.3	26.3	119.73	0	158.61	221610000	74	1.23938	0.293202	-0.409338	-1.48999	Q91V92	1281	ATP-citrate synthase OS
Rap1a	Ras-related protein Rap-1A	P62835;TRE_0001681001-mRNA-1	26.1129	24.8806	24.5442	25.0782	25.0057	25.2944	25.1564	25.0576		9	9	3	42.9	42.9	15.2	20.987	0	108.61	220420000	47	0.0252914	1	0.0254521	0.0573221	P62835	671	Ras-related protein Rap-1A OS
Pgam1	Phosphoglycerate mutase 1	Q9DBJ1	25.0138	25.3483	25.883	25.395	24.7106	25.0924	24.4749	25.0612		12	12	9	55.5	55.5	43.3	28.832	0	164.45	209890000	60	1.31868	0.244393	0.575239	1.73137	Q9DBJ1	1546	Phosphoglycerate mutase 1 OS
Acot7	Cytosolic acyl coenzyme A thioester hydrolase	Q91V12	25.3516	24.8576	24.9661	25.298	24.6964	25.0633	25.0439	25.2489		10	10	10	36	36	36	42.536	0	81.719	205090000	47	0.256969	0.847878	0.105213	0.393106	Q91V12	1276	Cytosolic acyl coenzyme A thioester hydrolase OS
Glud1	Glutamate dehydrogenase 1, mitochondrial	P26443	25.1063	25.2176	25.357	25.4334	25.475	25.3742	24.96	25.7673		18	18	18	38.5	38.5	38.5	61.336	0	176.84	202680000	66	0.260152	0.845414	-0.115528	-0.409437	P26443	407	Glutamate dehydrogenase 1, mitochondrial OS
Hbbt1;Hbb-b1	Hemoglobin subunit beta-1	A8DUK4;P02088;P02089;CON__Q3SX09;CON__P02070;P02104	25.7209	24.348	25.6547	25.0789	23.4292	26.1979	20.9931	22.7227		11	11	11	88.4	88.4	88.4	15.748	0	96.179	200840000	34	0.825292	0.288253	1.86491	1.51798	A8DUK4;P02088	23	GLOBIN domain-containing protein OS;Hemoglobin subunit beta-1 OS
S100b	Protein S100-B	P50114	25.7433	24.8304	23.0252	25.0068	25.7683	NaN	23.9323	24.2507		3	3	3	40.2	40.2	40.2	10.728	0	23.988	199840000	28	0.000385967	1	0.00097243	0.0010444	P50114	533	Protein S100-B OS
Dbi	Acyl-CoA-binding protein	P31786	24.6452	25.7252	24.794	24.9407	24.7424	24.7936	22.8569	25.0528		5	5	5	66.7	66.7	66.7	10	0	55.999	193840000	38	0.552358	0.503557	0.664833	1.00674	P31786	448	Acyl-CoA-binding protein OS
Fabp5	Fatty acid-binding protein, epidermal	Q05816	25.0339	25.1825	24.3852	25.7365	24.3763	25.0094	24.7009	25.1681		6	6	6	56.3	56.3	56.3	15.137	0	52.49	191530000	30	0.355514	0.711472	0.270862	0.632254	Q05816	806	Fatty acid-binding protein 5 OS
Fasn	Fatty acid synthase;[Acyl-carrier-protein] S-acetyltransferase;[Acyl-carrier-protein] S-malonyltransferase;3-oxoacyl-[acyl-carrier-protein] synthase;3-oxoacyl-[acyl-carrier-protein] reductase;3-hydroxyacyl-[acyl-carrier-protein] dehydratase;Enoyl-[acyl-carrier-protein] reductase;Oleoyl-[acyl-carrier-protein] hydrolase	P19096	24.9954	25.1821	24.9779	25.0861	25.2549	25.2123	25.6203	25.4556		40	40	40	19.8	19.8	19.8	272.43	0	289.47	189390000	125	1.66639	0.271068	-0.325411	-1.58333	P19096	361	Fatty acid synthase OS
Gpd1	Glycerol-3-phosphate dehydrogenase [NAD(+)], cytoplasmic	P13707	25.21	26.5066	24.976	25.583	25.5799	25.4928	24.3779	24.5353		15	15	14	47.3	47.3	44.1	37.572	0	118.83	188890000	44	0.585065	0.492163	0.572422	1.02175	P13707	309	Glycerol-3-phosphate dehydrogenase [NAD(+)], cytoplasmic OS
Hk1	Hexokinase-1	P17710;O08528;Q91W97	24.6723	25.1343	25.2685	25.2696	25.6868	25.221	25.9642	25.313		27	27	26	32.1	32.1	30.9	108.3	0	202.61	188050000	99	1.0738	0.30739	-0.460056	-1.42565	P17710	350	Hexokinase-1 OS
Prdx5	Peroxiredoxin-5, mitochondrial	P99029	24.9536	25.4319	25.0531	25.1796	25.1235	25.5719	24.7504	24.9193		10	10	10	45.7	45.7	45.7	21.897	0	78.184	181780000	45	0.11441	0.966688	0.0632753	0.207217	P99029	786	Peroxiredoxin-5, mitochondrial OS
Npepps	Puromycin-sensitive aminopeptidase	Q11011	24.9957	24.6578	25.1086	25.2258	25.4419	25.2839	25.5806	25.2669		19	19	19	24	24	24	103.32	0	156.11	180990000	69	1.49055	0.262299	-0.396355	-1.63134	Q11011	818	Puromycin-sensitive aminopeptidase OS
Pdia3	Protein disulfide-isomerase A3	P27773	25.4841	25.0931	25.0097	25.4625	24.4759	24.9199	24.327	24.1608		21	21	21	44.2	44.2	44.2	56.678	0	208.76	177450000	75	2.08585	0.121429	0.791421	2.60188	P27773	419	Protein disulfide-isomerase A3 OS
Enpp6	Ectonucleotide pyrophosphatase/phosphodiesterase family member 6	Q8BGN3	25.3905	23.8879	25.6992	24.7373	25.1711	25.2447	23.2407	25.1976		11	11	11	32.3	32.3	32.3	50.618	0	199.58	171620000	57	0.127391	0.912361	0.21523	0.293269	Q8BGN3	1103	Glycerophosphocholine cholinephosphodiesterase ENPP6 OS
Pebp1	Phosphatidylethanolamine-binding protein 1;Hippocampal cholinergic neurostimulating peptide	P70296	26.0678	25.4446	21.9308	25.0087	25.2096	23.7707	24.0119	25.1086		5	5	5	46	46	46	20.83	0	61.714	169380000	24	0.0304342	1	0.0878096	0.0804378	P70296	735	Phosphatidylethanolamine-binding protein 1 OS
Rap1gds1	RAP1, GTP-GDP dissociation stimulator 1	E9Q912	24.7263	24.5576	25.2465	25.0626	25.2376	25.4693	25.4569	25.1982		19	19	19	37.9	37.9	37.9	66.076	0	201.14	169070000	68	1.3743	0.260117	-0.442258	-1.62613	E9Q912	102	RAP1, GTP-GDP dissociation stimulator 1 OS
Hspa5	78 kDa glucose-regulated protein	P20029	24.9506	25.5095	25.4691	25.2863	23.8066	25.0372	22.7742	23.9653		22	21	21	40.9	39.2	39.2	72.421	0	176.13	167530000	80	1.58116	0.111077	1.40804	2.42641	P20029	370	Endoplasmic reticulum chaperone BiP OS
Gnb2	Guanine nucleotide-binding protein G(I)/G(S)/G(T) subunit beta-2	P62880;P29387;TRE_0001203601-mRNA-1	24.6704	25.366	25.0337	25.2737	25.3574	24.8313	25.3464	24.5029		12	12	7	42.6	42.6	24.4	37.331	0	171.31	166390000	46	0.108539	0.964229	0.0764046	0.212163	P62880	679	Guanine nucleotide-binding protein G(I)/G(S)/G(T) subunit beta-2 OS
Atp2a2	Sarcoplasmic/endoplasmic reticulum calcium ATPase 2	O55143;Q8R429;Q64518	26.2286	23.4744	23.7742	24.3134	23.9193	23.6123	24.4499	23.8477		25	25	22	28.2	28.2	24.3	114.86	0	245.49	165720000	59	0.323545	0.693932	0.4904	0.659789	O55143	171	Sarcoplasmic/endoplasmic reticulum calcium ATPase 2 OS
Hist1h1e	Histone H1.4	P43274	25.1811	25.5576	25.3397	23.8923	23.9194	25.8366	24.7724	24.2681		6	6	3	25.6	25.6	13.2	21.977	0	37.515	163450000	25	0.207849	0.825148	0.293543	0.443977	P43274	491	Histone H1.4 OS
Hsp90b1	Endoplasmin	P08113	24.827	24.8264	25.2309	25.1781	23.4156	25.4733	23.8624	23.7096		21	20	20	29.4	27.9	27.9	92.475	0	183.99	161020000	58	0.971505	0.270373	0.900362	1.56609	P08113	258	Endoplasmin OS
Ppp2r1a	Serine/threonine-protein phosphatase 2A 65 kDa regulatory subunit A alpha isoform	Q76MZ3;Q7TNP2	24.1723	25.029	25.3377	24.9428	25.3203	24.6169	25.3016	25.2526		19	19	19	42.8	42.8	42.8	65.322	0	166.33	160210000	78	0.364131	0.709485	-0.252402	-0.631028	Q76MZ3	1034	Serine/threonine-protein phosphatase 2A 65 kDa regulatory subunit A alpha isoform OS
Ywhaq	14-3-3 protein theta	P68254	22.9795	24.4768	25.2387	25.2563	25.133	24.8946	26.063	25.4646		14	10	10	53.5	42.9	42.9	27.778	0	153.94	153170000	47	0.748153	0.349882	-0.900964	-1.30279	P68254	722	14-3-3 protein theta OS
Cox5a	Cytochrome c oxidase subunit 5A, mitochondrial	P12787	24.3278	25.3124	24.6842	25.037	25.8041	24.2745	25.7179	24.787		5	5	5	27.4	27.4	27.4	16.101	0	45.256	151990000	23	0.299269	0.741823	-0.305522	-0.578762	P12787	301	Cytochrome c oxidase subunit 5A, mitochondrial OS
Hist1h1c	Histone H1.2	P15864;Q07133	NaN	24.8017	25.4995	25.3379	22.973	25.9373	23.7524	22.3042		5	3	1	18.9	9.4	3.3	21.266	0	21.68	151600000	16	0.739122	0.318974	1.47132	1.40051	P15864	331	Histone H1.2 OS
Vdac1	Voltage-dependent anion-selective channel protein 1	Q60932	24.7723	24.5853	24.3736	24.3703	24.6782	24.2952	24.5678	24.4868		12	12	12	51.7	51.7	51.7	32.351	0	221.97	144290000	54	0.0513659	1	0.0184083	0.0815254	Q60932	897	Voltage-dependent anion-selective channel protein 1 OS
Gltp	Glycolipid transfer protein	Q9JL62	24.2553	24.3746	24.818	24.582	24.6885	24.9958	25.4118	25.3242		10	10	10	49.3	49.3	49.3	23.689	0	106.46	142840000	47	1.5612	0.192289	-0.59756	-1.95079	Q9JL62	1623	Glycolipid transfer protein OS
Idh3a	Isocitrate dehydrogenase [NAD] subunit alpha, mitochondrial	Q9D6R2	24.7031	24.1594	24.3296	24.7652	24.6497	25.0664	25.1157	25.3768		9	9	9	28.4	28.4	28.4	39.638	0	81.411	142680000	43	1.43939	0.216077	-0.562815	-1.81718	Q9D6R2	1510	Isocitrate dehydrogenase [NAD] subunit alpha, mitochondrial OS
Dpysl3	Dihydropyrimidinase-related protein 3	Q62188	24.4172	25.0208	24.2929	24.81	24.6687	24.9378	25.0615	24.921		16	12	11	39.5	30.5	29.3	61.936	0	115.24	140820000	42	0.670792	0.561905	-0.262016	-0.908937	Q62188	948	Dihydropyrimidinase-related protein 3 OS
Tnr	Tenascin-R	Q8BYI9	24.3867	24.7736	24.9572	24.6191	25.3949	25.2816	24.6206	24.5907		21	21	21	23.3	23.3	23.3	149.59	0	184.56	139740000	78	0.546418	0.604038	-0.287801	-0.834815	Q8BYI9	1157	Tenascin-R OS
Taldo1	Transaldolase	Q93092	24.0177	25.2492	25.111	25.1702	24.7908	24.4151	24.8994	24.4646		13	13	13	37.1	37.1	37.1	37.387	0	86.98	139600000	45	0.330999	0.739458	0.244554	0.589672	Q93092	1336	Transaldolase OS
Pfn1	Profilin-1	P62962;CON__P02584	24.5046	25.5758	24.442	24.9602	24.7189	23.8876	23.9822	23.397		9	9	9	67.9	67.9	67.9	14.957	0	111.74	139310000	47	1.22084	0.215089	0.874202	1.82816	P62962	687	Profilin-1 OS
Hspe1;Cpn10-rs1	10 kDa heat shock protein, mitochondrial	Q64433;Q9JI95;TRE_0001204401-mRNA-1	25.0799	24.2458	24.5142	24.7262	24.6577	25.0541	24.4229	24.7507		6	6	6	59.8	59.8	59.8	10.963	0	44.127	138930000	30	0.137672	0.950568	-0.0798135	-0.249997	Q64433;Q9JI95	973	10 kDa heat shock protein, mitochondrial OS;CPN10-like protein OS
Gstm1	Glutathione S-transferase Mu 1	P10649;P19639;O35660	24.7302	24.5288	24.9136	25.1423	24.7972	24.149	24.6264	24.7413		9	9	6	40.8	40.8	25.2	25.97	0	70.967	138810000	50	0.59986	0.597893	0.250238	0.842237	P10649	285	Glutathione S-transferase Mu 1 OS
Pfkm	ATP-dependent 6-phosphofructokinase, muscle type	P47857	24.9506	24.7768	24.6266	24.0803	24.8765	24.447	25.3947	24.6999		14	14	11	22.9	22.9	19.2	85.268	0	132	138770000	58	0.392132	0.695244	-0.245962	-0.656078	P47857	510	ATP-dependent 6-phosphofructokinase, muscle type OS
Vat1	Synaptic vesicle membrane protein VAT-1 homolog	Q62465	24.7675	24.5781	23.7608	24.4722	25.0434	25.0643	24.9175	24.9591		11	11	11	34.2	34.2	34.2	43.096	0	85.939	137510000	46	1.44945	0.209167	-0.601414	-1.86393	Q62465	961	Synaptic vesicle membrane protein VAT-1 homolog OS
Thy1	Thy-1 membrane glycoprotein	P01831	24.8392	25.0969	24.2616	25.2106	24.928	24.3832	24.3561	24.831		4	4	4	31.5	31.5	31.5	18.08	0	40.227	136340000	25	0.384264	0.710025	0.227497	0.634461	P01831	224	Thy-1 membrane glycoprotein OS
Cox4i1	Cytochrome c oxidase subunit 4 isoform 1, mitochondrial	P19783	25.194	24.8587	24.7238	23.4363	24.6365	24.5898	23.8931	24.7081		6	6	6	36.1	36.1	36.1	19.53	0	64.564	136270000	30	0.0809551	0.980947	0.0963039	0.181954	P19783	368	Cytochrome c oxidase subunit 4 isoform 1, mitochondrial OS
Tcp1	T-complex protein 1 subunit alpha	P11983;TRE_0001248301-mRNA-1	24.9376	24.604	24.6951	24.6117	24.1924	24.5006	24.1678	24.5644		18	18	18	41.4	41.4	41.4	60.448	0	159.63	131170000	74	1.48354	0.277711	0.355834	1.55444	P11983	298	T-complex protein 1 subunit alpha OS
Vdac2	Voltage-dependent anion-selective channel protein 2	Q60930	24.9826	24.5328	24.2874	24.4248	24.6039	23.7458	25.0305	25.1401		9	9	9	36.6	36.6	36.6	31.732	0	87.292	130320000	25	0.0748878	0.994461	-0.0731573	-0.162357	Q60930	895	Voltage-dependent anion-selective channel protein 2 OS
Cand1	Cullin-associated NEDD8-dissociated protein 1	Q6ZQ38;TRE_0001135001-mRNA-1;Q6ZQ73	24.674	24.6752	24.1059	24.6163	24.9149	24.7522	25.4149	24.6993		23	23	23	22.4	22.4	22.4	136.33	0	200.41	130130000	89	1.03462	0.317052	-0.42748	-1.36285	Q6ZQ38	1026	Cullin-associated NEDD8-dissociated protein 1 OS
Sncb	Beta-synuclein	Q91ZZ3;O55042	23.0395	23.7755	24.9371	25.3688	25.119	24.4928	25.2003	24.6154		4	4	4	45.1	45.1	45.1	14.051	0	47.549	129470000	21	0.463064	0.578299	-0.576667	-0.871302	Q91ZZ3	1316	Beta-synuclein OS
Cct8	T-complex protein 1 subunit theta	P42932	24.1367	24.582	24.5894	24.3329	24.7273	25.1359	24.9892	25.0358		17	17	17	37.8	37.8	37.8	59.555	0	149.86	129450000	69	2.16126	0.115022	-0.561818	-2.34591	P42932	489	T-complex protein 1 subunit theta OS
Eef2	Elongation factor 2	P58252;TRE_0000589701-mRNA-1	25.233	24.4847	24.1668	24.5567	23.7282	24.5019	23.8031	24.0653		21	21	21	30.8	30.8	30.8	95.313	0	174.72	128720000	62	1.07066	0.292549	0.585702	1.52433	P58252	591	Elongation factor 2 OS
Sept7	Septin-7	O55131	24.4978	24.2765	24.0836	24.6547	24.5496	23.1511	23.9993	24.3181		9	8	7	23.9	20.2	18.1	50.549	0	58.241	128110000	37	0.520603	0.577736	0.373631	0.867665	O55131	170	Septin-7 OS
Cap1	Adenylyl cyclase-associated protein 1	P40124	23.4639	25.3164	25.0223	24.8386	23.838	24.1442	24.7975	24.8166		11	11	10	26.4	26.4	24.7	51.564	0	96.68	127880000	39	0.218831	0.826268	0.261213	0.452212	P40124	479	Adenylyl cyclase-associated protein 1 OS
Gpi	Glucose-6-phosphate isomerase	P06745	24.1879	24.2134	24.539	24.8909	24.4409	24.4727	24.1072	24.6306		14	14	11	32.6	32.6	25.4	62.766	0	126.14	127660000	53	0.0818549	1	0.04495	0.150676	P06745	248	Glucose-6-phosphate isomerase OS
Ywhab	14-3-3 protein beta/alpha;14-3-3 protein beta/alpha, N-terminally processed	Q9CQV8	22.3304	24.7225	24.5724	24.7646	25.2908	25.3899	24.8376	24.3475		11	5	5	44.3	26.8	26.8	28.086	0	80.621	126270000	38	0.654807	0.418114	-0.868998	-1.17922	Q9CQV8	1421	14-3-3 protein beta/alpha OS
Jup	Junction plakoglobin	Q02257	24.1453	25.028	25.1131	24.8524	24.8662	24.3188	23.266	23.5477		16	16	15	28.1	28.1	25.8	81.8	0	143.98	125830000	56	0.940066	0.292741	0.785046	1.49301	Q02257	795	Junction plakoglobin OS
Cct3	T-complex protein 1 subunit gamma	P80318	25.0715	24.2294	24.4989	24.619	24.6401	24.3458	24.8479	24.7378		14	14	14	31.2	31.2	31.2	60.629	0	107.39	125340000	58	0.0659951	1	-0.0382004	-0.124821	P80318	752	T-complex protein 1 subunit gamma OS
Uqcrc1	Cytochrome b-c1 complex subunit 1, mitochondrial	Q9CZ13	24.0853	25.3392	24.4616	24.803	24.8305	24.016	23.7641	25.075		11	11	11	30	30	30	52.851	0	115.23	123860000	47	0.247704	0.804594	0.250897	0.489563	Q9CZ13	1456	Cytochrome b-c1 complex subunit 1, mitochondrial OS
Cct2	T-complex protein 1 subunit beta	P80314	24.2049	24.3173	24.7381	24.7591	24.273	24.2971	25.2695	24.4437		18	18	18	46.9	46.9	46.9	57.477	0	190.33	121220000	60	0.0868227	0.983846	-0.0659904	-0.175645	P80314	748	T-complex protein 1 subunit beta OS
Pdhb	Pyruvate dehydrogenase E1 component subunit beta, mitochondrial	Q9D051	24.4789	24.2167	24.6374	24.676	24.5732	24.0872	24.7678	24.5743		11	11	11	40.9	40.9	40.9	38.937	0	93.948	121120000	42	0.00305485	1	0.00163698	0.00587225	Q9D051	1471	Pyruvate dehydrogenase E1 component subunit beta, mitochondrial OS
Hspa4l	Heat shock 70 kDa protein 4L	P48722	24.5038	23.8277	24.0272	24.3448	24.8305	25.0283	24.7007	24.6969		21	21	19	35.9	35.9	32.3	94.381	0	202.53	121020000	74	2.00957	0.115636	-0.638249	-2.35262	P48722	521	Heat shock 70 kDa protein 4L OS
Msn	Moesin	P26041	23.3442	25.1774	24.9859	25.3287	23.8639	24.4702	23.3083	23.157		19	19	13	32.1	32.1	21.5	67.766	0	153.71	120740000	55	0.937715	0.277748	1.0092	1.55607	P26041	404	Moesin OS
Epb41l3	Band 4.1-like protein 3;Band 4.1-like protein 3, N-terminally processed	Q9WV92;P48193	24.438	24.1765	22.2908	24.4006	24.7653	24.9542	25.2407	25.456		16	16	13	21.4	21.4	18.5	103.34	0	161.13	120130000	62	1.2602	0.1807	-1.2776	-2.00474	Q9WV92	1724	Band 4.1-like protein 3 OS
Ckmt1	Creatine kinase U-type, mitochondrial	P30275	25.2095	24.5182	23.6609	24.8205	24.8334	23.9204	25.2617	23.1294		8	8	6	21.8	21.8	15.8	47.003	0	86.873	118380000	28	0.179121	0.84852	0.266052	0.39185	P30275	442	Creatine kinase U-type, mitochondrial OS
Hnrnpa2b1	Heterogeneous nuclear ribonucleoproteins A2/B1	O88569	25.2419	24.0837	24.7615	24.6516	23.8945	24.2641	23.9466	23.5552		9	9	9	26.3	26.3	26.3	37.402	0	68.201	116280000	26	1.48467	0.174909	0.769568	2.03262	O88569	200	Heterogeneous nuclear ribonucleoproteins A2/B1 OS
Stx1b	Syntaxin-1B	P61264;O35526;Q00262	24.0967	23.7621	24.2924	24.5188	24.6446	24.8431	24.952	24.7405		9	9	9	31.9	31.9	31.9	33.244	0	107.42	115570000	46	1.95413	0.1252	-0.627558	-2.29522	P61264	624	Syntaxin-1B OS
Hrsp12	Ribonuclease UK114	P52760	23.9569	23.8557	24.7047	24.4871	24.8142	25.0503	24.0969	24.5791		7	7	7	68.1	68.1	68.1	14.255	0	115	114960000	38	0.634363	0.513565	-0.384025	-0.987444	P52760	553	2-iminobutanoate/2-iminopropanoate deaminase OS
Dpysl5	Dihydropyrimidinase-related protein 5	Q9EQF6	23.9065	24.2816	24.4411	24.2422	24.5733	24.5631	25.0842	24.5863		16	16	16	38.3	38.3	38.3	61.516	0	130.62	113890000	55	1.53311	0.223551	-0.483906	-1.79239	Q9EQF6	1570	Dihydropyrimidinase-related protein 5 OS
Idh1	Isocitrate dehydrogenase [NADP] cytoplasmic	O88844;TRE_0000187601-mRNA-1	22.4397	23.5493	23.9681	25.2204	25.5433	24.4835	24.5141	24.4394		9	8	8	27.5	25.4	25.4	46.674	0	104.14	111440000	39	0.735328	0.350725	-0.950676	-1.2966	O88844	208	Isocitrate dehydrogenase [NADP] cytoplasmic OS
		TRE_0001739701-mRNA-1	24.7591	25.3613	24.742	23.7957	23.8096	NaN	24.0474	NaN		1	1	1	9.9	9.9	9.9	17.962	0.00076864	11.723	111420000	13	0.682079	0.413807	0.736001	1.24624	TRE_0001739701-mRNA-1	1828	TRE_0001739701-mRNA-1 transcript=TRE_0001739701-mRNA-1 gene=TRE_0001739701
Rtn4	Reticulon-4	Q99P72	24.088	24.0493	24.2312	24.4626	24.54	24.5289	24.9419	25.0285		17	17	17	22.2	22.2	22.2	126.61	0	146.62	111380000	56	1.8516	0.158141	-0.552056	-2.11331	Q99P72	1379	Reticulon-4 OS
Phgdh	D-3-phosphoglycerate dehydrogenase	Q61753	24.5417	24.1086	24.1602	24.4452	24.3696	24.8009	24.7137	24.9396		13	13	13	27.4	27.4	27.4	56.585	0	111.57	108020000	37	1.29256	0.290625	-0.39205	-1.50115	Q61753	933	D-3-phosphoglycerate dehydrogenase OS
Calb2	Calretinin	Q08331	23.7548	23.3981	24.1535	24.0715	24.672	25.0025	24.3218	24.7159		9	9	8	39.9	39.9	35.8	31.372	0	83.178	107880000	38	2.02982	0.121793	-0.833561	-2.59386	Q08331	816	Calretinin OS
Ppp3ca	Serine/threonine-protein phosphatase 2B catalytic subunit alpha isoform	P63328;P48453;P48455	24.5152	24.2589	24.1339	24.5243	24.7283	24.368	24.1642	24.3019		11	11	11	22.6	22.6	22.6	58.643	0	76.617	106660000	37	0.0756519	1	-0.0325227	-0.127844	P63328	713	Serine/threonine-protein phosphatase 2B catalytic subunit alpha isoform OS
Map6	Microtubule-associated protein 6	Q7TSJ2	23.8934	23.2734	24.367	24.5506	24.9165	24.6048	25.5273	24.823		26	26	26	38.6	38.6	38.6	96.449	0	198.21	106330000	65	1.46593	0.156343	-0.94682	-2.11879	Q7TSJ2	1058	Microtubule-associated protein 6 OS
Gdi2	Rab GDP dissociation inhibitor beta	Q61598	24.4765	24.2568	24.575	24.2502	24.3671	24.15	24.6037	24.2323		19	13	13	44.9	33.7	33.7	50.537	0	108.27	106270000	40	0.153404	0.958568	0.0513487	0.225114	Q61598	924	Rab GDP dissociation inhibitor beta OS
Psat1	Phosphoserine aminotransferase	Q99K85	24.1225	24.549	24.5212	24.3301	24.3075	24.547	24.774	24.774		13	13	13	41.4	41.4	41.4	40.472	0	103.07	105890000	50	0.720833	0.579213	-0.219958	-0.883588	Q99K85	1351	Phosphoserine aminotransferase OS
Nfasc	Neurofascin	Q810U3	23.7612	23.9399	24.4905	24.5777	24.8693	24.2628	25.0503	24.9198		10	10	10	10.6	10.6	10.6	137.97	0	85.805	105710000	41	1.14529	0.270611	-0.583224	-1.5895	Q810U3	1088	Neurofascin OS
Tagln3	Transgelin-3	Q9R1Q8	23.57	23.8115	24.5972	23.9495	24.052	24.642	24.8784	24.5413		11	11	9	66.8	66.8	55.8	22.47	0	88.061	105550000	55	1.00487	0.313263	-0.546382	-1.4378	Q9R1Q8	1688	Transgelin-3 OS
Pdha1	Pyruvate dehydrogenase E1 component subunit alpha, somatic form, mitochondrial	P35486	24.2569	24.2567	24.1352	24.2868	24.3648	24.11	24.6054	24.26		11	11	11	25.6	25.6	25.6	43.231	0	83.889	103790000	37	0.4076	0.808512	-0.101159	-0.482867	P35486	461	Pyruvate dehydrogenase E1 component subunit alpha, somatic form, mitochondrial OS
Calr	Calreticulin	P14211	24.2439	24.7013	24.0894	24.3572	23.1361	24.0486	23.5626	23.474		11	11	11	32.2	32.2	32.2	47.994	0	102.87	102560000	48	1.87279	0.112279	0.792629	2.41049	P14211	318	Calreticulin OS
P4hb	Protein disulfide-isomerase	P09103	24.0013	24.2916	24.6805	24.5921	23.4368	24.0148	23.6981	23.7834		15	15	15	33	33	33	57.058	0	136.84	101960000	53	1.82414	0.138764	0.658086	2.22989	P09103	268	Protein disulfide-isomerase OS
Dstn	Destrin	Q9R0P5	23.6729	23.5058	23.7247	24.4782	24.2237	24.1453	24.7866	24.836		9	9	9	54.5	54.5	54.5	18.521	0	77.774	98412000	33	1.22008	0.248931	-0.652488	-1.70618	Q9R0P5	1677	Destrin OS
Hba	Hemoglobin subunit alpha	P01942;P06467	25.354	23.67	23.5653	23.2192	23.1138	24.6936	NaN	22.1431		5	5	4	41.5	41.5	36.6	15.085	0	35.488	97796000	23	0.315605	0.688335	0.63528	0.67593	P01942	230	Hemoglobin subunit alpha OS
Stmn1	Stathmin	P54227	24.7573	23.7972	24.9113	23.9954	23.9953	24.9355	23.3058	23.483		6	6	5	40.3	40.3	34.2	17.274	0	57.328	97767000	25	0.422037	0.624547	0.435384	0.78039	P54227	560	Stathmin OS
Snap25	Synaptosomal-associated protein 25	P60879;O09044	23.2086	23.7955	24.5904	23.7566	24.8733	23.7584	24.5729	24.2721		12	12	12	60.2	60.2	60.2	23.315	0	108.28	96554000	62	0.695317	0.443087	-0.531379	-1.12897	P60879	608	Synaptosomal-associated protein 25 OS
Dlat	Dihydrolipoyllysine-residue acetyltransferase component of pyruvate dehydrogenase complex, mitochondrial	Q8BMF4	24.5246	23.4914	24.3858	23.7212	24.623	24.0126	24.6863	24.338		14	14	14	28.7	28.7	28.7	67.941	0	116.41	93819000	42	0.619849	0.516	-0.384206	-0.973668	Q8BMF4	1126	Dihydrolipoyllysine-residue acetyltransferase component of pyruvate dehydrogenase complex, mitochondrial OS
Slc12a2	Solute carrier family 12 member 2	P55012	23.8965	23.9828	24.2006	24.5532	24.4977	24.4062	23.9895	24.947		15	15	15	15.1	15.1	15.1	131.03	0	112.85	93704000	53	0.578401	0.576222	-0.3018	-0.874923	P55012	565	Solute carrier family 12 member 2 OS
Tppp	Tubulin polymerization-promoting protein	Q7TQD2	23.7839	24.2649	24.618	24.8747	24.484	23.0846	23.7508	23.184		4	4	4	28.4	28.4	28.4	23.574	0	36.64	93459000	26	0.976226	0.29071	0.759525	1.52218	Q7TQD2	1053	Tubulin polymerization-promoting protein OS
Ldha	L-lactate dehydrogenase A chain	P06151;P00342	24.2156	24.5724	24.4111	24.156	23.911	23.1228	23.5262	24.0045		10	9	9	30.7	27.1	27.1	36.498	0	76.93	92497000	32	1.69339	0.15219	0.697641	2.16184	P06151	247	L-lactate dehydrogenase A chain OS
Ndufs1	NADH-ubiquinone oxidoreductase 75 kDa subunit, mitochondrial	Q91VD9	24.7058	23.1263	24.3568	23.7689	24.1603	23.7532	24.5032	23.7893		18	18	18	31.6	31.6	31.6	79.776	0	145.32	91567000	50	0.0562725	1	-0.0620565	-0.126919	Q91VD9	1283	NADH-ubiquinone oxidoreductase 75 kDa subunit, mitochondrial OS
Cldn11	Claudin-11	Q60771	23.2329	NaN	NaN	25.2325	24.0863	23.9492	23.8033	23.9896		1	1	1	6.8	6.8	6.8	22.114	0	12.863	89741000	15	0.168159	0.85451	0.275621	0.383569	Q60771	892	Claudin-11 OS
Stip1	Stress-induced-phosphoprotein 1	Q60864	24.4596	23.949	23.7102	23.6585	24.3646	24.9635	23.2562	23.7815		13	13	13	28.9	28.9	28.9	62.581	0	89.64	88616000	46	0.134972	0.916547	-0.147116	-0.287686	Q60864	894	Stress-induced-phosphoprotein 1 OS
Tuba1a	Tubulin alpha-1A chain	P68369;TRE_0000189101-mRNA-1;TRE_0000035201-mRNA-1;TRE_0001097001-mRNA-1	24.1507	NaN	NaN	NaN	25.1151	22.6842	22.5876	23.7752		26	2	0	62.7	6	0	50.135	0	42.078	88606000	15	0	0.981623	0.610233	0	P68369	724	Tubulin alpha-1A chain OS
Ncdn	Neurochondrin	Q9Z0E0	24.188	23.442	24.0795	23.7562	24.8597	24.5486	24.7177	24.2504		16	16	16	24.8	24.8	24.8	78.894	0	142.14	88170000	57	1.84303	0.116085	-0.727666	-2.32097	Q9Z0E0	1730	Neurochondrin OS
Slc1a2	Excitatory amino acid transporter 2	P43006	22.9275	23.432	24.5621	24.3378	24.2416	24.0443	24.3401	24.1905		8	8	8	19.6	19.6	19.6	62.03	0	90.023	87463000	32	0.449722	0.616748	-0.38928	-0.796862	P43006	490	Excitatory amino acid transporter 2 OS
Bcan	Brevican core protein	Q61361	24.2402	23.674	24.1227	24.0616	24.3059	24.0411	24.3703	24.5673		8	8	8	12.1	12.1	12.1	95.814	0	66.186	87156000	22	0.919834	0.440653	-0.296524	-1.12395	Q61361	916	Brevican core protein OS
Fth1	Ferritin heavy chain;Ferritin heavy chain, N-terminally processed	P09528	24.1128	24.8172	23.794	24.3957	25.0013	23.7039	23.3309	23.1646		5	5	5	30.8	30.8	30.8	21.066	0	35.139	87130000	25	0.460879	0.598696	0.479757	0.842789	P09528	271	Ferritin heavy chain OS
Sept2	Septin-2	P42208;TRE_0001296501-mRNA-1	23.3542	24.0881	24.1359	24.4294	24.7551	23.577	24.7258	24.0589		11	11	10	41	41	36.6	41.525	0	169.82	86995000	49	0.322666	0.735815	-0.27732	-0.596906	P42208	484	Septin-2 OS
Ran;1700009N14Rik;Rasl2-9	GTP-binding nuclear protein Ran;GTP-binding nuclear protein Ran, testis-specific isoform	P62827;Q14AA6;Q61820;TRE_0001807901-mRNA-1	23.6954	24.499	24.3354	24.0891	23.8165	24.129	24.3191	23.7085		8	8	8	38.4	38.4	38.4	24.423	0	52.068	85821000	27	0.302279	0.801584	0.161465	0.497984	P62827;Q14AA6;Q61820	669	GTP-binding nuclear protein Ran OS;GTP-binding nuclear protein Ran OS;GTP-binding nuclear protein Ran, testis-specific isoform OS
Pgm1	Phosphoglucomutase-1	Q9D0F9	23.4077	23.9946	23.8126	24.4296	24.1772	23.8605	24.2942	24.6124		11	11	11	23.3	23.3	23.3	61.417	0	104.48	85616000	46	0.581036	0.568656	-0.324941	-0.895786	Q9D0F9	1474	Phosphoglucomutase-1 OS
Gng12	Guanine nucleotide-binding protein G(I)/G(S)/G(O) subunit gamma-12	Q9DAS9	22.8598	23.625	23.7241	23.8578	24.5237	24.1207	24.8653	24.0618		3	3	3	51.4	51.4	51.4	7.9972	0	30.831	85196000	27	1.61718	0.140444	-0.876185	-2.23238	Q9DAS9	1532	Guanine nucleotide-binding protein G(I)/G(S)/G(O) subunit gamma-12 OS
Sept8	Septin-8	Q8CHH9	23.9869	24.1135	24.0325	23.7338	24.3368	23.555	24.7946	24.0053		9	9	6	26.8	26.8	19.6	49.812	0	80.782	85152000	35	0.318049	0.766913	-0.206248	-0.550799	Q8CHH9	1188	Septin-8 OS
Atp5c1	ATP synthase subunit gamma, mitochondrial	Q91VR2	23.2502	24.8529	23.0124	23.8811	24.982	24.2008	24.8553	23.6067		7	7	7	24.8	24.8	24.8	32.886	0	48.254	84243000	25	0.602283	0.472249	-0.662049	-1.06822	Q91VR2	1286	ATP synthase subunit gamma, mitochondrial OS
Slc25a4	ADP/ATP translocase 1	P48962;Q3V132;TRE_0000772001-mRNA-1	24.5804	23.3048	23.779	23.9316	24.0892	23.8851	23.8597	23.7848		11	6	6	39.3	21.5	21.5	32.904	0	40.955	84019000	25	0.00708278	1	-0.0057354	-0.0154437	P48962	525	ADP/ATP translocase 1 OS
Cct6a	T-complex protein 1 subunit zeta	P80317;TRE_0000529101-mRNA-1;Q61390	23.1123	23.499	24.3115	24.2991	24.0278	24.3345	23.8834	24.3283		12	12	12	23.9	23.9	23.9	58.004	0	94.369	83487000	38	0.480291	0.615952	-0.338056	-0.80563	P80317	751	T-complex protein 1 subunit zeta OS
Cct4	T-complex protein 1 subunit delta	P80315;TRE_0000377601-mRNA-1	23.8407	24.3011	23.64	24.3301	24.2471	23.8833	24.0453	24.0165		14	14	14	33	33	33	58.066	0	103.89	83319000	43	0.0371966	1	-0.0200877	-0.0700144	P80315	749	T-complex protein 1 subunit delta OS
Uqcrc2	Cytochrome b-c1 complex subunit 2, mitochondrial	Q9DB77	23.7371	24.0911	24.4937	24.0844	24.0686	23.6034	24.4568	24.075		9	9	9	29.4	29.4	29.4	48.234	0	120.25	81911000	38	0.0780772	1	0.0506001	0.151834	Q9DB77	1537	Cytochrome b-c1 complex subunit 2, mitochondrial OS
Myh9	Myosin-9	Q8VDD5	24.4637	23.7136	24.2294	24.2935	22.5997	23.8281	23.0692	22.9043		37	36	28	24.5	24	18.9	226.37	0	323.31	81444000	70	1.89061	0.12832	1.07469	2.63878	Q8VDD5	1261	Myosin-9 OS
Tmsb4x	Thymosin beta-4;Hematopoietic system regulatory peptide	P20065;CON__P21752;A2AEH9	23.4765	23.6	24.2857	24.4965	23.4532	23.9593	22.2522	23.8229		6	6	5	50	50	50	5.6794	0	53.057	81113000	32	0.607038	0.480674	0.592813	1.05405	P20065	372	Thymosin beta-4 OS
Anln	Actin-binding protein anillin	Q8K298	23.2502	23.5091	23.8096	23.8204	24.2517	24.0383	24.66	24.4507		14	14	14	15.9	15.9	15.9	122.79	0	150.53	80923000	47	2.12239	0.117733	-0.752871	-2.59042	Q8K298	1211	Anillin OS
Cntn1	Contactin-1	P12960	22.7633	22.9838	24.1615	24.2282	24.9317	24.1344	24.5029	23.622		17	17	17	22.7	22.7	22.7	113.39	0	139.6	80694000	53	0.799755	0.336263	-0.763515	-1.32945	P12960	303	Contactin-1 OS
Park7	Protein deglycase DJ-1	Q99LX0	24.6383	23.9058	NaN	23.6793	23.5992	23.5593	24.3251	23.4578		5	5	5	28	28	28	20.021	0	32.941	80360000	17	0.442179	0.629903	0.339103	0.774922	Q99LX0	1373	Parkinson disease protein 7 homolog OS
Atp5d	ATP synthase subunit delta, mitochondrial	Q9D3D9	NaN	23.5655	23.9795	21.478	24.4487	24.5071	25.2022	24.8112		2	2	2	13.7	13.7	13.7	17.6	0	32.209	79991000	15	1.29241	0.153412	-1.73466	-2.22641	Q9D3D9	1501	ATP synthase subunit delta, mitochondrial OS
Atp5o	ATP synthase subunit O, mitochondrial	Q9DB20	23.4887	23.4527	24.1437	24.0537	24.3328	23.9781	24.1887	23.9485		5	5	5	31	31	31	23.363	0	46.432	79412000	27	0.797426	0.469402	-0.327261	-1.07725	Q9DB20	1536	ATP synthase subunit O, mitochondrial OS
Cs;Csl	Citrate synthase, mitochondrial;Citrate synthase	Q9CZU6;Q80X68	24.0086	24.0316	22.7672	23.1214	24.1878	24.5093	24.168	24.3848		8	8	8	16.6	16.6	16.6	51.736	0	73.186	77067000	27	1.34514	0.194023	-0.830281	-1.93436	Q9CZU6;Q80X68	1465	Citrate synthase, mitochondrial OS;Citrate synthase OS
Ube2v1;Ube2v2	Ubiquitin-conjugating enzyme E2 variant 1;Ubiquitin-conjugating enzyme E2 variant 2	Q9CZY3;Q9D2M8;TRE_0000791401-mRNA-1	23.4175	24.1007	23.0957	23.3504	24.7503	23.6063	24.5542	24.3831		5	5	5	36.7	36.7	36.7	16.355	0	38.85	76995000	17	1.34558	0.196279	-0.832376	-1.93593	Q9CZY3;Q9D2M8	1468	Ubiquitin-conjugating enzyme E2 variant 1 OS;Ubiquitin-conjugating enzyme E2 variant 2 OS
Mapk3	Mitogen-activated protein kinase 3	Q63844	22.9484	23.9182	24.0301	24.0201	24.1847	23.8014	24.5926	24.1079		10	10	8	27.1	27.1	20.8	43.066	0	72.202	76541000	36	0.696874	0.466277	-0.442487	-1.08427	Q63844	962	Mitogen-activated protein kinase 3 OS
Ap2a1	AP-2 complex subunit alpha-1	P17426	24.3012	23.6638	23.5193	23.7665	24.2454	24.1652	24.1846	23.8166		19	19	13	22.7	22.7	14.7	107.66	0	141.87	76488000	60	0.722376	0.516774	-0.290242	-0.979947	P17426	346	AP-2 complex subunit alpha-1 OS
Gsn	Gelsolin	P13020	23.105	23.461	23.4003	24.3556	23.3938	23.7615	24.4566	23.4589		12	12	7	19.4	19.4	11.3	85.941	0	122	75310000	31	0.204307	0.846471	-0.187209	-0.404115	P13020	305	Gelsolin OS
Arf1;Arf3;Arf2	ADP-ribosylation factor 1;ADP-ribosylation factor 3;ADP-ribosylation factor 2	P84078;P61205;Q8BSL7;TRE_0000064001-mRNA-1;P84084	23.965	23.5121	23.769	23.3106	24.0325	23.4697	24.0231	23.3414		7	7	5	43.6	43.6	26	20.697	0	76.471	75215000	33	0.12548	0.955337	-0.0775099	-0.233878	P84078;P61205;Q8BSL7	621	ADP-ribosylation factor 1 OS;ADP-ribosylation factor 3 OS;ADP-ribosylation factor 2 OS
Cycs	Cytochrome c, somatic	P62897	NaN	25.0203	23.5539	20.8092	25.16	23.9196	24.4306	23.9924		5	5	3	39	39	21.9	11.605	0	49.589	75118000	17	0.519157	0.488677	-1.24786	-1.05202	P62897	681	Cytochrome c, somatic OS
Rab6b	Ras-related protein Rab-6B	P61294	23.3774	23.8822	23.6421	23.259	24.0638	23.6347	23.4427	24.1427		7	7	2	35.6	35.6	10.6	23.461	0	70.528	74734000	32	0.608576	0.577523	-0.280777	-0.88139	P61294	625	Ras-related protein Rab-6B OS
Hint1	Histidine triad nucleotide-binding protein 1	P70349	NaN	23.593	NaN	23.973	24.0825	24.2367	24.313	24.5804		3	3	3	32.5	32.5	32.5	13.777	0	21.662	74224000	20	1.25374	0.260394	-0.520159	-1.76476	P70349	738	Histidine triad nucleotide-binding protein 1 OS
Cox6c	Cytochrome c oxidase subunit 6C	Q9CPQ1	21.9104	23.5097	24.3637	24.4649	24.3729	23.6122	24.1746	23.334		4	4	4	44.7	44.7	44.7	8.4689	0	24.705	73767000	21	0.191767	0.838206	-0.311294	-0.421683	Q9CPQ1	1385	Cytochrome c oxidase subunit 6C OS
Tf	Serotransferrin	Q921I1;CON__Q2HJF0	24.1713	24.0821	23.8208	24.3492	22.8288	23.5249	22.1897	22.9568		19	19	18	29.1	29.1	28.1	76.723	0	123.34	72877000	46	2.23005	0.0586667	1.23083	3.11396	Q921I1	1321	Serotransferrin OS
Rac1;Rac3	Ras-related C3 botulinum toxin substrate 1;Ras-related C3 botulinum toxin substrate 3	P63001;P60764	23.6657	23.9877	23.8411	24.2599	23.8252	23.2378	23.902	24.0946		8	8	4	42.7	42.7	19.8	21.45	0	51.926	71593000	25	0.331336	0.773533	0.173689	0.537174	P63001;P60764	689	Ras-related C3 botulinum toxin substrate 1 OS;Ras-related C3 botulinum toxin substrate 3 OS
Dld	Dihydrolipoyl dehydrogenase, mitochondrial	O08749	23.6037	23.5559	23.4767	23.9371	24.4542	23.6959	24.597	23.8534		9	9	9	19.4	19.4	19.4	54.272	0	62.605	71384000	26	1.08465	0.300606	-0.50681	-1.4767	O08749	118	Dihydrolipoyl dehydrogenase, mitochondrial OS
Arhgdia	Rho GDP-dissociation inhibitor 1	Q99PT1	23.8015	23.4176	23.6329	23.6381	23.7905	23.0101	23.7935	23.7945		7	7	7	54.9	54.9	54.9	23.407	0	67.669	71292000	25	0.0418353	1	0.0253782	0.0816178	Q99PT1	1382	Rho GDP-dissociation inhibitor 1 OS
Rab1A	Ras-related protein Rab-1A	P62821	23.4207	24.0351	24.0906	23.1481	23.6498	23.1436	24.2996	22.828		5	5	2	32.2	32.2	13.7	22.677	0	74.502	70581000	20	0.191957	0.845689	0.193403	0.389788	P62821	668	Ras-related protein Rab-1A OS
Mif	Macrophage migration inhibitory factor	P34884	24.2097	23.4338	21.9497	23.6477	23.4922	23.1348	24.1521	23.8142		4	4	4	41.7	41.7	41.7	12.504	0	29.647	70093000	21	0.262506	0.775028	-0.338091	-0.537482	P34884	454	Macrophage migration inhibitory factor OS
Atp5h	ATP synthase subunit d, mitochondrial	Q9DCX2	23.2385	23.6158	23.5841	24.0687	23.6583	23.4527	24.7995	23.6466		9	9	9	65.8	65.8	65.8	18.749	0	82.992	69886000	28	0.316141	0.743673	-0.262526	-0.581958	Q9DCX2	1561	ATP synthase subunit d, mitochondrial OS
Rab11a;Rab11b	Ras-related protein Rab-11A;Ras-related protein Rab-11B	P62492;P46638;TRE_0000538001-mRNA-1;Q9WTL2	23.8731	23.6502	23.764	23.8241	23.684	23.7536	24.0986	22.8138		7	7	7	35.6	35.6	35.6	24.393	0	47.575	69633000	21	0.285244	0.799171	0.19031	0.504074	P62492;P46638	501	Ras-related protein Rab-11A OS;Ras-related protein Rab-11B OS
Map4	Microtubule-associated protein 4	P27546	23.8333	23.7839	23.6999	23.6276	24.2115	22.9675	23.8301	24.7787		20	20	20	23.6	23.6	23.6	117.43	0	144.69	69176000	55	0.220501	0.830217	-0.210799	-0.436496	P27546	413	Microtubule-associated protein 4 OS
Bin1	Myc box-dependent-interacting protein 1	O08539;D3Z6Q9	22.9661	23.4124	23.4002	23.7878	24.1619	23.9896	24.2979	24.0105		13	13	12	32.3	32.3	31	64.469	0	108.69	68823000	44	2.12693	0.112375	-0.7234	-2.55842	O08539	112	Myc box-dependent-interacting protein 1 OS
Dlst	Dihydrolipoyllysine-residue succinyltransferase component of 2-oxoglutarate dehydrogenase complex, mitochondrial	Q9D2G2	23.3769	23.4985	23.7115	23.686	24.1297	23.308	24.2434	23.8196		5	5	4	14.1	14.1	12.6	48.994	0	66.024	68490000	34	0.65901	0.533129	-0.306951	-0.947978	Q9D2G2	1493	Dihydrolipoyllysine-residue succinyltransferase component of 2-oxoglutarate dehydrogenase complex, mitochondrial OS
Lcp1	Plastin-2	Q61233	23.8132	24.0599	23.6079	24.0392	23.0391	24.2302	22.7827	22.8723		21	21	16	38.6	38.6	30	70.148	0	171.58	68453000	51	0.934831	0.30816	0.648986	1.43049	Q61233	910	Plastin-2 OS
Hspa4	Heat shock 70 kDa protein 4	Q61316	23.7691	23.2351	23.7512	23.7526	23.3584	24.0054	23.8148	24.196		17	15	15	26.4	22.8	22.8	94.132	0	132.79	68226000	28	0.435436	0.688603	-0.216633	-0.672695	Q61316	913	Heat shock 70 kDa protein 4 OS
Bcas1	Breast carcinoma-amplified sequence 1 homolog	Q80YN3	22.9419	23.4501	23.677	23.6914	23.8464	24.0108	24.5432	24.2175		9	9	9	22.1	22.1	22.1	67.377	0	65.781	67915000	30	1.67415	0.1505	-0.714354	-2.16077	Q80YN3	1083	Breast carcinoma-amplified sequence 1 homolog OS
Gstp1	Glutathione S-transferase P 1	P19157;P46425	24.2239	23.5028	23.8246	23.7886	22.8058	24.2629	22.668	22.6195		5	5	5	31	31	31	23.609	0	72.223	67336000	18	0.898605	0.311237	0.745918	1.43362	P19157	363	Glutathione S-transferase P 1 OS
Atp1b2	Sodium/potassium-transporting ATPase subunit beta-2	P14231	22.5654	23.4558	23.707	24.1598	24.509	22.3014	24.8683	24.0147		4	4	4	17.2	17.2	17.2	33.344	0	42.466	66602000	18	0.284387	0.73747	-0.451337	-0.593945	P14231	319	Sodium/potassium-transporting ATPase subunit beta-2 OS
Arpc4	Actin-related protein 2/3 complex subunit 4	P59999	24.0542	24.5037	23.7596	23.5	22.9184	22.6204	23.4641	23.0085		4	4	4	22.6	22.6	22.6	19.667	0	28.238	66149000	18	1.85581	0.111882	0.951476	2.52221	P59999	597	Actin-related protein 2/3 complex subunit 4 OS
Glo1	Lactoylglutathione lyase	Q9CPU0	23.5455	23.1178	23.2581	24.1429	23.9952	23.9341	23.6652	23.0547		5	5	5	27.2	27.2	27.2	20.809	0	32.096	65852000	18	0.182775	0.856637	-0.146225	-0.354374	Q9CPU0	1390	Lactoylglutathione lyase OS
Ywhah	14-3-3 protein eta	P68510	24.3139	23.7575	22.5812	23.9508	23.5083	24.0042	23.4112	23.7942		15	12	11	54.9	47.6	43.5	28.211	0	100.73	65708000	23	0.0245605	1	-0.0286489	-0.0574767	P68510	727	14-3-3 protein eta OS
Atp5j2	ATP synthase subunit f, mitochondrial	P56135	23.6336	23.074	23.8945	23.973	24.2883	23.9397	23.8644	22.1894		4	4	4	36.4	36.4	36.4	10.344	0	25.187	65467000	17	0.0502624	1	0.0733404	0.119907	P56135	571	ATP synthase subunit f, mitochondrial OS
Hapln2	Hyaluronan and proteoglycan link protein 2	Q9ESM3	23.7588	23.9715	23.964	23.4279	23.9297	23.4906	23.0377	24.0208		8	8	8	25.2	25.2	25.2	37.925	0	56.686	65435000	34	0.253403	0.825574	0.160856	0.447598	Q9ESM3	1583	Hyaluronan and proteoglycan link protein 2 OS
Ahcyl1	Putative adenosylhomocysteinase 2	Q80SW1	23.1494	23.0505	23.5168	23.5518	24.3584	23.428	24.6238	24.2964		10	10	4	21.1	21.1	8.5	58.951	0	103.03	64277000	32	1.60543	0.141965	-0.859517	-2.20988	Q80SW1	1061	S-adenosylhomocysteine hydrolase-like protein 1 OS
Cotl1	Coactosin-like protein	Q9CQI6	23.4335	23.49	23.3272	24.2572	22.9301	23.7838	23.2753	22.8211		4	4	4	24.6	24.6	24.6	15.944	0	31.291	63939000	25	0.674409	0.479331	0.424425	1.05156	Q9CQI6	1410	Coactosin-like protein OS
Impa1	Inositol monophosphatase 1	O55023	23.1856	23.4736	23.4148	23.6697	23.4951	23.8181	24.4051	24.3662		8	8	8	31.4	31.4	31.4	30.436	0	65.378	62539000	29	1.28324	0.248557	-0.585215	-1.71043	O55023	166	Inositol monophosphatase 1 OS
Psma5	Proteasome subunit alpha type-5	Q9Z2U1;TRE_0000317801-mRNA-1	23.295	23.5667	23.5589	23.224	23.59	23.4424	23.7863	23.5164		8	8	8	48.5	48.5	48.5	26.411	0	79.524	61838000	23	0.73105	0.617863	-0.1726	-0.800859	Q9Z2U1	1760	Proteasome subunit alpha type-5 OS
Serpinb1a	Leukocyte elastase inhibitor A	Q9D154;Q8VHP7;Q5SV42	22.5412	23.6302	23.4247	23.9889	24.64	23.9655	23.6178	23.2133		14	14	14	44.1	44.1	44.1	42.574	0	116.04	60859000	35	0.488636	0.574968	-0.462903	-0.870937	Q9D154	1482	Leukocyte elastase inhibitor A OS
Cct5	T-complex protein 1 subunit epsilon	P80316;TRE_0000685701-mRNA-1;TRE_0001823601-mRNA-1;TRE_0001421501-mRNA-1	23.2349	23.4661	23.9236	23.5531	23.9421	23.4585	23.9351	23.3962		15	15	15	31.1	31.1	31.1	59.623	0	100	60657000	47	0.278835	0.827774	-0.138546	-0.452805	P80316	750	T-complex protein 1 subunit epsilon OS
Ndufs3	NADH dehydrogenase [ubiquinone] iron-sulfur protein 3, mitochondrial	Q9DCT2	23.4435	23.5987	23.4806	23.6809	23.8918	23.3426	23.4112	23.9032		7	7	7	34.2	34.2	34.2	30.149	0	64.064	60524000	28	0.214461	0.884015	-0.0862546	-0.331127	Q9DCT2	1558	NADH dehydrogenase [ubiquinone] iron-sulfur protein 3, mitochondrial OS
Abat	4-aminobutyrate aminotransferase, mitochondrial	P61922	23.5443	23.6704	22.7158	23.001	23.8274	23.6378	23.2823	23.5941		11	11	11	33.4	33.4	33.4	56.451	0	106.72	59951000	27	0.674578	0.505377	-0.35252	-1.00112	P61922	629	4-aminobutyrate aminotransferase, mitochondrial OS
Hnrnpk	Heterogeneous nuclear ribonucleoprotein K	P61979	22.9264	23.6514	23.59	23.7443	22.9397	23.3492	23.9569	23.3566		10	10	10	25.1	25.1	25.1	50.976	0	81.504	58975000	33	0.101364	0.967886	0.0774083	0.203436	P61979	634	Heterogeneous nuclear ribonucleoprotein K OS
Bsg	Basigin	P18572	22.7478	23.2275	23.2003	23.6853	23.9463	23.2467	24.4973	23.9482		5	5	5	14.1	14.1	14.1	42.444	0	39.881	58927000	24	1.13695	0.256661	-0.694389	-1.65395	P18572	358	Basigin OS
Wdr1	WD repeat-containing protein 1	O88342	23.175	23.8633	23.4126	23.9971	23.2953	23.3754	23.6927	23.2114		12	12	12	36.6	36.6	36.6	66.406	0	136.19	58696000	21	0.447217	0.681829	0.218295	0.684587	O88342	186	WD repeat-containing protein 1 OS
Hspa9	Stress-70 protein, mitochondrial	P38647	23.9183	NaN	23.8077	22.9947	22.4205	22.6163	22.9892	23.3539		11	11	11	23.4	23.4	23.4	73.46	0	160.46	57631000	24	1.05304	0.271413	0.728597	1.63681	P38647	474	Stress-70 protein, mitochondrial OS
Sncg	Gamma-synuclein	Q9Z0F7	22.8572	23.8881	23.5885	23.5689	23.9586	23.2129	23.4444	23.9916		9	9	9	78	78	78	13.159	0	159.96	57555000	39	0.245945	0.824086	-0.176204	-0.45012	Q9Z0F7	1732	Gamma-synuclein OS
Ogdh	2-oxoglutarate dehydrogenase, mitochondrial	Q60597	24.3101	24.0463	22.7275	23.0508	23.3058	23.648	23.4089	23.5839		12	12	9	13.6	13.6	10.5	116.45	0	90.107	57516000	32	0.0419523	1	0.0470176	0.0960016	Q60597	879	2-oxoglutarate dehydrogenase, mitochondrial OS
Myl6	Myosin light polypeptide 6	Q60605	22.4648	24.122	24.1806	23.4767	22.4246	23.8299	21.4254	22.7763		6	6	5	46.4	46.4	37.7	16.93	0	50.804	57432000	30	0.727396	0.355846	0.94701	1.28591	Q60605	881	Myosin light polypeptide 6 OS
Padi2	Protein-arginine deiminase type-2	Q08642	23.6726	23.257	23.4916	23.5774	23.355	23.5932	22.3305	23.5404		11	11	11	18.7	18.7	18.7	76.249	0	134.73	57403000	31	0.423954	0.655251	0.294858	0.721008	Q08642	817	Protein-arginine deiminase type-2 OS
Cadm4	Cell adhesion molecule 4	Q8R464	23.3204	24.4444	23.2257	22.9043	22.8602	22.9735	22.634	23.8374		6	6	6	24.7	24.7	24.7	42.723	0	116.12	57260000	14	0.411795	0.636635	0.397457	0.754777	Q8R464	1249	Cell adhesion molecule 4 OS
Mapt	Microtubule-associated protein tau	P10637	22.2478	23.2681	22.7763	23.2852	24.0992	24.1076	23.4456	23.7383		9	9	9	15.4	15.4	15.4	76.243	0	65.622	57041000	27	1.7609	0.114	-0.953293	-2.42687	P10637	283	Microtubule-associated protein tau OS
Epb41l2	Band 4.1-like protein 2	O70318	22.9631	22.7168	23.0761	23.0723	23.2085	23.7304	24.3467	23.9297		13	11	11	14.4	12.4	12.4	109.94	0	81.318	56540000	42	1.82518	0.117756	-0.846773	-2.413	O70318	178	Band 4.1-like protein 2 OS
Prph	Peripherin	P15331	NaN	24.3835	22.507	23.8174	24.7165	21.1486	20.4243	24.6213		15	12	12	35.2	28.8	28.8	54.267	0	86.499	56400000	31	0.237922	0.768093	0.84166	0.555076	P15331	328	Peripherin OS
Usp5	Ubiquitin carboxyl-terminal hydrolase 5	P56399	23.8453	NaN	23.563	24.2304	23.8253	23.9577	23.1743	24.1825		12	12	12	18.2	18.2	18.2	95.832	0	108.79	56364000	35	0.114909	0.955535	0.0945795	0.234694	P56399	579	Ubiquitin carboxyl-terminal hydrolase 5 OS
Cfl2	Cofilin-2	P45591	23.2847	23.8639	23.5088	23.5899	23.6323	22.7516	23.4922	23.5815		6	5	5	43.4	36.7	36.7	18.709	0	65.077	56332000	16	0.35714	0.744106	0.197424	0.583302	P45591	495	Cofilin-2 OS
Tufm	Elongation factor Tu, mitochondrial	Q8BFR5;TRE_0000789101-mRNA-1	23.4615	23.5259	23.4699	23.6353	23.3104	23.8691	23.1081	22.6443		11	11	11	28.5	28.5	28.5	49.508	0	87.102	55951000	39	0.520285	0.61148	0.290181	0.813053	Q8BFR5	1092	Elongation factor Tu, mitochondrial OS
Alb	Serum albumin	P07724	23.3302	23.3819	23.8354	23.378	21.1198	24.5881	22.0469	22.564		10	10	10	19.2	19.2	19.2	68.692	0	72.203	55391000	29	0.568158	0.474573	0.901657	1.07008	P07724	255	Albumin OS
Dctn2	Dynactin subunit 2	Q99KJ8	22.764	23.1654	23.4917	23.3752	23.4853	23.5346	23.4227	23.5352		10	10	10	31.3	31.3	31.3	44.116	0	85.211	54126000	32	0.926657	0.439213	-0.295373	-1.12664	Q99KJ8	1356	Dynactin subunit 2 OS
Cdc42	Cell division control protein 42 homolog	P60766;TRE_0000522701-mRNA-1;Q8R527;Q9ER71	23.1555	23.0816	24.1253	23.7739	23.4232	23.1015	23.1899	23.4298		7	6	6	42.4	36.6	36.6	21.258	0	62.869	53625000	21	0.415372	0.684629	0.247967	0.680768	P60766	604	Cell division control protein 42 homolog OS
Pea15	Astrocytic phosphoprotein PEA-15	Q62048	22.2392	23.2961	23.8481	23.9572	22.7263	23.4821	23.4981	23.4742		3	3	3	23.8	23.8	23.8	15.054	0	44.298	53180000	13	0.0315381	1	0.0399919	0.0745663	Q62048	942	Astrocytic phosphoprotein PEA-15 OS
Igsf8	Immunoglobulin superfamily member 8	Q8R366	22.7124	23.3703	23.4237	23.6118	23.7581	23.5799	23.1067	23.2384		7	7	7	17.8	17.8	17.8	65.01	0	70.782	52297000	25	0.230458	0.844845	-0.141235	-0.407017	Q8R366	1243	Immunoglobulin superfamily member 8 OS
Clta	Clathrin light chain A	O08585	22.3451	22.4469	23.3983	24.3955	22.8538	23.0022	24.2169	23.5789		5	5	5	14.5	14.5	14.5	25.604	0	31.538	52130000	12	0.182386	0.8458	-0.266493	-0.397263	O08585	115	Clathrin light chain A OS
Ncl	Nucleolin	P09405	23.0798	24.8906	22.483	23.1236	20.7182	23.7269	22.1409	22.2575		11	11	11	17.3	17.3	17.3	76.722	0	88.297	52104000	29	0.716858	0.350547	1.18336	1.30766	P09405	269	Nucleolin OS
Aldh1l1	Cytosolic 10-formyltetrahydrofolate dehydrogenase	Q8R0Y6;Q8K009	24.054	22.9445	23.2438	23.6859	22.8978	22.721	23.2458	22.4788		14	14	14	19.4	19.4	19.4	98.708	0	102.99	52083000	40	1.15956	0.258605	0.646177	1.64614	Q8R0Y6	1229	Cytosolic 10-formyltetrahydrofolate dehydrogenase OS
Cat	Catalase	P24270	24.3798	23.0589	22.7739	23.4601	22.8992	22.1866	22.1983	23.696		11	11	11	25.8	25.8	25.8	59.795	0	79.66	51763000	27	0.643039	0.437823	0.673149	1.12043	P24270	391	Catalase OS
Atp5f1	ATP synthase F(0) complex subunit B1, mitochondrial	Q9CQQ7	22.6188	23.4306	23.4174	23.6358	23.851	23.3561	23.6331	22.8126		4	4	4	14.8	14.8	14.8	28.948	0	50.314	51540000	23	0.167582	0.883792	-0.137587	-0.329593	Q9CQQ7	1417	ATP synthase F(0) complex subunit B1, mitochondrial OS
Csrp1	Cysteine and glycine-rich protein 1	P97315	23.3149	22.3649	22.0846	23.7222	22.1151	23.999	24.1476	24.0687		5	5	5	42	42	42	20.583	0	44.709	51491000	14	0.525348	0.516892	-0.710926	-0.981383	P97315	761	Cysteine and glycine-rich protein 1 OS
Adssl1	Adenylosuccinate synthetase isozyme 1	P28650	23.0937	23.6597	23.6647	23.2988	23.2661	22.5163	23.1466	23.3561		8	8	7	22.8	22.8	21.2	50.254	0	81.678	50656000	33	0.74268	0.4739	0.357946	1.06386	P28650	424	Adenylosuccinate synthetase isozyme 1 OS
Atp6v1e1	V-type proton ATPase subunit E 1	P50518;Q9D593	23.1362	23.7506	23.6371	22.843	21.9124	23.4312	23.6673	23.4828		9	9	9	32.7	32.7	32.7	26.157	0	70.593	50459000	31	0.186117	0.847101	0.218265	0.390234	P50518	537	V-type proton ATPase subunit E 1 OS
Pfn2	Profilin-2	Q9JJV2	NaN	22.7963	23.5241	23.1675	24.0773	NaN	23.127	24.3625		3	3	3	29.3	29.3	29.3	15.032	0	51.01	49956000	17	0.741939	0.376712	-0.692989	-1.31116	Q9JJV2	1609	Profilin-2 OS
Ndrg1	Protein NDRG1	Q62433	23.9125	NaN	NaN	22.9893	24.0337	23.9099	23.2409	24.2794		5	5	5	19.3	19.3	19.3	43.008	0	58.443	49312000	18	0.402472	0.641611	-0.415092	-0.773159	Q62433	959	Protein NDRG1 OS
Ahnak	PDZ domain-containing protein	E9Q616	24.686	22.5452	22.5634	23.1651	NaN	22.8419	NaN	NaN		12	12	12	13.2	13.2	13.2	604.25	0	87.669	48702000	16	0	0.993997	0.398017	0	E9Q616	97	PDZ domain-containing protein OS
Ahcy	Adenosylhomocysteinase	P50247	23.0997	23.2408	23.1369	23.6734	23.268	23.6267	23.3129	23.8539		11	11	11	30.6	30.6	30.6	47.688	0	80.365	48641000	33	0.555145	0.625251	-0.227643	-0.782043	P50247	534	Adenosylhomocysteinase OS
Omg	Oligodendrocyte-myelin glycoprotein	Q63912	23.9921	22.9918	NaN	22.9741	23.4741	23.4584	24.0244	23.7222		2	2	2	4.8	4.8	4.8	49.283	0	12.701	48634000	7	0.486016	0.614699	-0.350441	-0.829746	Q63912	963	Oligodendrocyte-myelin glycoprotein OS
Eif4a2	Eukaryotic initiation factor 4A-II;Eukaryotic initiation factor 4A-II, N-terminally processed	P10630	23.9242	23.2911	22.8811	23.0351	23.4923	22.845	22.558	22.039		7	7	1	20.1	20.1	2.7	46.402	0	60.199	48459000	24	0.701695	0.436437	0.549284	1.14365	P10630	282	Eukaryotic initiation factor 4A-II OS
Fscn1	Fascin	Q61553	22.9666	23.5471	23.7904	23.6593	23.1224	23.2511	23.3537	23.1395		9	9	9	22.1	22.1	22.1	54.507	0	86.28	48106000	31	0.70319	0.531514	0.274188	0.947119	Q61553	922	Fascin OS
Cct7	T-complex protein 1 subunit eta	P80313;TRE_0000778401-mRNA-1	22.9806	23.4064	23.2787	23.2047	23.3101	22.7963	22.9969	23.2184		14	14	14	30.7	30.7	30.7	59.652	0	115.86	47789000	41	0.416503	0.757624	0.13715	0.557915	P80313	747	T-complex protein 1 subunit eta OS
Rab10;Rab13	Ras-related protein Rab-10;Ras-related protein Rab-13	P61027;Q9DD03;TRE_0000404701-mRNA-1;Q8K386	21.9152	22.5129	24.1413	23.2871	23.4507	23.5439	23.4746	23.2		4	3	3	20.5	15	15	22.541	0	29.53	47206000	25	0.409791	0.627851	-0.453147	-0.770233	P61027;Q9DD03	611	Ras-related protein Rab-10 OS;Ras-related protein Rab-13 OS
Aars	Alanine--tRNA ligase, cytoplasmic	Q8BGQ7	22.7486	22.8258	23.7154	23.3627	23.5316	23.5418	23.7052	22.8705		11	11	11	16.8	16.8	16.8	106.91	0	114.03	47167000	26	0.366514	0.710663	-0.249138	-0.631521	Q8BGQ7	1104	Alanine--tRNA ligase, cytoplasmic OS
Pcbp1	Poly(rC)-binding protein 1	P60335;P57722;P57724	23.0326	23.5053	23.2961	23.5099	23.1049	23.5876	22.8644	23.2604		8	8	5	30.9	30.9	19.9	37.497	0	93.469	46891000	23	0.290917	0.826226	0.13167	0.455829	P60335	601	Poly(rC)-binding protein 1 OS
Prdx3	Thioredoxin-dependent peroxide reductase, mitochondrial	P20108	NaN	23.0365	23.8487	23.4538	23.6683	23.435	22.615	22.5228		4	4	4	17.5	17.5	17.5	28.127	0	44.692	46136000	18	0.429908	0.629572	0.386039	0.782266	P20108	373	Thioredoxin-dependent peroxide reductase, mitochondrial OS
Fh	Fumarate hydratase, mitochondrial	P97807	23.2568	22.8181	23.4911	22.9165	23.2694	22.5539	23.2826	23.7488		6	6	6	17.4	17.4	17.4	54.356	0	70.37	45510000	25	0.119066	0.952431	-0.0930672	-0.237823	P97807	779	Fumarate hydratase, mitochondrial OS
Txn	Thioredoxin	P10639	NaN	23.4686	22.9811	20.7775	22.5396	24.2071	NaN	NaN		3	3	3	37.1	37.1	37.1	11.675	0	58.806	45299000	17	0.307793	0.6845	-0.964296	-0.721629	P10639	284	Thioredoxin OS
Vcan	Versican core protein	Q62059	23.5164	NaN	NaN	NaN	23.7718	23.2468	22.7556	24.3008		4	4	4	1.7	1.7	1.7	366.78	0	60.97	45037000	14	0	1	-0.00232983	0	Q62059	943	Versican core protein OS
Myh10	Myosin-10	Q61879	22.9817	23.3828	22.04	22.7678	23.7233	23.2584	24.0958	23.3148		26	19	16	16.6	12.4	11	228.99	0	143.76	44584000	32	1.2426	0.217709	-0.804979	-1.81789	Q61879	936	Myosin-10 OS
Coro1a	Coronin-1A	O89053	23.1726	22.4202	22.078	23.4795	21.5552	24.4827	21.5933	20.9573		6	6	6	13.2	13.2	13.2	50.989	0	36.625	44287000	14	0.316373	0.686835	0.640442	0.669907	O89053	212	Coronin-1A OS
Ugp2	UTP--glucose-1-phosphate uridylyltransferase	Q91ZJ5	22.6096	23.2186	23.4243	23.0415	23.3794	23.1765	23.8067	23.6218		9	9	9	22	22	22	56.979	0	68.604	43824000	17	0.979088	0.3472	-0.422572	-1.3147	Q91ZJ5	1312	UTP--glucose-1-phosphate uridylyltransferase OS
Add1	Alpha-adducin	Q9QYC0	22.7076	23.0319	23.0797	22.8494	23.4923	22.6207	23.7902	23.7328		8	8	7	14.1	14.1	13.1	80.646	0	57.456	43591000	19	0.87357	0.361033	-0.491857	-1.2815	Q9QYC0	1656	Alpha-adducin OS
Psmb1	Proteasome subunit beta type-1	O09061	21.9663	24.363	23.7744	NaN	22.7508	23.1648	23.8631	23.5347		6	6	6	31.7	31.7	31.7	26.372	0	41.865	43171000	22	0.0200248	1	0.0395921	0.0516472	O09061	129	Proteasome subunit beta type-1 OS
Tpm3-rs7	Tropomyosin 3, related sequence	D3Z2H9	21.787	23.1322	23.342	23.607	22.923	23.3834	21.8275	22.3021		15	4	4	52.4	19	19	28.991	0	62.292	42889000	19	0.280182	0.75859	0.358092	0.56822	D3Z2H9	87	Tropomyosin 3, related sequence 7 OS
Hadhb	Trifunctional enzyme subunit beta, mitochondrial;3-ketoacyl-CoA thiolase	Q99JY0	22.6973	22.8625	22.791	23.1764	22.3345	21.5189	24.0527	22.6442		6	6	6	12.6	12.6	12.6	51.386	0	38.725	42744000	15	0.176595	0.853247	0.244236	0.382726	Q99JY0	1347	Trifunctional enzyme subunit beta, mitochondrial OS
Ap2b1	AP-2 complex subunit beta	Q9DBG3;TRE_0000310601-mRNA-1	23.0723	22.8151	22.7596	22.6892	23.2516	23.164	22.5497	23.9301		19	19	10	24	24	13.4	104.58	0	142.97	42730000	41	0.630977	0.515244	-0.389846	-0.988	Q9DBG3	1541	AP-2 complex subunit beta OS
Pfkp	ATP-dependent 6-phosphofructokinase, platelet type	Q9WUA3	23.2451	22.6119	23.0496	23.3503	23.0909	23.4689	23.2154	23.329		10	9	9	17.6	16.5	16.5	85.454	0	69.277	42376000	27	0.539683	0.640441	-0.211809	-0.751183	Q9WUA3	1706	ATP-dependent 6-phosphofructokinase, platelet type OS
Glod4	Glyoxalase domain-containing protein 4	Q9CPV4	22.7475	22.4912	22.8787	23.0822	22.6658	23.6165	22.8742	23.3919		8	8	8	32.9	32.9	32.9	33.316	0	61.593	42192000	26	0.635457	0.527203	-0.337183	-0.954357	Q9CPV4	1391	Glyoxalase domain-containing protein 4 OS
Acat1	Acetyl-CoA acetyltransferase, mitochondrial	Q8QZT1	22.585	22.457	22.9237	23.5092	23.5607	22.8777	23.0198	23.5745		8	8	8	26.7	26.7	26.7	44.816	0	64.069	41933000	24	0.62473	0.51857	-0.389453	-0.98173	Q8QZT1	1222	Acetyl-CoA acetyltransferase, mitochondrial OS
Hist1h1b	Histone H1.5	P43276	NaN	23.2394	NaN	23.0185	22.3087	24.4201	23.2321	22.2098		5	4	4	14.3	11.2	11.2	22.576	0	25.296	41756000	10	0.0378483	1	0.0862865	0.0987937	P43276	492	Histone H1.5 OS
Actn1	Alpha-actinin-1	Q7TPR4	23.8479	22.8992	22.9534	23.196	22.0544	22.7988	21.8986	21.7762		22	13	7	28.4	16.6	9.2	103.07	0	100.75	41520000	28	1.86694	0.121926	1.09208	2.62342	Q7TPR4	1051	Alpha-actinin-1 OS
Fam49b	Protein FAM49B	Q921M7;Q8BHZ0	NaN	23.9958	22.8512	22.3919	23.0254	22.8602	23.1908	22.9781		9	9	9	38.3	38.3	38.3	36.776	0	84.228	41336000	28	0.0567202	1	0.0660036	0.130146	Q921M7	1323	CYFIP-related Rac1 interactor B OS
Pygm	Glycogen phosphorylase, muscle form	Q9WUB3;Q9ET01;TRE_0000477501-mRNA-1	21.7679	22.3336	23.1715	22.4414	23.135	22.636	24.457	23.4367		20	11	11	25.2	14.6	14.6	97.285	0	71.09	41006000	24	1.06779	0.243767	-0.987565	-1.70161	Q9WUB3	1707	Glycogen phosphorylase, muscle form OS
Tpt1	Translationally-controlled tumor protein	P63028	23.5427	22.9843	21.0915	22.1985	22.9894	23.8307	NaN	23.1639		3	3	3	22.7	22.7	22.7	19.462	0	29.138	40878000	17	0.609968	0.439935	-0.873758	-1.14322	P63028	694	Translationally-controlled tumor protein OS
Lxn	Latexin	P70202	21.6077	22.7406	23.1562	23.132	23.092	23.1498	22.6369	23.8366		4	4	4	23	23	23	25.492	0	41.35	40729000	25	0.550222	0.52269	-0.519721	-0.9634	P70202	731	Latexin OS
Ndrg2	Protein NDRG2	Q9QYG0	22.5869	21.6023	22.9154	22.6881	23.2431	23.0114	22.2592	23.7447		6	6	6	26.4	26.4	26.4	40.789	0	59.598	40656000	17	0.707363	0.417437	-0.6164	-1.17649	Q9QYG0	1658	Protein NDRG2 OS
Idh2	Isocitrate dehydrogenase [NADP], mitochondrial	P54071;TRE_0001837701-mRNA-1	24.6387	21.6689	NaN	22.8846	21.3026	21.2484	20.9207	21.2388		11	11	10	27.4	27.4	25.4	50.906	0	126.41	40644000	19	1.31103	0.147803	1.88641	2.277	P54071	559	Isocitrate dehydrogenase [NADP], mitochondrial OS
Gars	Glycine--tRNA ligase	Q9CZD3	22.8989	22.5435	23.1093	23.133	22.863	23.3119	22.5668	23.7539		9	9	9	14.1	14.1	14.1	81.877	0	65.618	40616000	25	0.287703	0.789977	-0.202746	-0.515179	Q9CZD3	1461	Glycine--tRNA ligase OS
Otub1	Ubiquitin thioesterase OTUB1	Q7TQI3	22.9086	22.4679	22.5902	22.9267	23.2691	23.3169	22.6173	23.2588		7	7	7	31	31	31	31.27	0	50.404	40513000	26	0.996748	0.352427	-0.392188	-1.29696	Q7TQI3	1055	Ubiquitin thioesterase OTUB1 OS
Psma7;Psma8	Proteasome subunit alpha type-7;Proteasome subunit alpha type-7-like	Q9Z2U0;Q9CWH6	22.8081	23.3852	22.9148	22.2107	23.1703	23.1882	23.1828	23.3369		6	6	6	31.9	31.9	31.9	27.855	0	80.567	40237000	18	0.790249	0.44265	-0.389861	-1.13131	Q9Z2U0;Q9CWH6	1759	Proteasome subunit alpha type-7 OS;Proteasome subunit alpha type-8 OS
Atp2b2	Plasma membrane calcium-transporting ATPase 2	Q9R0K7	21.842	22.4628	22.7997	22.7969	23.6619	23.1962	23.8765	23.5487		14	14	9	14.4	14.4	9.8	132.59	0	125.16	40157000	46	2.20173	0.0607619	-1.09547	-2.98884	Q9R0K7	1674	Plasma membrane calcium-transporting ATPase 2 OS
Dnm2	Dynamin-2	P39054	23.0997	23.8004	23.1196	22.7873	NaN	23.106	22.9623	23.2901		13	4	4	14.7	4.6	4.6	98.144	0	41.008	40107000	12	0.114208	0.959011	0.0822174	0.225342	P39054	476	Dynamin-2 OS
Rhob	Rho-related GTP-binding protein RhoB	P62746	NaN	23.3968	22.5207	22.5003	22.999	24.0194	23.7521	NaN		5	3	2	29.1	15.8	11.7	22.123	0	19.374	40070000	7	0.857731	0.306638	-0.78423	-1.49373	P62746	660	Rho-related GTP-binding protein RhoB OS
Lap3	Cytosol aminopeptidase	Q9CPY7	21.5216	22.7503	23.6582	23.5231	23.0199	22.7829	22.8444	22.7327		13	13	13	28.9	28.9	28.9	56.141	0	92.239	40013000	33	0.0125218	1	0.0183425	0.0308852	Q9CPY7	1394	Cytosol aminopeptidase OS
Rhoa	Transforming protein RhoA	Q9QUI0	22.3393	NaN	21.7284	24.0636	23.0095	22.4673	23.5685	22.94		6	6	1	36.8	36.8	6.2	21.782	0	40.233	39952000	14	0.170589	0.851816	-0.285899	-0.384796	Q9QUI0	1640	Transforming protein RhoA OS
Rala;Ralb	Ras-related protein Ral-A;Ras-related protein Ral-B	P63321;Q9JIW9	NaN	22.4911	22.7783	22.9105	23.228	22.7895	23.151	22.3619		5	5	5	18.4	18.4	18.4	23.553	0	35.43	39793000	14	0.24455	0.83082	-0.155966	-0.437718	P63321;Q9JIW9	710	Ras-related protein Ral-A OS;Ras-related protein Ral-B OS
Cstb	Cystatin-B	Q62426	23.2741	NaN	23.456	22.9606	22.8784	22.8601	20.9416	22.3601		3	3	3	27.6	27.6	27.6	11.045	0	20.113	39793000	12	0.855672	0.311124	0.970224	1.48697	Q62426	958	Cystatin-B OS
Ndufv2	NADH dehydrogenase [ubiquinone] flavoprotein 2, mitochondrial	Q9D6J6	22.7575	22.645	22.9687	22.6559	22.4508	22.0414	23.702	23.0833		5	5	5	28.2	28.2	28.2	27.285	0	55.353	39276000	21	0.0596183	1	-0.0626163	-0.132769	Q9D6J6	1507	NADH dehydrogenase [ubiquinone] flavoprotein 2, mitochondrial OS
Akr1b1	Aldose reductase	P45376	23.1326	22.6691	22.3543	22.98	22.8831	23.3361	23.4076	22.9653		10	10	10	31.3	31.3	31.3	35.732	0	68.174	39202000	19	0.841109	0.433907	-0.364008	-1.14897	P45376	494	Aldo-keto reductase family 1 member B1 OS
Skp1	S-phase kinase-associated protein 1	Q9WTX5	NaN	23.4583	22.8983	23.0249	22.6986	21.9534	23.6586	23.615		4	4	4	30.7	30.7	30.7	18.672	0	57.021	39088000	12	0.105884	0.952563	0.145764	0.241704	Q9WTX5	1701	S-phase kinase-associated protein 1 OS
Rhog	Rho-related GTP-binding protein RhoG	P84096	NaN	22.9447	23.2286	23.0672	NaN	22.5188	23.3002	23.0848		6	5	5	40.3	34.6	34.6	21.308	0	51.697	38849000	16	0.171904	0.891664	0.112278	0.323469	P84096	758	Rho-related GTP-binding protein RhoG OS
Basp1	Brain acid soluble protein 1	Q91XV3	NaN	22.2898	23.0871	22.2491	23.3863	23.1975	24.546	NaN		6	6	6	49.1	49.1	49.1	22.086	0	73.587	38756000	22	1.09357	0.223481	-1.16793	-1.9396	Q91XV3	1302	Brain acid soluble protein 1 OS
Tgm2	Protein-glutamine gamma-glutamyltransferase 2	P21981	23.5253	22.1376	23.6303	22.5745	20.7822	21.2485	22.1381	NaN		9	9	9	16.9	16.9	16.9	77.06	0	66.826	38449000	17	1.46921	0.116261	1.57735	2.44681	P21981	383	Protein-glutamine gamma-glutamyltransferase 2 OS
Qdpr	Dihydropteridine reductase	Q8BVI4	22.1454	22.9202	23.6659	22.5893	23.4264	22.8065	22.7014	22.6841		7	7	7	44	44	44	25.57	0	110.11	38246000	30	0.0728638	0.997619	-0.0743947	-0.15973	Q8BVI4	1148	Dihydropteridine reductase OS
Efhd2	EF-hand domain-containing protein D2	Q9D8Y0;Q9D4J1	22.4097	23.2802	23.3616	22.9417	22.8139	22.8198	22.4115	22.6824		8	8	8	32.5	32.5	32.5	26.791	0	56.872	38177000	29	0.639669	0.535488	0.316393	0.940518	Q9D8Y0	1527	EF-hand domain-containing protein D2 OS
Sod2	Superoxide dismutase [Mn], mitochondrial	P09671	24.2939	20.7659	NaN	NaN	23.4244	NaN	24.4097	21.9581		3	3	3	16.7	16.7	16.7	24.603	0	30.067	38127000	11	0.168548	0.846183	-0.734191	-0.430751	P09671	274	Superoxide dismutase [Mn], mitochondrial OS
Rplp0	60S acidic ribosomal protein P0	P14869	22.4648	23.1503	23.3151	23.3988	21.6875	23.4184	21.9965	21.6224		8	8	8	39.4	39.4	39.4	34.216	0	67.657	38087000	22	0.982061	0.270259	0.901048	1.57825	P14869	324	60S acidic ribosomal protein P0 OS
Capza2	F-actin-capping protein subunit alpha-2	P47754	23.7423	22.8672	22.4808	22.2672	22.2239	22.6192	22.7466	22.3717		4	4	3	19.2	19.2	15.7	32.967	0	34.619	37859000	14	0.452849	0.623953	0.34901	0.781934	P47754	506	F-actin-capping protein subunit alpha-2 OS
Rab5c	Ras-related protein Rab-5C	P35278	NaN	23.6239	23.2294	23.1433	23.1749	23.1497	23.0671	23.3776		6	6	5	43.5	43.5	38.4	23.412	0	50.015	37589000	14	0.417053	0.755812	0.139909	0.568084	P35278	455	Ras-related protein Rab-5C OS
St13	Hsc70-interacting protein	Q99L47	23.0135	NaN	NaN	23.4174	23.3324	22.1888	23.5755	23.2621		6	6	6	18.3	18.3	18.3	41.655	0	47.58	37564000	14	0.0939683	0.966959	0.125743	0.217606	Q99L47	1362	Hsc70-interacting protein OS
Ndufa13	NADH dehydrogenase [ubiquinone] 1 alpha subcomplex subunit 13	Q9ERS2	22.5835	22.8887	22.8438	23.3848	22.9187	22.6999	22.1984	23.4185		4	4	4	28.5	28.5	28.5	16.859	0	28.054	37540000	13	0.14596	0.917321	0.116341	0.28843	Q9ERS2	1580	NADH dehydrogenase [ubiquinone] 1 alpha subcomplex subunit 13 OS
Arpc2	Actin-related protein 2/3 complex subunit 2	Q9CVB6	22.8009	22.5874	22.5344	23.879	21.9936	22.5894	22.6112	22.142		5	5	5	14.3	14.3	14.3	34.357	0	31.118	37440000	18	0.885379	0.319229	0.616418	1.36468	Q9CVB6	1440	Actin-related protein 2/3 complex subunit 2 OS
Aldh1a1	Retinal dehydrogenase 1	P24549;O35945;Q9JHW9	23.9184	22.7087	22.5092	NaN	23.3074	22.6664	22.5078	22.7664		11	10	10	28.1	26.5	26.5	54.467	0	72.665	37407000	24	0.219111	0.824179	0.233394	0.447363	P24549	398	Retinal dehydrogenase 1 OS
Cyb5r3	NADH-cytochrome b5 reductase 3;NADH-cytochrome b5 reductase 3 membrane-bound form;NADH-cytochrome b5 reductase 3 soluble form	Q9DCN2	22.3729	NaN	NaN	23.1542	22.9854	22.524	22.5787	23.0181		2	2	2	6.6	6.6	6.6	34.127	0	12.451	37317000	5	0.0139067	1	-0.0129995	-0.0317635	Q9DCN2	1556	NADH-cytochrome b5 reductase 3 OS
Scrn1	Secernin-1	Q9CZC8	22.2935	22.7223	22.9714	22.6956	23.2571	22.8986	23.1634	22.8633		8	8	8	27.3	27.3	27.3	46.325	0	71.274	37283000	33	1.15263	0.31018	-0.374938	-1.38538	Q9CZC8	1460	Secernin-1 OS
Paics	Multifunctional protein ADE2;Phosphoribosylaminoimidazole-succinocarboxamide synthase;Phosphoribosylaminoimidazole carboxylase	Q9DCL9	NaN	22.3712	22.8731	23.2228	22.3727	22.6287	23.2207	23.4434		10	10	10	29.2	29.2	29.2	47.006	0	108.96	37043000	23	0.0942974	0.964332	-0.0939819	-0.203998	Q9DCL9	1555	Multifunctional protein ADE2 OS
Rps3	40S ribosomal protein S3	P62908	22.5993	23.4424	22.8127	23.1071	21.7369	22.9073	22.877	22.2576		8	8	8	41.2	41.2	41.2	26.674	0	57.124	36825000	18	0.813861	0.372949	0.545678	1.25709	P62908	683	40S ribosomal protein S3 OS
Fbxo2	F-box only protein 2	Q80UW2	23.5624	23.3485	22.4947	21.804	22.0121	22.6255	22.3371	22.9866		4	4	4	16.5	16.5	16.5	33.676	0	44.052	36788000	15	0.285392	0.756953	0.312117	0.562388	Q80UW2	1075	F-box only protein 2 OS
Hmgcs1	Hydroxymethylglutaryl-CoA synthase, cytoplasmic	Q8JZK9;P54869	23.5034	22.1467	22.0586	22.2829	22.8111	22.7296	23.1005	22.5317		10	10	10	21.9	21.9	21.9	57.568	0	65.655	36746000	19	0.355159	0.700286	-0.295277	-0.644278	Q8JZK9	1200	Hydroxymethylglutaryl-CoA synthase, cytoplasmic OS
Synj1	Synaptojanin-1	Q8CHC4	22.159	23.0478	22.999	NaN	23.782	23.572	23.6565	23.3006		15	15	15	11	11	11	172.62	0	110.54	36648000	46	1.58206	0.150267	-0.842521	-2.27818	Q8CHC4	1187	Synaptojanin-1 OS
Actr3	Actin-related protein 3	Q99JY9;Q641P0	23.2276	22.9513	22.8426	23.176	22.3137	23.0105	22.4602	22.6584		9	9	9	30.9	30.9	30.9	47.357	0	73.382	36558000	18	1.32496	0.272579	0.438671	1.58739	Q99JY9	1348	Actin-related protein 3 OS
Cnn3	Calponin-3	Q9DAW9;Q08093	22.8685	22.991	22.4419	22.3214	22.4286	22.1581	21.6149	NaN		6	6	6	21.2	21.2	21.2	36.428	0	38.296	36551000	10	1.05967	0.290231	0.588505	1.56023	Q9DAW9	1533	Calponin-3 OS
Idh3b	Isocitrate dehydrogenase [NAD] subunit, mitochondrial	Q91VA7	22.6905	NaN	22.4876	22.7787	22.7103	22.8174	24.2368	23.4362		8	8	8	26	26	26	42.194	0	79.465	36543000	21	0.733606	0.385422	-0.647934	-1.24294	Q91VA7	1282	Isocitrate dehydrogenase [NAD] subunit, mitochondrial OS
Rufy3	Protein RUFY3	Q9D394;Q8R4C2;Q8BIJ7	22.3357	22.884	22.8551	23.0463	22.9396	23.0815	22.9369	23.3643		10	10	10	26	26	26	53.006	0	90.752	36510000	21	0.813716	0.478277	-0.300322	-1.05787	Q9D394	1499	Protein RUFY3 OS
Me1	NADP-dependent malic enzyme	P06801	22.3813	22.9072	NaN	23.3834	22.9817	22.9649	23.3847	23.356		8	8	8	16.3	16.3	16.3	63.953	0	54.456	35854000	26	0.446515	0.652168	-0.281163	-0.744533	P06801	250	NADP-dependent malic enzyme OS
Cndp2	Cytosolic non-specific dipeptidase	Q9D1A2	22.916	22.992	22.2778	22.5933	22.3104	22.015	22.7531	23.4305		11	11	11	33.3	33.3	33.3	52.767	0	86.734	35769000	29	0.0691765	0.998884	0.0675302	0.150563	Q9D1A2	1483	Cytosolic non-specific dipeptidase OS
Hars	Histidine--tRNA ligase, cytoplasmic	Q61035;Q99KK9	22.1021	23.1914	22.3751	23.1719	23.0504	23.51	23.3864	23.1367		10	10	10	21.6	21.6	21.6	57.432	0	77.263	35764000	16	0.963825	0.308681	-0.560743	-1.4097	Q61035	900	Histidine--tRNA ligase, cytoplasmic OS
Myh14	Myosin-14	Q6URW6	22.7536	22.6362	22.5156	22.4822	22.9844	22.3214	23.1175	22.3164		17	12	12	10	7	7	228.58	0	84.812	35323000	26	0.151703	0.932813	-0.0880456	-0.273575	Q6URW6	1022	Myosin-14 OS
Rab7a	Ras-related protein Rab-7a	P51150	NaN	23.2799	22.5872	22.9429	23.0372	22.6024	NaN	22.1651		6	6	6	34.8	34.8	34.8	23.489	0	68.14	35197000	14	0.448333	0.627198	0.335086	0.79493	P51150	542	Ras-related protein Rab-7a OS
Kpnb1	Importin subunit beta-1	P70168;TRE_0001511101-mRNA-1	22.7059	22.6718	22.8007	22.7328	22.9686	22.5984	22.8828	22.4563		14	14	14	20.2	20.2	20.2	97.183	0	115.05	35049000	34	0.00344459	1	0.00126886	0.00569146	P70168	729	Importin subunit beta-1 OS
Atp6v1c1	V-type proton ATPase subunit C 1	Q9Z1G3;TRE_0000794001-mRNA-1;Q99L60	22.0399	22.7223	22.8134	22.5006	22.5549	22.8231	23.7448	23.263		6	6	6	15.7	15.7	15.7	43.887	0	42.265	34992000	20	0.941428	0.309204	-0.577374	-1.39872	Q9Z1G3	1745	V-type proton ATPase subunit C 1 OS
H1f0	Histone H1.0;Histone H1.0, N-terminally processed	P10922	23.773	23.0507	21.6227	NaN	22.462	22.509	22.9995	NaN		2	2	2	10.8	10.8	10.8	20.861	0	18.027	34902000	9	0.0859387	0.965794	0.15864	0.210192	P10922	288	Histone H1.0 OS
Acadl	Long-chain specific acyl-CoA dehydrogenase, mitochondrial	P51174	23.2992	23.0158	NaN	23.3102	22.7381	22.6709	22.4647	22.2542		7	7	7	19.3	19.3	19.3	47.907	0	69.123	34325000	16	2.1688	0.10897	0.676431	2.67969	P51174	543	Long-chain specific acyl-CoA dehydrogenase, mitochondrial OS
Pdcd6ip	Programmed cell death 6-interacting protein	Q9WU78	21.7091	23.0466	22.7851	23.3977	23.2045	22.3178	22.4702	23.0105		13	13	13	16	16	16	96.023	0	119.14	34247000	26	0.0129012	1	-0.0161171	-0.0309121	Q9WU78	1705	Programmed cell death 6-interacting protein OS
Rpl6	60S ribosomal protein L6	P47911	NaN	23.1977	23.5797	23.706	NaN	NaN	23.164	22.4536		6	6	6	20.9	20.9	20.9	33.509	0	34.853	34236000	11	0.888024	0.307043	0.685658	1.59392	P47911	511	60S ribosomal protein L6 OS
Wars	Tryptophan--tRNA ligase, cytoplasmic;T1-TrpRS;T2-TrpRS	P32921	22.4901	21.3341	22.624	22.6441	23.1501	23.2559	23.1862	22.9453		5	5	5	13.7	13.7	13.7	54.357	0	43.42	34145000	18	1.43509	0.17744	-0.86131	-2.04181	P32921	451	Tryptophan--tRNA ligase, cytoplasmic OS
Dynlrb1	Dynein light chain roadblock-type 1	P62627	23.1579	22.9559	22.6507	22.4138	23.579	NaN	23.0151	23.0963		3	3	3	38.5	38.5	38.5	10.99	0	23.794	34091000	16	0.872613	0.374842	-0.435564	-1.26682	P62627	655	Dynein light chain roadblock-type 1 OS
Rtn1	Reticulon-1	Q8K0T0	22.4927	NaN	23.5106	22.2306	22.8791	22.6332	23.6138	23.0831		7	7	7	9.6	9.6	9.6	83.571	0	56.031	33905000	17	0.313218	0.739422	-0.307665	-0.604015	Q8K0T0	1206	Reticulon-1 OS
Slc3a2	4F2 cell-surface antigen heavy chain	P10852	22.5468	22.9724	22.9659	23.0924	22.5579	22.2002	21.7683	22.7786		7	7	7	15	15	15	58.336	0	53.202	33706000	23	1.19155	0.261036	0.568131	1.61806	P10852	286	4F2 cell-surface antigen heavy chain OS
Hnrnpa3	Heterogeneous nuclear ribonucleoprotein A3	Q8BG05;V9GX38	23.6865	22.0377	22.4954	21.5198	21.6509	23.1483	23.2256	NaN		8	8	8	24.5	24.5	24.5	39.652	0	63.258	33630000	20	0.128525	0.906626	-0.240096	-0.30198	Q8BG05	1097	Heterogeneous nuclear ribonucleoprotein A3 OS
Atp1b3	Sodium/potassium-transporting ATPase subunit beta-3	P97370	21.9196	22.5784	23.0094	22.2215	23.0221	22.8307	23.0515	23.1538		6	6	6	32	32	32	31.775	0	43.855	33425000	20	1.26343	0.247311	-0.582293	-1.69113	P97370	765	Sodium/potassium-transporting ATPase subunit beta-3 OS
Slc25a12	Calcium-binding mitochondrial carrier protein Aralar1	Q8BH59	22.5267	NaN	23.2198	22.5436	22.8268	22.8093	23.2577	23.3187		8	8	7	14.5	14.5	12.7	74.569	0	55.541	33028000	22	0.524654	0.615315	-0.289754	-0.827888	Q8BH59	1109	Calcium-binding mitochondrial carrier protein Aralar1 OS
Psmd11	26S proteasome non-ATPase regulatory subunit 11	Q8BG32	23.3605	22.9729	23.0243	22.4049	22.5824	22.3886	21.0769	21.8987		8	8	8	20.9	20.9	20.9	47.436	0	61.336	32983000	20	1.30138	0.192667	0.954001	1.9478	Q8BG32	1098	26S proteasome non-ATPase regulatory subunit 11 OS
Vwa5a	von Willebrand factor A domain-containing protein 5A	Q99KC8;Q8BGF0	22.2381	22.8254	23.0883	23.205	22.2934	22.5769	21.8388	22.2595		13	13	13	19	19	19	87.142	0	104.83	32864000	24	1.19208	0.260831	0.597047	1.64116	Q99KC8	1353	von Willebrand factor A domain-containing protein 5A OS
Ppp1cb	Serine/threonine-protein phosphatase PP1-beta catalytic subunit	P62141;TRE_0001375501-mRNA-1;TRE_0000348801-mRNA-1	NaN	22.7091	23.0008	22.7884	22.7249	22.6303	22.734	22.8768		8	8	4	31.5	31.5	15.3	37.186	0	57.406	32839000	19	0.421992	0.822223	0.0912544	0.469236	P62141	640	Serine/threonine-protein phosphatase PP1-beta catalytic subunit OS
Psma1	Proteasome subunit alpha type-1	Q9R1P4	23.0958	22.5427	NaN	23.4041	22.6776	22.4884	22.3334	21.7223		7	7	7	32.7	32.7	32.7	29.546	0	47.492	32342000	15	1.09906	0.261147	0.708747	1.67589	Q9R1P4	1686	Proteasome subunit alpha type-1 OS
Psma6	Proteasome subunit alpha type-6	Q9QUM9	22.5782	22.3834	23.069	23.1667	22.2222	22.6807	22.9042	21.1625		6	6	6	29.3	29.3	29.3	27.372	0	42.475	32252000	15	0.613352	0.479697	0.556904	1.04932	Q9QUM9	1641	Proteasome subunit alpha type-6 OS
		TRE_0001539101-mRNA-1	NaN	NaN	22.6194	NaN	22.6249	22.7911	22.6071	NaN		3	2	2	9.1	7.2	7.2	41.199	0	11.881	32030000	7	0	0.944192	-0.0549329	0	TRE_0001539101-mRNA-1	1822	TRE_0001539101-mRNA-1 transcript=TRE_0001539101-mRNA-1 gene=TRE_0001539101
Gm10260;Rps18	40S ribosomal protein S18	F6YVP7;A0A1Y7VKY1;P62270;TRE_0001494401-mRNA-1	NaN	23.0231	23.077	23.1059	22.2842	22.8725	22.2994	22.1832		7	7	7	42.8	42.8	42.8	17.671	0	45.36	31852000	17	1.78078	0.144207	0.658864	2.30267	F6YVP7;A0A1Y7VKY1;P62270	6	40S ribosomal protein S18 OS;40S ribosomal protein S18 OS;40S ribosomal protein S18 OS
Pcmt1	Protein-L-isoaspartate(D-aspartate) O-methyltransferase	P23506	22.318	22.3722	22.5498	20.8962	23.0139	22.9121	NaN	23.1041		6	6	6	30	30	30	24.634	0	79.877	31819000	13	1.07182	0.246803	-0.97596	-1.75865	P23506	389	Protein-L-isoaspartate(D-aspartate) O-methyltransferase OS
Cyc1	Cytochrome c1, heme protein, mitochondrial	Q9D0M3	NaN	NaN	NaN	23.2598	23.1413	NaN	23.4956	23.534		3	3	3	9.8	9.8	9.8	35.327	0	20.514	31817000	11	0	1	-0.130446	0	Q9D0M3	1480	Cytochrome c1, heme protein, mitochondrial OS
Sypl1	Synaptophysin-like protein 1	O09117	22.6806	22.0287	23.1636	23.186	22.9037	22.6972	23.3067	23.5649		3	3	3	13.8	13.8	13.8	28.899	0	31.78	31759000	23	0.479465	0.613333	-0.353424	-0.813179	O09117	130	Synaptophysin-like protein 1 OS
Aldh2	Aldehyde dehydrogenase, mitochondrial	P47738;TRE_0000773201-mRNA-1	22.8756	NaN	22.7202	22.995	22.821	23.5785	22.2353	21.6811		11	11	10	25.8	25.8	24.3	56.537	0	75.141	31751000	23	0.234217	0.808423	0.284608	0.486139	P47738	504	Aldehyde dehydrogenase, mitochondrial OS
Capn2	Calpain-2 catalytic subunit	O08529	22.91	22.4602	22.9213	22.5285	22.3651	22.5374	22.7159	22.3983		8	8	8	13.9	13.9	13.9	79.871	0	56.561	31646000	19	0.660487	0.613707	0.200832	0.815876	O08529	111	Calpain-2 catalytic subunit OS
Rpl12	60S ribosomal protein L12	P35979;TRE_0001158301-mRNA-1	23.1885	22.7961	22.6581	22.5934	22.1034	22.6332	21.8011	21.5103		6	6	6	54.5	54.5	54.5	17.804	0	58.327	31631000	19	1.56558	0.154783	0.797001	2.12848	P35979	470	60S ribosomal protein L12 OS
Arpc3	Actin-related protein 2/3 complex subunit 3	Q9JM76	NaN	22.2617	23.5111	23.6522	22.2713	21.8958	NaN	NaN		4	4	4	20.2	20.2	20.2	20.524	0	30.928	31549000	9	0.771037	0.317575	1.05813	1.53944	Q9JM76	1634	Actin-related protein 2/3 complex subunit 3 OS
Immt	MICOS complex subunit Mic60	Q8CAQ8	22.2462	22.127	22.2094	22.782	23.0784	22.3791	23.3433	23.0706		8	8	8	15.2	15.2	15.2	83.899	0	61.72	31483000	18	1.31043	0.232109	-0.626667	-1.76802	Q8CAQ8	1176	MICOS complex subunit Mic60 OS
Hprt1	Hypoxanthine-guanine phosphoribosyltransferase	P00493	22.5676	21.2112	NaN	22.5062	21.9551	22.9578	23.8438	22.2617		5	5	5	25.7	25.7	25.7	24.57	0	34.286	31428000	20	0.474584	0.56327	-0.659597	-0.917478	P00493	219	Hypoxanthine-guanine phosphoribosyltransferase OS
Fah	Fumarylacetoacetase	P35505	22.6141	NaN	22.427	22.8172	21.9987	22.5811	23.7452	22.8767		6	6	6	20.8	20.8	20.8	46.175	0	62.818	31325000	19	0.155932	0.885385	-0.181011	-0.334708	P35505	463	Fumarylacetoacetase OS
Nnt	NAD(P) transhydrogenase, mitochondrial	Q61941	23.6163	21.2298	21.0706	22.3716	21.4657	20.841	23.0951	21.7733		6	6	6	7	7	7	113.84	0	43.003	31274000	12	0.138981	0.888446	0.278294	0.324325	Q61941	939	NAD(P) transhydrogenase, mitochondrial OS
Aspa	Aspartoacylase	Q8R3P0	NaN	22.8177	22.477	22.6598	22.3027	22.8987	23.2357	23.1529		6	6	6	20.2	20.2	20.2	35.344	0	40.3	31212000	19	0.406634	0.688379	-0.245993	-0.678206	Q8R3P0	1245	Aspartoacylase OS
Rps9	40S ribosomal protein S9	Q6ZWN5;TRE_0000591201-mRNA-1;TRE_0001367001-mRNA-1	21.3832	22.8114	22.3677	22.7478	22.2844	21.9647	23.6933	22.2479		5	5	5	20.1	20.1	20.1	22.591	0	30.063	31167000	12	0.16688	0.860024	-0.220029	-0.360977	Q6ZWN5	1028	40S ribosomal protein S9 OS
Gnai2	Guanine nucleotide-binding protein G(i) subunit alpha-2	P08752	NaN	21.8119	22.3561	22.69	22.3314	22.424	22.5579	23.0962		10	8	6	40.6	34.1	26.2	40.489	0	88.234	31068000	28	0.478886	0.62	-0.316374	-0.801694	P08752	266	Guanine nucleotide-binding protein G(i) subunit alpha-2 OS
Dars	Aspartate--tRNA ligase, cytoplasmic	Q922B2	21.2749	22.5733	22.9127	23.5164	21.8479	22.6198	22.9315	22.6812		9	9	9	17.4	17.4	17.4	57.147	0	57.751	30637000	19	0.0320845	1	0.0492191	0.0783554	Q922B2	1326	Aspartate--tRNA ligase, cytoplasmic OS
Gsta4	Glutathione S-transferase A4	P24472	21.9732	22.9205	22.3885	22.4396	22.7117	22.8828	21.6519	23.2459		6	6	6	32.4	32.4	32.4	25.564	0	48.246	30544000	15	0.192603	0.848609	-0.192624	-0.390381	P24472	395	Glutathione S-transferase A4 OS
Camk2d	Calcium/calmodulin-dependent protein kinase type II subunit delta	Q6PHZ2	22.8395	22.5436	22.4191	23.0065	22.0698	22.4736	21.8617	22.243		7	7	4	17.4	17.4	9.8	56.369	0	53.638	30513000	11	1.55779	0.201957	0.540127	1.88279	Q6PHZ2	1018	Calcium/calmodulin-dependent protein kinase type II subunit delta OS
Ak1	Adenylate kinase isoenzyme 1	Q9R0Y5	22.6475	NaN	21.382	22.782	22.8275	22.4632	23.1627	21.9969		4	4	4	30.9	30.9	30.9	21.539	0	29.09	30340000	13	0.296979	0.740831	-0.342062	-0.593691	Q9R0Y5	1681	Adenylate kinase isoenzyme 1 OS
Aldh9a1	4-trimethylaminobutyraldehyde dehydrogenase	Q9JLJ2	23.2322	23.3531	21.712	22.6961	23.3545	22.1779	22.239	21.4263		8	8	8	20.9	20.9	20.9	53.514	0	93.775	30305000	20	0.354648	0.676292	0.448978	0.695582	Q9JLJ2	1626	4-trimethylaminobutyraldehyde dehydrogenase OS
Rpsa	40S ribosomal protein SA	P14206	21.3089	23.68	20.9782	23.1871	21.4106	23.3995	21.9577	21.2012		7	7	7	25.4	25.4	25.4	32.838	0	52.594	30190000	18	0.133815	0.892918	0.296307	0.316916	P14206	317	40S ribosomal protein SA OS
Uqcrb	Cytochrome b-c1 complex subunit 7	Q9D855	NaN	21.5875	22.8799	22.6745	22.684	21.9295	24.0518	23.3083		5	5	5	39.6	39.6	39.6	13.527	0	36.617	30186000	21	0.424801	0.608658	-0.612772	-0.838403	Q9D855	1519	Cytochrome b-c1 complex subunit 7 OS
Atic	Bifunctional purine biosynthesis protein PURH;Phosphoribosylaminoimidazolecarboxamide formyltransferase;IMP cyclohydrolase	Q9CWJ9	22.5767	22.5485	22.8857	22.2443	22.6027	22.7889	22.9966	22.2982		11	11	11	24	24	24	64.217	0	76.026	29925000	27	0.217858	0.860252	-0.107779	-0.361874	Q9CWJ9	1442	Bifunctional purine biosynthesis protein ATIC OS
Yars	Tyrosine--tRNA ligase, cytoplasmic;Tyrosine--tRNA ligase, cytoplasmic, N-terminally processed	Q91WQ3;TRE_0002203101-mRNA-1	22.0286	21.9689	23.0106	22.2194	23.0088	22.6818	23.8852	23.0483		11	11	11	20.1	20.1	20.1	59.105	0	67.745	29884000	22	1.28177	0.200337	-0.849161	-1.87983	Q91WQ3	1297	Tyrosine--tRNA ligase, cytoplasmic OS
Tceb2	Transcription elongation factor B polypeptide 2	P62869;A6PWE0	22.6847	22.4822	22.7114	22.0595	22.7671	22.5336	23.4699	22.8741		6	6	6	47.5	47.5	47.5	13.17	0	35.509	29618000	16	0.858508	0.3865	-0.426702	-1.21972	P62869	677	Elongin-B OS
Rpl4	60S ribosomal protein L4	Q9D8E6	22.5676	22.6116	22.6621	22.5399	22.2004	22.7042	22.7308	NaN		7	7	7	16.7	16.7	16.7	47.153	0	41.858	29573000	14	0.126274	0.964473	0.0502388	0.20276	Q9D8E6	1522	60S ribosomal protein L4 OS
Pdia4	Protein disulfide-isomerase A4	P08003	NaN	21.8909	22.9738	22.4114	22.4601	23.5467	22.1131	22.397		12	12	12	18.3	18.3	18.3	71.982	0	98.418	29505000	19	0.171896	0.860481	-0.20385	-0.367043	P08003	257	Protein disulfide-isomerase A4 OS
Ermn	Ermin	Q5EBJ4	23.2671	22.7657	21.809	21.0281	23.0595	22.4813	21.8166	23.5086		6	6	6	33.8	33.8	33.8	32.148	0	100.64	29361000	20	0.346107	0.674892	-0.499036	-0.694328	Q5EBJ4	871	Ermin OS
Asrgl1	Isoaspartyl peptidase/L-asparaginase;Isoaspartyl peptidase/L-asparaginase alpha chain;Isoaspartyl peptidase/L-asparaginase beta chain	Q8C0M9	23.0692	NaN	22.9217	21.7325	22.8945	22.5243	23.0964	22.4969		6	6	6	21.8	21.8	21.8	33.95	0	61.347	29303000	15	0.17438	0.857734	-0.178581	-0.361558	Q8C0M9	1162	Isoaspartyl peptidase/L-asparaginase OS
Gnas	Guanine nucleotide-binding protein G(s) subunit alpha isoforms XLas	Q6R0H7;TRE_0000635201-mRNA-1	NaN	22.1796	22.8337	23.0951	23.1397	23.1036	23.4534	22.9088		8	7	7	7.8	6.8	6.8	121.5	0	49.969	28981000	20	0.823895	0.394584	-0.448553	-1.23243	Q6R0H7	1021	Guanine nucleotide-binding protein G(s) subunit alpha isoforms XLas OS
Rpl14	60S ribosomal protein L14	Q9CR57	21.6376	22.5644	23.0459	23.1642	NaN	22.9782	22.6847	NaN		4	4	4	20.3	20.3	20.3	23.564	0	35.022	28964000	13	0.162629	0.857774	-0.22843	-0.363668	Q9CR57	1431	60S ribosomal protein L14 OS
Ppp2ca;Ppp2cb	Serine/threonine-protein phosphatase 2A catalytic subunit alpha isoform;Serine/threonine-protein phosphatase 2A catalytic subunit beta isoform	P63330;P62715;TRE_0001615201-mRNA-1	22.6456	22.4967	NaN	22.2559	22.3599	22.7658	22.77	NaN		6	6	6	26.9	26.9	26.9	35.608	0	103.67	28941000	16	0.395512	0.742197	-0.165846	-0.598339	P63330;P62715	714	Serine/threonine-protein phosphatase 2A catalytic subunit alpha isoform OS;Serine/threonine-protein phosphatase 2A catalytic subunit beta isoform OS
Gpd2	Glycerol-3-phosphate dehydrogenase, mitochondrial	Q64521	23.0439	22.1434	22.1744	23.1818	22.7804	21.8987	22.435	21.4702		8	8	8	13.1	13.1	13.1	80.953	0	57.628	28923000	28	0.573336	0.515657	0.489802	0.978801	Q64521	980	Glycerol-3-phosphate dehydrogenase, mitochondrial OS
Spr	Sepiapterin reductase	Q64105	21.6118	22.7498	22.947	22.1972	23.3134	22.0973	23.4196	21.263		6	6	6	33	33	33	27.883	0	73.599	28882000	23	0.0894071	0.9642	-0.146854	-0.210645	Q64105	968	Sepiapterin reductase OS
Anxa7	Annexin A7	Q07076	22.179	22.6753	22.0317	22.3909	22.2513	NaN	23.711	22.3712		7	7	7	17.9	17.9	17.9	49.925	0	63.642	28880000	18	0.481826	0.579578	-0.458628	-0.873696	Q07076	812	Annexin A7 OS
Sri	Sorcin	Q6P069	21.2526	22.0793	22.7285	22.8942	22.3421	22.9574	22.8122	21.9858		6	6	6	29.8	29.8	29.8	21.627	0	38.343	28792000	13	0.271821	0.775364	-0.285747	-0.535027	Q6P069	1000	Sorcin OS
Sars	Serine--tRNA ligase, cytoplasmic	P26638;TRE_0000668601-mRNA-1	22.1261	22.4671	21.0457	22.307	22.5467	23.5217	22.154	23.2458		6	6	6	14.3	14.3	14.3	58.388	0	55.2	28742000	19	1.01038	0.264451	-0.88059	-1.60346	P26638	409	Serine--tRNA ligase, cytoplasmic OS
Pgp	Phosphoglycolate phosphatase	Q8CHP8	NaN	22.5288	22.488	22.8963	22.7645	23.2475	22.7209	21.8584		5	5	5	19.6	19.6	19.6	34.54	0	35.768	28660000	17	0.00939218	1	-0.0101094	-0.0220395	Q8CHP8	1189	Glycerol-3-phosphate phosphatase OS
Sacm1l	Phosphatidylinositide phosphatase SAC1	Q9EP69	21.6288	21.7548	22.6842	22.8189	22.7975	22.9005	22.9459	22.9186		4	4	4	6.5	6.5	6.5	66.943	0	25.207	28459000	11	1.12934	0.264271	-0.668954	-1.63185	Q9EP69	1565	Phosphatidylinositol-3-phosphatase SAC1 OS
Myl12b;Myl9	Myosin regulatory light chain 12B;Myosin regulatory light polypeptide 9	Q3THE2;Q9CQ19	21.9619	NaN	NaN	22.7229	21.0566	23.2009	23.0732	21.7504		5	5	5	29.7	29.7	29.7	19.779	0	46.577	28438000	15	0.0297797	1	0.0721431	0.0788352	Q3THE2;Q9CQ19	826	Myosin regulatory light chain 12B OS;Myosin regulatory light polypeptide 9 OS
Gnai1	Guanine nucleotide-binding protein G(i) subunit alpha-1	B2RSH2;Q9DC51	21.2547	21.8462	22.5557	22.3572	22.7945	22.3084	23.6155	23.3116		8	4	4	28	13.6	13.6	40.361	0	27.519	28403000	17	1.30418	0.186829	-1.00407	-1.97089	B2RSH2	26	Guanine nucleotide-binding protein G(i) subunit alpha-1 OS
Adh5	Alcohol dehydrogenase class-3	P28474;Q64437	22.4508	22.5271	22.3119	22.5487	22.7676	22.6834	23.3944	22.6273		9	9	9	37.4	37.4	37.4	39.547	0	59.367	28391000	14	1.15466	0.306659	-0.408553	-1.43026	P28474	422	Alcohol dehydrogenase class-3 OS
Sccpdh	Saccharopine dehydrogenase-like oxidoreductase	Q8R127	23.0409	NaN	NaN	22.3819	22.63	22.2256	22.6307	22.5497		3	3	3	7.2	7.2	7.2	47.129	0	23.386	28205000	11	0.336708	0.755962	0.202389	0.581274	Q8R127	1232	Saccharopine dehydrogenase-like oxidoreductase OS
Fgf1	Fibroblast growth factor 1	P61148	22.2581	21.618	22.5165	22.8146	22.9371	22.7576	22.6407	22.7948		4	4	4	28.4	28.4	28.4	17.417	0	33.092	28186000	22	0.935192	0.334995	-0.480777	-1.32838	P61148	617	Fibroblast growth factor 1 OS
Tgm1	Protein-glutamine gamma-glutamyltransferase K	Q9JLF6	21.7626	23.2077	22.8467	22.7897	22.2009	21.871	22.2468	21.656		9	9	9	12.5	12.5	12.5	89.825	0	61.77	28036000	24	0.99291	0.294559	0.658015	1.49314	Q9JLF6	1625	Protein-glutamine gamma-glutamyltransferase K OS
Rpl13	60S ribosomal protein L13	P47963	21.5311	23.2316	20.9075	23.2064	21.2511	21.9356	23.5752	21.7126		5	5	5	23.7	23.7	23.7	24.305	0	45.052	27983000	21	0.0450552	1	0.1005	0.114446	P47963	516	60S ribosomal protein L13 OS
Akr1a1	Alcohol dehydrogenase [NADP(+)]	Q9JII6	22.7267	22.6765	21.7512	22.6727	22.5392	21.9434	22.7737	22.3082		8	8	8	33.5	33.5	33.5	36.586	0	67.195	27974000	22	0.0804186	0.991979	0.0656734	0.166451	Q9JII6	1603	Aldo-keto reductase family 1 member A1 OS
Cisd1	CDGSH iron-sulfur domain-containing protein 1	Q91WS0	23.6336	NaN	21.9994	NaN	22.4418	21.1971	22.8852	NaN		2	2	2	25.9	25.9	25.9	12.097	0	32.242	27875000	10	0.280675	0.725481	0.641807	0.646707	Q91WS0	1298	CDGSH iron-sulfur domain-containing protein 1 OS
Hexb	Beta-hexosaminidase subunit beta	P20060	NaN	24.418	22.0313	22.4623	20.6104	20.5299	20.7233	20.2434		7	7	7	14.6	14.6	14.6	61.115	0	45.889	27753000	11	1.94376	0.0524706	2.44377	3.36499	P20060	371	Beta-hexosaminidase subunit beta OS
Tpm1	Tropomyosin alpha-1 chain	P58771	23.0437	21.4802	NaN	22.2982	NaN	22.0069	21.9009	NaN		17	5	5	48.9	20.4	20.4	32.68	0	38.623	27683000	12	0.206314	0.826378	0.320157	0.46789	P58771	594	Tropomyosin alpha-1 chain OS
Phb	Prohibitin	P67778	22.7972	22.1554	22.8458	NaN	22.7596	22.7441	23.2582	21.7537		7	7	7	33.5	33.5	33.5	29.82	0	97.979	27516000	19	0.0239434	1	-0.0294803	-0.0570388	P67778	715	Prohibitin OS
Ank2	Ankyrin-2	Q8C8R3;G5E8K5	22.5563	22.1608	22.322	22.6468	22.8286	23.0605	21.9294	20.9684		9	9	9	3.1	3.1	3.1	426.26	0	61.698	27422000	19	0.179059	0.853446	0.224763	0.381431	Q8C8R3	1173	Ankyrin-2 OS
Atp5j	ATP synthase-coupling factor 6, mitochondrial	P97450	NaN	NaN	23.2474	NaN	21.2403	22.641	22.3125	23.4997		2	2	2	22.2	22.2	22.2	12.496	0	14.259	27242000	9	0	0.987092	0.823986	0	P97450	774	ATP synthase-coupling factor 6, mitochondrial OS
Dnm3	Dynamin-3	Q8BZ98	22.4924	22.2239	22.9816	22.07	22.9103	22.7074	21.0784	22.0016		13	9	5	16.5	11.6	6.5	97.189	0	67.578	27225000	29	0.235223	0.810892	0.267536	0.477964	Q8BZ98	1158	Dynamin-3 OS
Rps4x;Gm15013	40S ribosomal protein S4, X isoform;40S ribosomal protein S4	P62702;V9GWY0	22.2247	22.9252	22.0627	22.6317	21.7632	22.939	21.9105	21.9914		8	8	8	31.2	31.2	31.2	29.597	0	63.291	27159000	18	0.414677	0.65489	0.31005	0.719603	P62702;V9GWY0	657	40S ribosomal protein S4, X isoform OS;40S ribosomal protein S4 OS
Fhl1	Four and a half LIM domains protein 1	P97447	24.5685	NaN	19.0006	20.1938	19.2259	20.7529	21.1783	20.6238		4	4	4	18.2	18.2	18.2	31.888	0	41.968	27059000	12	0.212369	0.801357	0.809072	0.505019	P97447	772	Four and a half LIM domains protein 1 OS
Hadha	Trifunctional enzyme subunit alpha, mitochondrial;Long-chain enoyl-CoA hydratase;Long chain 3-hydroxyacyl-CoA dehydrogenase	Q8BMS1	22.734	22.6381	22.872	22.4587	22.6194	21.663	22.8831	22.4362		13	13	13	21.1	21.1	21.1	82.669	0	108.11	26987000	28	0.446462	0.651554	0.275237	0.731336	Q8BMS1	1129	Trifunctional enzyme subunit alpha, mitochondrial OS
Etfa	Electron transfer flavoprotein subunit alpha, mitochondrial	Q99LC5	22.0154	21.8175	22.1532	22.668	22.4326	22.6088	22.6588	22.5656		10	10	10	39.6	39.6	39.6	35.009	0	69.928	26951000	19	1.11967	0.307551	-0.402907	-1.39861	Q99LC5	1366	Electron transfer flavoprotein subunit alpha, mitochondrial OS
Napa	Alpha-soluble NSF attachment protein	Q9DB05	22.0704	22.5922	22.4185	22.2873	22.7577	22.3122	22.8664	22.992		9	9	8	35.9	35.9	32.2	33.189	0	68.394	26926000	28	1.10357	0.318758	-0.389963	-1.37144	Q9DB05	1534	Alpha-soluble NSF attachment protein OS
Crmp1	Dihydropyrimidinase-related protein 1	P97427	22.8199	NaN	22.4098	21.2469	21.7502	22.7641	22.2598	22.9716		8	4	4	16.8	9.1	9.1	62.167	0	26.031	26908000	13	0.215017	0.825572	-0.277555	-0.455177	P97427	769	Dihydropyrimidinase-related protein 1 OS
Rpl18	60S ribosomal protein L18	P35980	NaN	23.0819	22.9009	22.3159	22.251	23.1945	21.5306	22.1275		3	3	3	19.7	19.7	19.7	21.644	0	31.217	26463000	10	0.486162	0.575305	0.490316	0.890036	P35980	471	60S ribosomal protein L18 OS
Cmpk1	UMP-CMP kinase	Q9DBP5	22.7312	22.6311	21.5155	21.9051	22.0919	22.9026	22.5943	21.8738		6	6	6	37.8	37.8	37.8	22.165	0	46.355	26397000	22	0.17673	0.858935	-0.169973	-0.358391	Q9DBP5	1547	UMP-CMP kinase OS
Rps20	40S ribosomal protein S20	P60867	23.2741	22.3282	NaN	22.7186	21.3561	22.5914	22.0207	NaN		2	2	2	19.3	19.3	19.3	13.373	0	14.346	26180000	13	0.805418	0.329157	0.784238	1.42519	P60867	607	40S ribosomal protein S20 OS
Flna	Filamin-A	Q8BTM8	21.893	22.82	22.4444	22.9304	21.7786	21.9574	NaN	21.4626		25	22	22	12.8	11.9	11.9	281.22	0	177.75	26139000	35	1.32238	0.204	0.789098	1.96197	Q8BTM8	1143	Filamin-A OS
Add2	Beta-adducin	Q9QYB8	NaN	21.3049	22.474	NaN	22.6499	22.6451	23.1647	23.3875		4	3	3	5.1	4	4	80.641	0	19.958	26110000	9	1.10865	0.224697	-1.07233	-1.93269	Q9QYB8	1655	Beta-adducin OS
Cops4	COP9 signalosome complex subunit 4	O88544	22.6963	22.3155	22.0136	22.3278	21.7884	22.6564	22.2982	22.4921		6	6	6	18	18	18	46.284	0	50.063	26043000	14	0.0438136	1	0.0294809	0.08815	O88544	198	COP9 signalosome complex subunit 4 OS
Hnrnpu	Heterogeneous nuclear ribonucleoprotein U	Q8VEK3	22.579	NaN	22.4881	NaN	21.7984	NaN	22.3765	21.6647		7	7	7	11.4	11.4	11.4	87.917	0	52.521	25940000	9	0.883987	0.320574	0.587052	1.52872	Q8VEK3	1270	Heterogeneous nuclear ribonucleoprotein U OS
Capzb	F-actin-capping protein subunit beta	P47757;TRE_0000642501-mRNA-1	22.9088	22.7457	21.8347	21.6001	22.1055	22.2268	22.1733	21.9374		4	4	4	14.4	14.4	14.4	31.345	0	29.328	25663000	12	0.191486	0.853217	0.161569	0.374285	P47757	507	F-actin-capping protein subunit beta OS
Canx	Calnexin	P35564	22.8785	22.1306	22.2159	22.4273	22.1003	21.7741	22.859	21.8876		7	7	7	15.1	15.1	15.1	67.277	0	49.245	25581000	22	0.379836	0.698326	0.257852	0.651306	P35564	464	Calnexin OS
Rps3a	40S ribosomal protein S3a	P97351	19.7723	22.0178	23.362	22.1863	NaN	23.5483	21.8533	NaN		7	7	7	29.9	29.9	29.9	29.885	0	71.344	25543000	9	0.281648	0.710569	-0.866188	-0.647174	P97351	763	40S ribosomal protein S3a OS
Acyp2	Acylphosphatase-2	P56375	NaN	22.5487	22.0492	22.4436	22.4004	22.7986	23.3786	22.3317		4	4	4	36.8	36.8	36.8	11.877	0	40.954	25410000	20	0.558103	0.564041	-0.380171	-0.923995	P56375	572	Acylphosphatase-2 OS
Psma3	Proteasome subunit alpha type-3	O70435	22.515	22.4897	NaN	NaN	22.7218	22.4555	23.7352	22.9165		5	5	5	20.4	20.4	20.4	28.405	0	32.448	24916000	13	0.4768	0.58865	-0.454933	-0.884985	O70435	181	Proteasome subunit alpha type-3 OS
Bcat1	Branched-chain-amino-acid aminotransferase, cytosolic	P24288	22.0683	22.2017	22.3257	22.1542	21.9563	22.4928	22.3469	22.6951		6	6	6	17.6	17.6	17.6	42.791	0	60.664	24896000	21	0.516285	0.676554	-0.185292	-0.698989	P24288	392	Branched-chain-amino-acid aminotransferase, cytosolic OS
Ddah1	N(G),N(G)-dimethylarginine dimethylaminohydrolase 1	Q9CWS0	NaN	22.3563	22.3812	22.0985	22.1985	22.2764	23.5713	22.8812		6	6	6	23.9	23.9	23.9	31.381	0	39.978	24790000	16	0.535081	0.554378	-0.453179	-0.935165	Q9CWS0	1444	N(G),N(G)-dimethylarginine dimethylaminohydrolase 1 OS
Sdha	Succinate dehydrogenase [ubiquinone] flavoprotein subunit, mitochondrial	Q8K2B3	22.2153	22.1876	21.7993	22.6603	22.5914	21.7009	23.1492	22.1922		7	7	7	12.8	12.8	12.8	72.585	0	85.148	24706000	19	0.21804	0.836608	-0.192846	-0.425027	Q8K2B3	1212	Succinate dehydrogenase [ubiquinone] flavoprotein subunit, mitochondrial OS
Eif5a;Eif5a2	Eukaryotic translation initiation factor 5A-1;Eukaryotic translation initiation factor 5A-2	P63242;Q8BGY2	NaN	21.9156	21.4796	21.9179	20.9126	23.0313	21.7474	21.0385		4	4	4	33.8	33.8	33.8	16.832	0	24.539	24317000	15	0.0525592	1	0.0886064	0.128882	P63242;Q8BGY2	706	Eukaryotic translation initiation factor 5A-1 OS;Eukaryotic translation initiation factor 5A-2 OS
Eef1g	Elongation factor 1-gamma	Q9D8N0	22.247	21.6471	22.6048	22.7103	NaN	NaN	21.5919	21.9246		8	8	8	18.5	18.5	18.5	50.06	0	65.481	24087000	19	0.658807	0.456398	0.54403	1.14794	Q9D8N0	1523	Elongation factor 1-gamma OS
Ehd1	EH domain-containing protein 1	Q9WVK4;Q8BH64	21.4333	21.8872	22.5157	22.3985	22.7258	22.6293	22.9521	22.1965		9	9	5	19.9	19.9	12.5	60.602	0	74.003	24065000	19	0.986972	0.312256	-0.567226	-1.43531	Q9WVK4	1728	EH domain-containing protein 1 OS
Ndufa4	Cytochrome c oxidase subunit NDUFA4	Q62425	NaN	NaN	22.9932	22.6167	NaN	22.6386	22.747	23.1035		3	3	3	36.6	36.6	36.6	9.3267	0	19.049	23999000	10	0.0358251	1	-0.0247574	-0.0751923	Q62425	957	Cytochrome c oxidase subunit NDUFA4 OS
Rab2a;Rab2b	Ras-related protein Rab-2A;Ras-related protein Rab-2B	P53994;P59279;TRE_0000641301-mRNA-1;TRE_0001446001-mRNA-1	22.409	21.5991	22.2373	21.9493	21.1179	21.9057	20.8484	23.4512		7	7	7	42.9	42.9	42.9	23.547	0	99.365	23835000	20	0.1345	0.899318	0.217878	0.30637	P53994;P59279	558	Ras-related protein Rab-2A OS;Ras-related protein Rab-2B OS
Hnrnpd	Heterogeneous nuclear ribonucleoprotein D0	Q60668;Q9D3U4;Q9Z130	NaN	23.0394	21.4404	21.294	21.3567	21.842	NaN	NaN		4	4	4	11	11	11	38.354	0	24.218	23649000	10	0.160194	0.85821	0.325266	0.385402	Q60668	884	Heterogeneous nuclear ribonucleoprotein D0 OS
Rps8	40S ribosomal protein S8	P62242;TRE_0001677001-mRNA-1	NaN	23.3008	23.0478	NaN	22.4665	22.8278	22.1893	21.8058		6	6	6	32.2	32.2	32.2	24.205	0	40.53	23543000	13	1.20101	0.219619	0.851947	1.96573	P62242	643	40S ribosomal protein S8 OS
Pcsk1n	ProSAAS;KEP;Big SAAS;Little SAAS;Big PEN-LEN;PEN;PEN-20;PEN-19;Little LEN;Big LEN	Q9QXV0	21.6649	21.5829	22.5156	22.2716	22.1831	21.8206	22.4287	22.2252		6	6	6	32.6	32.6	32.6	27.27	0	53.644	23461000	21	0.242023	0.829928	-0.155655	-0.431139	Q9QXV0	1647	ProSAAS OS
Glrx3	Glutaredoxin-3	Q9CQM9	23.118	NaN	20.9048	22.6656	21.4017	22.8726	NaN	NaN		3	3	3	10.1	10.1	10.1	37.778	0	30.244	23285000	7	0.029553	1	0.0923023	0.0817134	Q9CQM9	1414	Glutaredoxin-3 OS
Lgi3	Leucine-rich repeat LGI family member 3	Q8K406	NaN	22.4563	22.9244	22.3426	22.0488	NaN	21.1758	22.8705		5	5	5	9.9	9.9	9.9	61.817	0	47.987	23123000	17	0.448487	0.599492	0.542768	0.874509	Q8K406	1217	Leucine-rich repeat LGI family member 3 OS
Rplp2	60S acidic ribosomal protein P2	P99027;A0A5F8MPY2	NaN	NaN	NaN	22.5645	21.8629	22.6602	NaN	22.2645		3	3	3	24.3	24.3	24.3	11.651	0	20.035	23085000	8	0	0.988469	0.301977	0	P99027	784	60S acidic ribosomal protein P2 OS
Pak1	Serine/threonine-protein kinase PAK 1	O88643;Q61036;TRE_0000274501-mRNA-1	NaN	NaN	22.4522	NaN	22.4594	22.134	22.9571	23.3062		6	6	5	14.9	14.9	13.2	60.736	0	57.525	22818000	11	0	1	-0.262012	0	O88643	202	Serine/threonine-protein kinase PAK 1 OS
Actr1a	Alpha-centractin	P61164	22.7545	NaN	NaN	NaN	22.4541	22.4893	NaN	23.0509		7	7	4	27.7	27.7	18.6	42.613	0	74.724	22767000	20	0	0.972214	0.0897115	0	P61164	619	Alpha-centractin OS
Cox7a2	Cytochrome c oxidase subunit 7A2, mitochondrial	P48771	22.246	NaN	21.9872	21.5935	22.52	NaN	NaN	22.6901		2	2	2	27.7	27.7	27.7	9.2908	0	16.242	22501000	7	1.10249	0.257333	-0.662841	-1.87795	P48771	523	Cytochrome c oxidase subunit 7A2, mitochondrial OS
Amph	Amphiphysin	Q7TQF7	21.5612	NaN	21.793	22.0051	22.6556	22.3913	23.0403	22.8261		7	6	6	13.6	12.4	12.4	75.012	0	41.129	22401000	14	2.32716	0.0638	-0.941878	-3.19784	Q7TQF7	1054	Amphiphysin OS
Ddx5;Ddx17	Probable ATP-dependent RNA helicase DDX5;Probable ATP-dependent RNA helicase DDX17	Q61656;Q501J6	22.1786	21.7834	22.4704	22.2634	21.2782	22.3948	21.8284	NaN		7	6	6	12.2	10.4	10.4	69.289	0	35.812	22249000	10	0.475042	0.619713	0.340158	0.811977	Q61656;Q501J6	929	Probable ATP-dependent RNA helicase DDX5 OS;Probable ATP-dependent RNA helicase DDX17 OS
Ap1b1	AP-1 complex subunit beta-1	O35643	NaN	NaN	22.4829	22.2231	22.6367	22.6081	22.5028	NaN		15	6	6	19.1	8.6	8.6	103.93	0	42.33	22174000	8	0.890744	0.505853	-0.229475	-1.09194	O35643	146	AP-1 complex subunit beta-1 OS
Uqcrfs1	Cytochrome b-c1 complex subunit Rieske, mitochondrial;Cytochrome b-c1 complex subunit 11	Q9CR68	21.6628	22.6298	NaN	22.3776	23.3054	22.2438	21.8747	22.1355		5	5	5	18.6	18.6	18.6	29.367	0	33.15	22149000	12	0.14065	0.901853	-0.166446	-0.305751	Q9CR68	1433	Cytochrome b-c1 complex subunit Rieske, mitochondrial OS
Eef1d	Elongation factor 1-delta	P57776	NaN	22.943	21.8328	22.6963	21.9804	22.3244	22.6124	22.4985		4	4	4	14.9	14.9	14.9	31.293	0	36.138	22097000	10	0.160024	0.893712	0.136746	0.321424	P57776	588	Elongation factor 1-delta OS
Blvra	Biliverdin reductase A	Q9CY64	22.177	22.3015	21.853	22.3986	22.1429	22.6946	22.2427	22.0073		6	6	6	21.4	21.4	21.4	33.524	0	39.432	22028000	11	0.183303	0.898786	-0.0893426	-0.307513	Q9CY64	1450	Biliverdin reductase A OS
Gnb2l1	Guanine nucleotide-binding protein subunit beta-2-like 1;Guanine nucleotide-binding protein subunit beta-2-like 1, N-terminally processed	P68040	21.9693	22.5622	22.8054	21.9179	20.7014	21.9577	21.4475	21.6864		4	4	4	14.2	14.2	14.2	35.076	0	41.838	21834000	13	1.32487	0.191818	0.865458	1.93209	P68040	719	Receptor of activated protein C kinase 1 OS
Rpl23a	60S ribosomal protein L23a	P62751	NaN	23.577	23.1029	21.6252	20.7698	NaN	21.2409	21.2243		5	5	5	30.1	30.1	30.1	17.695	0	39.556	21753000	14	1.3031	0.153152	1.69001	2.38811	P62751	662	60S ribosomal protein L23a OS
Pafah1b2	Platelet-activating factor acetylhydrolase IB subunit beta	Q61206	22.8143	NaN	NaN	NaN	22.7911	22.2081	22.0869	22.0707		3	3	3	21.8	21.8	21.8	25.581	0	29.884	21747000	16	0	1	0.525067	0	Q61206	908	Platelet-activating factor acetylhydrolase IB subunit beta OS
Rpl7	60S ribosomal protein L7	P14148	22.4994	21.9971	21.8762	21.8929	21.6197	22.4063	22.3129	NaN		5	5	5	16.3	16.3	16.3	31.419	0	31.146	21744000	10	0.0603471	1	-0.0465226	-0.125513	P14148	315	60S ribosomal protein L7 OS
Tln1	Talin-1	P26039;Q71LX4	22.3272	21.8351	21.8286	22.4047	20.1279	22.7409	NaN	21.5411		16	16	16	8.1	8.1	8.1	269.82	0	128.19	21572000	24	0.416792	0.616591	0.628892	0.8298	P26039	402	Talin-1 OS
Capg	Macrophage-capping protein	P24452	NaN	21.9275	21.4605	23.2256	20.573	22.9892	NaN	20.6634		6	6	6	23.9	23.9	23.9	39.24	0	51.312	21527000	13	0.34716	0.651497	0.795983	0.757476	P24452	394	Macrophage-capping protein OS
Gstm5	Glutathione S-transferase Mu 5	P48774	NaN	NaN	NaN	22.0352	22.8954	22.6489	22.9452	23.5085		8	7	7	35.3	31.2	31.2	26.635	0	44.186	21520000	12	0	0.965608	-0.964258	0	P48774	524	Glutathione S-transferase Mu 5 OS
Ranbp1	Ran-specific GTPase-activating protein	P34022	NaN	22.4587	22.313	22.6294	NaN	22.7758	NaN	NaN		3	3	3	13.3	13.3	13.3	23.596	0	19.493	21288000	6	0	1	-0.308809	0	P34022	453	Ran-specific GTPase-activating protein OS
S100a13	Protein S100-A13	P97352	NaN	NaN	22.5607	22.6215	22.5135	22.3282	22.307	22.9964		3	3	3	32.7	32.7	32.7	11.158	0	22.968	21248000	12	0.080309	0.998874	0.0548501	0.160816	P97352	764	Protein S100-A13 OS
Actr2	Actin-related protein 2	P61161	21.6802	22.0791	22.0523	22.2597	21.3614	22.2841	21.3866	22.0201		7	7	7	23.6	23.6	23.6	44.76	0	68.048	20907000	20	0.435615	0.673268	0.254812	0.705692	P61161	618	Actin-related protein 2 OS
G6pdx	Glucose-6-phosphate 1-dehydrogenase X	Q00612;P97324;REV__P46662	NaN	NaN	22.2538	21.9736	21.0164	22.7516	21.6276	23.4046		10	10	10	22.3	22.3	22.3	59.262	0	79.019	20895000	10	0.0359623	1	-0.0863214	-0.0945733	Q00612	787	Glucose-6-phosphate 1-dehydrogenase X OS
Napb	Beta-soluble NSF attachment protein	P28663	20.1864	21.7178	22.0038	22.027	22.598	22.2993	23.1681	22.823		9	8	8	39.3	35.6	35.6	33.557	0	59.544	20786000	26	1.39513	0.152615	-1.23836	-2.1539	P28663	430	Beta-soluble NSF attachment protein OS
Kif5b	Kinesin-1 heavy chain	Q61768	19.6785	21.706	21.5686	22.7014	22.1957	22.1236	22.8184	22.3154		9	9	4	11.5	11.5	5.4	109.55	0	58.789	20729000	18	0.711138	0.369981	-0.949602	-1.26575	Q61768	934	Kinesin-1 heavy chain OS
Psmb5	Proteasome subunit beta type-5	O55234	21.725	22.0022	21.9238	22.4591	22.3511	NaN	22.8256	22.2043		5	5	5	21.6	21.6	21.6	28.532	0	39.506	20649000	14	0.875617	0.376273	-0.432791	-1.26716	O55234	173	Proteasome subunit beta type-5 OS
Vapb	Vesicle-associated membrane protein-associated protein B	Q9QY76	NaN	NaN	22.8306	21.6569	20.8262	22.3149	21.6148	22.2685		4	4	3	16	16	11.1	26.946	0	36.341	20356000	12	0.314136	0.702082	0.487636	0.663753	Q9QY76	1652	Vesicle-associated membrane protein-associated protein B OS
Sept4	Septin-4	P28661	NaN	22.4378	22.0586	22.2968	22.0523	21.5693	22.1886	22.2753		8	8	7	22.8	22.8	19.5	54.935	0	82.98	20325000	19	0.529388	0.624649	0.243049	0.788802	P28661	429	Septin-4 OS
Cntnap1	Contactin-associated protein 1	O54991	20.955	21.983	21.8198	22.1585	22.9642	22.087	22.2119	22.1215		9	9	9	7.7	7.7	7.7	156.31	0	80.134	20233000	28	0.928015	0.308066	-0.617076	-1.40762	O54991	164	Contactin-associated protein 1 OS
Llgl1	Lethal(2) giant larvae protein homolog 1	Q80Y17	21.4781	21.6846	22.3776	21.7206	22.9321	22.3459	22.0552	NaN		3	3	3	3.4	3.4	3.4	112.62	0	21.311	20211000	12	0.98725	0.300602	-0.629154	-1.513	Q80Y17	1081	Lethal(2) giant larvae protein homolog 1 OS
Ap2a2	AP-2 complex subunit alpha-2	P17427	NaN	21.8313	21.315	22.7607	22.0476	22.5014	22.728	22.2382		12	6	6	14.3	6	6	104.02	0	46.573	20140000	10	0.459053	0.611842	-0.409805	-0.827232	P17427	347	AP-2 complex subunit alpha-2 OS
Atp6v1h	V-type proton ATPase subunit H	Q8BVE3	21.4993	21.7336	21.556	21.8957	22.0229	22.0142	22.6317	22.706		7	7	7	21.7	21.7	21.7	55.854	0	56.506	19880000	22	1.74262	0.146129	-0.672545	-2.17847	Q8BVE3	1147	V-type proton ATPase subunit H OS
Fmnl2;Fmnl3	Formin-like protein 2;Formin-like protein 3	A2APV2;Q6ZPF4	22.3806	20.9407	21.0432	22.3632	22.2574	21.9733	21.8885	21.8412		5	5	5	4.8	4.8	4.8	123.1	0	33.72	19631000	17	0.318466	0.730575	-0.308195	-0.604705	A2APV2;Q6ZPF4	19	Formin-like protein 2 OS;Formin-like protein 3 OS
Lta4h	Leukotriene A-4 hydrolase	P24527	NaN	22.2546	21.6017	21.4281	21.7185	21.8622	21.8764	22.7839		7	7	7	14.2	14.2	14.2	69.05	0	56.757	19501000	14	0.35563	0.703567	-0.298803	-0.653631	P24527	396	Leukotriene A-4 hydrolase OS
Acsl6	Long-chain-fatty-acid--CoA ligase 6	Q91WC3;TRE_0000874001-mRNA-1;TRE_0000059801-mRNA-1;TRE_0000371201-mRNA-1	21.2503	22.0098	22.1284	21.8064	22.5794	21.9906	22.6295	22.0704		9	9	9	14.5	14.5	14.5	78.016	0	59.339	19464000	19	1.04895	0.313485	-0.518741	-1.4562	Q91WC3	1293	Long-chain-fatty-acid--CoA ligase 6 OS
Psmb2	Proteasome subunit beta type-2	Q9R1P3	NaN	21.7779	23.1488	NaN	21.619	21.6885	22.0673	21.497		3	3	3	16.9	16.9	16.9	22.906	0	17.521	19419000	9	0.746378	0.369315	0.745427	1.3347	Q9R1P3	1685	Proteasome subunit beta type-2 OS
Rps19	40S ribosomal protein S19	Q9CZX8	NaN	21.8462	22.1027	21.7976	21.371	21.9296	22.5336	21.353		3	3	3	20	20	20	16.085	0	21.533	19359000	12	0.129939	0.939061	0.118704	0.269613	Q9CZX8	1467	40S ribosomal protein S19 OS
Hsd17b4	Peroxisomal multifunctional enzyme type 2;(3R)-hydroxyacyl-CoA dehydrogenase;Enoyl-CoA hydratase 2	P51660	22.4783	22.3758	22.169	21.7774	21.5755	21.7276	20.7892	21.1996		4	4	4	6.3	6.3	6.3	79.481	0	29.104	19263000	17	1.81974	0.122514	0.877161	2.43177	P51660	544	Peroxisomal multifunctional enzyme type 2 OS
Sh3gl2	Endophilin-A1	Q62420;Q62419	NaN	21.2525	NaN	22.3091	22.9058	23.1519	21.3081	22.2048		7	7	7	25.6	25.6	25.6	39.955	0	46.276	19260000	17	0.365433	0.647427	-0.61187	-0.765336	Q62420	956	Endophilin-A1 OS
Pls3	Plastin-3	Q99K51	NaN	21.0923	22.0984	21.4798	22.9518	21.7704	22.1106	21.7532		15	11	9	26.8	20.2	16	70.741	0	85.444	19234000	23	0.672507	0.439901	-0.589681	-1.14982	Q99K51	1350	Plastin-3 OS
Snap91	Clathrin coat assembly protein AP180	Q61548	21.8897	NaN	20.8075	22.8692	22.51	21.8858	22.8268	21.8738		8	8	7	12.7	12.7	11.3	91.85	0	76.197	19169000	16	0.303904	0.718888	-0.418647	-0.623473	Q61548	921	Clathrin coat assembly protein AP180 OS
Ahsa1	Activator of 90 kDa heat shock protein ATPase homolog 1	Q8BK64	NaN	22.0849	22.4011	22.0109	21.9339	22.4238	22.6386	22.1866		5	5	5	23.4	23.4	23.4	38.117	0	37.366	19142000	11	0.255822	0.837815	-0.130116	-0.425607	Q8BK64	1118	Activator of 90 kDa heat shock protein ATPase homolog 1 OS
Cdk5	Cyclin-dependent-like kinase 5	P49615;TRE_0000942901-mRNA-1;Q04899;TRE_0000214401-mRNA-1;TRE_0001359701-mRNA-1;Q14AX6;Q8K0D0;Q04735;O35495;Q3V3A1;TRE_0001292401-mRNA-1;Q99J95;P97377;Q64261;P30285;Q80YP0;P11440;Q69ZA1	21.8754	21.4403	21.2177	21.3548	22.1913	21.6389	NaN	21.8495		3	3	3	10.3	10.3	10.3	33.288	0	20.383	19098000	10	0.966959	0.348867	-0.421157	-1.33545	P49615	531	Cyclin-dependent-like kinase 5 OS
Endod1	Endonuclease domain-containing 1 protein	Q8C522	NaN	NaN	21.525	22.2223	22.7499	NaN	21.3316	21.7089		6	6	6	14	14	14	55.262	0	43.797	19074000	17	0.0307984	1	-0.0565519	-0.080094	Q8C522	1169	Endonuclease domain-containing 1 protein OS
Gss	Glutathione synthetase	P51855	NaN	22.0629	20.6853	21.8196	22.2389	22.5993	21.9493	22.855		6	6	6	15.6	15.6	15.6	52.246	0	46.504	18870000	15	1.03807	0.262382	-0.888018	-1.68782	P51855	546	Glutathione synthetase OS
Plin3	Perilipin-3	Q9DBG5	NaN	21.0458	21.7516	NaN	23.0055	22.2664	21.9555	22.6921		6	6	6	18.5	18.5	18.5	47.262	0	71.442	18846000	15	1.24207	0.195765	-1.08117	-2.12522	Q9DBG5	1542	Perilipin-3 OS
Aco1	Cytoplasmic aconitate hydratase	P28271;Q811J3	22.1403	20.9826	22.326	22.0737	21.9712	21.3363	22.5455	21.5891		6	6	6	8.1	8.1	8.1	98.124	0	39.993	18783000	13	0.0169374	1	0.0200977	0.0400343	P28271	421	Cytoplasmic aconitate hydratase OS
Rpl13a	60S ribosomal protein L13a	P19253	NaN	NaN	NaN	22.1357	21.4467	NaN	21.3759	21.3485		3	3	3	14.8	14.8	14.8	23.464	0	19.964	18408000	10	0	1	0.745325	0	P19253	365	60S ribosomal protein L13a OS
Hnrnpa1	Heterogeneous nuclear ribonucleoprotein A1;Heterogeneous nuclear ribonucleoprotein A1, N-terminally processed	P49312	22.1194	21.6427	21.1699	21.5154	21.1202	22.1424	NaN	21.4017		6	6	6	27.5	27.5	27.5	34.196	0	42.796	18340000	17	0.0579336	1	0.0570752	0.12823	P49312	528	Heterogeneous nuclear ribonucleoprotein A1 OS
Ndufb10	NADH dehydrogenase [ubiquinone] 1 beta subcomplex subunit 10	Q9DCS9	NaN	22.2796	22.199	NaN	22.4082	21.7651	22.5977	21.9143		5	5	5	35.8	35.8	35.8	21.024	0	33.288	18258000	11	0.0806774	0.993164	0.0679908	0.171021	Q9DCS9	1557	NADH dehydrogenase [ubiquinone] 1 beta subcomplex subunit 10 OS
Rpl7a	60S ribosomal protein L7a	P12970;V9GX35	20.7597	NaN	NaN	22.1671	21.6805	21.8441	22.9252	21.9667		4	4	4	15.4	15.4	15.4	29.976	0	25.033	18177000	9	0.459787	0.576726	-0.640734	-0.913186	P12970	304	60S ribosomal protein L7a OS
Ppme1	Protein phosphatase methylesterase 1	Q8BVQ5	22.4299	21.5412	21.4271	21.9566	21.92	21.8469	22.2971	21.2525		7	7	7	19.2	19.2	19.2	42.256	0	48.891	18119000	19	0.0102726	1	0.00958395	0.023162	Q8BVQ5	1149	Protein phosphatase methylesterase 1 OS
Pabpc1	Polyadenylate-binding protein 1	P29341;Q8C7D3	22.5532	22.5691	NaN	NaN	21.6267	21.976	NaN	21.8717		5	5	1	8.6	8.6	1.4	70.67	0	33.045	18077000	10	1.92791	0.119111	0.736358	3.14971	P29341	434	Polyadenylate-binding protein 1 OS
Mapk1	Mitogen-activated protein kinase 1	P63085	NaN	22.3547	20.9681	20.6634	21.3378	21.4464	21.3333	22.7067		9	7	7	27.1	20.4	20.4	41.275	0	45.233	18077000	16	0.259895	0.771434	-0.377299	-0.547999	P63085	699	Mitogen-activated protein kinase 1 OS
Cltb	Clathrin light chain B	Q6IRU5	NaN	21.8356	22.1591	21.8215	21.8365	22.1649	22.8045	21.9877		4	4	4	21	21	21	25.171	0	24.859	17920000	9	0.423157	0.676629	-0.259704	-0.705241	Q6IRU5	996	Clathrin light chain B OS
Phb2	Prohibitin-2	O35129;TRE_0001298901-mRNA-1	20.8278	22.6969	22.1073	22.1897	22.3689	21.6864	21.057	20.4913		6	6	6	25.8	25.8	25.8	33.296	0	46.104	17765000	19	0.43635	0.607612	0.554555	0.830908	O35129	136	Prohibitin-2 OS
Agl	4-alpha-glucanotransferase	F8VPN4	21.7202	22.0505	NaN	NaN	21.562	21.3033	22.6314	22.7057		10	10	10	7.4	7.4	7.4	174.29	0	64.578	17722000	14	0.108414	0.950446	-0.165277	-0.253946	F8VPN4	103	4-alpha-glucanotransferase OS
Rpl10a	60S ribosomal protein L10a	P53026	NaN	22.8145	22.274	21.618	21.7569	21.7545	20.9845	20.7162		4	4	4	21.2	21.2	21.2	24.916	0	36.153	17658000	13	1.08881	0.250737	0.932438	1.76438	P53026	554	60S ribosomal protein L10a OS
Pin1	Peptidyl-prolyl cis-trans isomerase NIMA-interacting 1	Q9QUR7;Q3ULQ2	21.8097	NaN	22.0802	22.2168	21.7259	21.8392	NaN	NaN		4	4	4	35.8	35.8	35.8	18.37	0	30.75	17509000	11	0.673207	0.564107	0.252982	0.972595	Q9QUR7	1643	Peptidyl-prolyl cis-trans isomerase NIMA-interacting 1 OS
Ppp2r4	Serine/threonine-protein phosphatase 2A activator	P58389	21.6478	21.4222	21.4996	21.7652	22.0541	22.0162	22.3469	22.1014		3	3	3	10.2	10.2	10.2	36.71	0	21.527	17467000	11	2.65947	0.133667	-0.545973	-2.64069	P58389	593	Serine/threonine-protein phosphatase 2A activator OS
Prnp	Major prion protein	P04925	NaN	21.8456	21.6121	22.8906	21.6072	21.2222	21.7741	22.5592		4	4	4	23.6	23.6	23.6	27.977	0	39.309	17424000	13	0.286051	0.755962	0.325432	0.573256	P04925	238	Major prion protein OS
Pafah1b1	Platelet-activating factor acetylhydrolase IB subunit alpha	P63005	NaN	20.9787	NaN	22.582	21.696	22.1401	21.6559	21.587		7	7	7	20.7	20.7	20.7	46.67	0	54.057	17320000	15	0.00661882	1	0.0106039	0.0169453	P63005	690	Platelet-activating factor acetylhydrolase IB subunit alpha OS
Aldh5a1	Succinate-semialdehyde dehydrogenase, mitochondrial	Q8BWF0	NaN	NaN	22.2033	21.0974	22.8753	21.6344	22.4033	23.3435		4	4	4	9.2	9.2	9.2	55.968	0	30.129	17084000	9	0.641298	0.421414	-0.913814	-1.22965	Q8BWF0	1151	Succinate-semialdehyde dehydrogenase, mitochondrial OS
Ndufv1	NADH dehydrogenase [ubiquinone] flavoprotein 1, mitochondrial	Q91YT0;TRE_0001337601-mRNA-1	NaN	21.7976	NaN	NaN	22.5102	21.7011	23.356	NaN		9	9	9	21.1	21.1	21.1	50.834	0	80.362	17033000	14	0	1	-0.724836	0	Q91YT0	1307	NADH dehydrogenase [ubiquinone] flavoprotein 1, mitochondrial OS
Hagh	Hydroxyacylglutathione hydrolase, mitochondrial	Q99KB8	19.7131	21.6263	22.6771	NaN	21.6528	21.7834	21.1478	22.4241		4	4	4	15.2	15.2	15.2	34.084	0	31.96	17004000	19	0.205437	0.826009	-0.413217	-0.464494	Q99KB8	1352	Hydroxyacylglutathione hydrolase, mitochondrial OS
Ube2l3	Ubiquitin-conjugating enzyme E2 L3	P68037	21.0728	21.5389	21.9957	22.1018	21.5549	22.2472	21.2286	21.0717		3	3	3	22.7	22.7	22.7	17.861	0	23.692	16828000	16	0.166808	0.880163	0.151691	0.336035	P68037	718	Ubiquitin-conjugating enzyme E2 L3 OS
Dynll2;Dynll1	Dynein light chain 2, cytoplasmic;Dynein light chain 1, cytoplasmic	Q9D0M5;P63168;TRE_0001342201-mRNA-1;TRE_0000012201-mRNA-1;Q80ZS7;TRE_0000239901-mRNA-1	NaN	21.505	NaN	21.8883	22.3694	22.9831	NaN	22.172		4	4	4	62.9	62.9	62.9	10.35	0	51.215	16821000	14	0.996603	0.270784	-0.811523	-1.81914	Q9D0M5;P63168	1481	Dynein light chain 2, cytoplasmic OS;Dynein light chain 1, cytoplasmic OS
Pip4k2b	Phosphatidylinositol 5-phosphate 4-kinase type-2 beta	Q80XI4	NaN	21.2474	NaN	NaN	NaN	22.2229	22.2274	22.3145		5	5	3	15.4	15.4	9.1	47.318	0	37.407	16801000	19	0	1	-1.00757	0	Q80XI4	1079	Phosphatidylinositol 5-phosphate 4-kinase type-2 beta OS
Pitpna	Phosphatidylinositol transfer protein alpha isoform	P53810;P53811	21.5613	21.5143	NaN	NaN	NaN	22.5521	21.7264	21.9132		4	4	4	20.7	20.7	20.7	31.893	0	33.19	16686000	15	0.694539	0.441719	-0.526094	-1.24315	P53810	556	Phosphatidylinositol transfer protein alpha isoform OS
Apoe	Apolipoprotein E	P08226	NaN	22.7739	22.9825	21.3912	20.777	NaN	NaN	NaN		4	4	4	14.8	14.8	14.8	35.866	0	27.479	16662000	7	0	1	1.60553	0	P08226	261	Apolipoprotein E OS
Qki	Protein quaking	Q9QYS9	21.8179	22.1912	21.5417	21.6245	20.4996	21.6096	21.4505	21.632		5	5	5	14.4	14.4	14.4	37.67	0	33.769	16560000	12	0.807863	0.385399	0.495942	1.22301	Q9QYS9	1663	Protein quaking OS
Rab3a	Ras-related protein Rab-3A	P63011	22.3028	22.7654	NaN	NaN	22.4383	NaN	21.6928	22.7785		5	5	4	33.6	33.6	25	24.97	0	77.076	16531000	12	0.192405	0.846173	0.230929	0.421099	P63011	691	Ras-related protein Rab-3A OS
Pgd	6-phosphogluconate dehydrogenase, decarboxylating	Q9DCD0	22.4106	22.0241	NaN	21.4021	21.8948	21.9649	21.9765	21.9462		6	6	6	16.1	16.1	16.1	53.247	0	50.878	16255000	17	2.48554e-05	1	1.85966e-05	5.36385e-05	Q9DCD0	1553	6-phosphogluconate dehydrogenase, decarboxylating OS
Rab1b	Ras-related protein Rab-1B	Q9D1G1	NaN	NaN	NaN	22.4545	20.8647	NaN	22.2349	22.8778		5	2	2	31.8	12.9	12.9	22.187	0	21.767	16245000	9	0	1	0.462067	0	Q9D1G1	1485	Ras-related protein Rab-1B OS
Slc44a1	Choline transporter-like protein 1	Q6X893	NaN	21.9598	21.2246	21.8598	22.0986	21.7046	21.2536	22.6863		4	4	4	8.1	8.1	8.1	73.066	0	34.264	16200000	15	0.251594	0.801991	-0.254366	-0.500767	Q6X893	1024	Choline transporter-like protein 1 OS
Ermp1	Endoplasmic reticulum metallopeptidase 1	Q3UVK0	21.5827	NaN	21.9709	21.7322	21.7647	21.39	22.2965	21.672		4	4	4	4.8	4.8	4.8	100.15	0	26.05	16197000	8	0.0263138	1	-0.0188643	-0.054947	Q3UVK0	856	Endoplasmic reticulum metallopeptidase 1 OS
Myo5a	Unconventional myosin-Va	Q99104;P21271;E9Q1F5	NaN	21.1836	21.6927	21.2579	22.6289	21.5563	23.0489	22.3861		14	14	14	8.9	8.9	8.9	215.54	0	105.4	16151000	23	1.31684	0.18158	-1.02698	-2.07514	Q99104	1338	Unconventional myosin-Va OS
Dnm1l	Dynamin-1-like protein	Q8K1M6	NaN	22.3894	22.1262	21.76	22.0283	22.4482	21.7733	21.7817		7	7	7	11.9	11.9	11.9	82.657	0	43.129	16126000	12	0.129425	0.95019	0.0839788	0.245844	Q8K1M6	1209	Dynamin-1-like protein OS
Palm	Paralemmin-1	Q9Z0P4	21.9333	NaN	NaN	NaN	23.0872	NaN	22.8356	22.5851		5	5	5	13.8	13.8	13.8	41.614	0	32.864	16070000	11	0	0.953065	-0.902605	0	Q9Z0P4	1736	Paralemmin-1 OS
Hras	GTPase HRas;GTPase HRas, N-terminally processed	Q61411	21.8542	21.4917	NaN	NaN	22.6616	22.5867	22.4843	22.1158		4	4	1	26.5	26.5	6.3	21.298	0	30.506	15966000	9	1.68467	0.133132	-0.78917	-2.52321	Q61411	917	GTPase HRas OS
Cpne6	Copine-6	Q9Z140;Q8BT60;P59108;Q1RLL3;Q8BLR2;Q0VE82;Q9DC53;Q8JZW4	21.3629	NaN	NaN	22.1234	22.0509	21.3546	21.3325	21.4682		5	5	5	11.7	11.7	11.7	61.78	0	50.514	15800000	15	0.216403	0.836839	0.191597	0.431206	Q9Z140	1742	Copine-6 OS
Ndufs4	NADH dehydrogenase [ubiquinone] iron-sulfur protein 4, mitochondrial	Q9CXZ1	NaN	NaN	21.8699	21.0806	21.8659	21.1654	22.3468	22.2168		2	2	2	14.3	14.3	14.3	19.784	0	15.165	15577000	6	0.383229	0.654911	-0.423477	-0.749787	Q9CXZ1	1447	NADH dehydrogenase [ubiquinone] iron-sulfur protein 4, mitochondrial OS
Hspa1b;Hspa1a;Hspa1l	Heat shock 70 kDa protein 1B;Heat shock 70 kDa protein 1A;Heat shock 70 kDa protein 1-like	P17879;Q61696;P16627	23.2138	NaN	20.2611	NaN	21.3708	20.8734	20.823	20.8724		7	4	4	15.3	7.8	7.8	70.175	0	28.014	15548000	9	0.335962	0.666093	0.752581	0.734499	P17879;Q61696;P16627	354	Heat shock 70 kDa protein 1B OS;Heat shock 70 kDa protein 1A OS;Heat shock 70 kDa protein 1-like OS
Cend1	Cell cycle exit and neuronal differentiation protein 1	Q9JKC6	NaN	NaN	21.255	21.3733	22.5435	22.7803	21.0826	NaN		2	2	2	24.2	24.2	24.2	14.987	0	21.055	15363000	14	0.498072	0.522119	-0.82131	-1.04391	Q9JKC6	1615	Cell cycle exit and neuronal differentiation protein 1 OS
Oxsr1	Serine/threonine-protein kinase OSR1	Q6P9R2	NaN	20.8623	21.6188	20.7419	21.3953	21.1362	21.3426	21.7562		5	5	4	10.4	10.4	9.1	58.213	0	32.764	15352000	6	0.55162	0.576	-0.333229	-0.887014	Q6P9R2	1009	Serine/threonine-protein kinase OSR1 OS
Rpn1	Dolichyl-diphosphooligosaccharide--protein glycosyltransferase subunit 1	Q91YQ5	20.8814	21.598	21.9295	21.1658	21.0132	22.0547	21.7862	21.6141		7	7	7	16.3	16.3	16.3	68.527	0	53.931	15311000	11	0.291486	0.778032	-0.223398	-0.532028	Q91YQ5	1305	Dolichyl-diphosphooligosaccharide--protein glycosyltransferase subunit 1 OS
Lamp1	Lysosome-associated membrane glycoprotein 1	P11438	22.3091	22.1508	21.7126	21.751	21.1497	NaN	NaN	21.2246		4	4	4	12.1	12.1	12.1	43.865	0	27.539	15248000	11	1.62969	0.141763	0.793693	2.46053	P11438	293	Lysosome-associated membrane glycoprotein 1 OS
Tagln2	Transgelin-2	Q9WVA4	22.2599	21.5832	21.9189	22.0237	NaN	21.6775	NaN	NaN		9	7	7	49.7	38.7	38.7	22.395	0	67.292	15230000	14	0	0.949242	0.268985	0	Q9WVA4	1725	Transgelin-2 OS
Stk39	STE20/SPS1-related proline-alanine-rich protein kinase	Q9Z1W9	NaN	22.029	21.6504	21.7339	NaN	21.775	NaN	21.8846		4	3	3	7.7	6.5	6.5	60.319	0	17.645	15175000	5	0.0557483	1	-0.0253541	-0.0999034	Q9Z1W9	1751	STE20/SPS1-related proline-alanine-rich protein kinase OS
Psmb6	Proteasome subunit beta type-6	Q60692	21.892	21.6678	NaN	NaN	22.2653	21.9896	22.6828	22.0391		3	3	3	12.6	12.6	12.6	25.378	0	25.624	15119000	12	0.875864	0.368796	-0.464302	-1.3388	Q60692	886	Proteasome subunit beta type-6 OS
Lmna	Prelamin-A/C;Lamin-A/C	P48678	21.2756	21.5354	21.5476	21.5092	21.4136	21.5804	22.3094	21.644		5	5	5	7.1	7.1	7.1	74.237	0	40.353	15098000	17	0.619083	0.575461	-0.269886	-0.878678	P48678	520	Prelamin-A/C OS
Prosc	Proline synthase co-transcribed bacterial homolog protein	Q9Z2Y8	21.148	21.0541	21.6261	21.4582	21.941	NaN	21.731	21.9926		5	5	5	21.5	21.5	21.5	30.048	0	39.415	14877000	9	1.67183	0.181671	-0.566593	-2.08855	Q9Z2Y8	1763	Pyridoxal phosphate homeostasis protein OS
Syn1	Synapsin-1	O88935	NaN	21.419	21.8078	21.1383	22.0407	21.9471	21.7335	22.3237		5	5	4	9.9	9.9	7.6	74.096	0	53.092	14816000	15	1.29343	0.243702	-0.556211	-1.75132	O88935	209	Synapsin-1 OS
Fabp3	Fatty acid-binding protein, heart	P11404	NaN	NaN	21.6927	21.8604	22.1685	21.7018	NaN	22.0486		3	3	3	20.3	20.3	20.3	14.819	0	18.705	14790000	8	0.420532	0.709755	-0.196445	-0.674702	P11404	292	Fatty acid-binding protein, heart OS
Rab18	Ras-related protein Rab-18	P35293	21.6679	21.7326	NaN	21.6037	21.3187	NaN	21.3934	21.1309		7	7	7	46.1	46.1	46.1	23.035	0	48.584	14739000	16	1.95767	0.205099	0.387089	2.07575	P35293	459	Ras-related protein Rab-18 OS
Psmd5	26S proteasome non-ATPase regulatory subunit 5	Q8BJY1	NaN	21.3683	21.519	21.694	21.7219	21.7649	21.463	21.5207		4	4	4	8.5	8.5	8.5	55.971	0	25.359	14510000	12	0.321453	0.846196	-0.090535	-0.415595	Q8BJY1	1117	26S proteasome non-ATPase regulatory subunit 5 OS
Rap2a;Rap2c	Ras-related protein Rap-2a;Ras-related protein Rap-2c	Q80ZJ1;Q8BU31	21.1468	20.5527	21.7474	21.6484	22.0644	21.3331	21.1963	21.3614		4	4	3	25.7	25.7	19.7	20.642	0	43.647	14489000	17	0.262476	0.804704	-0.214975	-0.492593	Q80ZJ1;Q8BU31	1086	Ras-related protein Rap-2a OS;Ras-related protein Rap-2c OS
Napg	Gamma-soluble NSF attachment protein	Q9CWZ7	NaN	21.5135	21.5519	21.9291	22.4437	21.784	22.4411	21.9329		6	6	6	19.9	19.9	19.9	34.732	0	39.702	14431000	15	1.04771	0.309931	-0.485547	-1.46663	Q9CWZ7	1445	Gamma-soluble NSF attachment protein OS
Eprs	Bifunctional glutamate/proline--tRNA ligase;Glutamate--tRNA ligase;Proline--tRNA ligase	Q8CGC7	21.6701	20.8767	22.0581	21.5596	21.0712	21.271	21.5361	21.7231		8	8	8	6.3	6.3	6.3	170.08	0	74.907	14379000	21	0.194646	0.858743	0.14073	0.365717	Q8CGC7	1183	Bifunctional glutamate/proline--tRNA ligase OS
Anxa3	Annexin A3	O35639	21.1671	22.7282	21.8511	21.9941	20.0076	20.6279	20.9985	NaN		9	9	9	32.8	32.8	32.8	36.384	0	68.53	14299000	14	1.56824	0.114952	1.39045	2.53111	O35639	145	Annexin A3 OS
Aldh6a1	Methylmalonate-semialdehyde dehydrogenase [acylating], mitochondrial	Q9EQ20	21.9503	21.586	NaN	22.0793	22.8139	21.5254	22.0596	21.5924		8	8	8	18.1	18.1	18.1	57.915	0	64.096	14281000	17	0.125587	0.939302	-0.125966	-0.266677	Q9EQ20	1569	Methylmalonate-semialdehyde dehydrogenase [acylating], mitochondrial OS
Rps16	40S ribosomal protein S16	P14131	22.1796	NaN	NaN	NaN	21.4304	21.8031	21.4243	21.0562		3	3	3	14.4	14.4	14.4	16.445	0	19.996	14165000	10	0	1	0.751152	0	P14131	314	40S ribosomal protein S16 OS
Set	Protein SET	Q9EQU5	NaN	21.5798	NaN	20.4001	NaN	23.6291	19.816	19.7246		2	2	2	8	8	8	33.377	0	19.35	14127000	7	0.0125458	1	-0.0665747	-0.0366169	Q9EQU5	1576	Protein SET OS
Atp6v1d	V-type proton ATPase subunit D	P57746	NaN	21.1521	21.8995	21.6871	NaN	21.2086	21.8689	20.8796		6	6	6	25.9	25.9	25.9	28.369	0	37.388	13732000	17	0.287388	0.772205	0.260569	0.559016	P57746	586	V-type proton ATPase subunit D OS
Ppp1r7	Protein phosphatase 1 regulatory subunit 7	Q3UM45	NaN	21.9009	NaN	21.8851	22.0542	21.966	21.9667	21.937		3	3	3	10.8	10.8	10.8	41.291	0	20.952	13727000	9	1.07767	0.718846	-0.0879555	-0.635672	Q3UM45	849	Protein phosphatase 1 regulatory subunit 7 OS
Marcks	Myristoylated alanine-rich C-kinase substrate	P26645	NaN	21.5879	NaN	22.3688	21.054	21.1595	22.0542	21.716		4	4	4	26.5	26.5	26.5	29.661	0	32.099	13598000	19	0.492202	0.579442	0.482401	0.914995	P26645	410	Myristoylated alanine-rich C-kinase substrate OS
Snx1	Sorting nexin-1	Q9WV80	NaN	NaN	21.8297	NaN	NaN	21.5833	21.698	21.1225		4	4	3	9.6	9.6	7.5	58.951	0	26.694	13547000	7	0	0.947973	0.361716	0	Q9WV80	1723	Sorting nexin-1 OS
Psma2	Proteasome subunit alpha type-2	P49722	21.7965	NaN	NaN	NaN	NaN	21.4762	21.8531	20.6809		5	5	5	29.1	29.1	29.1	25.926	0	34.462	13527000	10	0	0.96692	0.459721	0	P49722	532	Proteasome subunit alpha type-2 OS
Ddx1	ATP-dependent RNA helicase DDX1	Q91VR5	NaN	21.6762	22.0788	NaN	21.9155	22.6105	21.0499	21.0753		7	7	7	11.6	11.6	11.6	82.499	0	54.474	13371000	14	0.137999	0.89638	0.21475	0.318108	Q91VR5	1287	ATP-dependent RNA helicase DDX1 OS
Ppid	Peptidyl-prolyl cis-trans isomerase D	Q9CR16	21.6272	21.1365	NaN	21.8321	22.0743	NaN	21.9929	21.3451		4	4	4	13	13	13	40.742	0	25.824	13369000	9	0.367629	0.703167	-0.272189	-0.664574	Q9CR16	1426	Peptidyl-prolyl cis-trans isomerase D OS
Acot13	Acyl-coenzyme A thioesterase 13;Acyl-coenzyme A thioesterase 13, N-terminally processed	Q9CQR4	NaN	NaN	21.8514	21.6288	21.2459	21.6563	22.0547	21.772		3	3	3	25	25	25	15.183	0	18.993	13350000	6	0.0781988	0.997455	0.057878	0.160431	Q9CQR4	1419	Acyl-coenzyme A thioesterase 13 OS
Pcbp2	Poly(rC)-binding protein 2	Q61990	NaN	21.7462	NaN	21.55	NaN	22.2506	21.8716	21.1696		6	3	3	21.8	11	11	38.221	0	22.556	13314000	10	0.0977146	0.965799	-0.115788	-0.22469	Q61990	940	Poly(rC)-binding protein 2 OS
Hnrnpr	Heterogeneous nuclear ribonucleoprotein R	Q8VHM5	NaN	23.0676	20.3028	21.561	21.0039	NaN	NaN	21.0351		7	7	5	14.9	14.9	11.2	70.887	0	48.786	13234000	11	0.230737	0.783525	0.624294	0.551595	Q8VHM5	1272	Heterogeneous nuclear ribonucleoprotein R OS
Dctn1	Dynactin subunit 1	O08788	NaN	20.9644	21.3313	NaN	21.5644	22.3935	21.5951	22.2544		11	11	11	11.3	11.3	11.3	141.67	0	83.653	13211000	18	1.09884	0.252553	-0.804001	-1.81065	O08788	120	Dynactin subunit 1 OS
Sh3bgrl	SH3 domain-binding glutamic acid-rich-like protein	Q9JJU8	NaN	21.6381	21.2829	21.8629	21.6174	21.5461	20.8559	21.5958		3	3	3	36	36	36	12.811	0	20.369	13110000	5	0.306269	0.781629	0.190821	0.53187	Q9JJU8	1608	SH3 domain-binding glutamic acid-rich-like protein OS
Fkbp2	Peptidyl-prolyl cis-trans isomerase FKBP2	P45878	22.3478	NaN	NaN	NaN	NaN	21.0489	21.103	22.0635		2	2	2	19.3	19.3	19.3	15.344	0	14.237	12824000	8	0	0.962984	0.942734	0	P45878	496	Peptidyl-prolyl cis-trans isomerase FKBP2 OS
Pdxk	Pyridoxal kinase	Q8K183	NaN	NaN	NaN	21.524	21.7284	21.5244	21.5565	NaN		4	4	4	16.7	16.7	16.7	35.015	0	27.312	12733000	7	0	1	-0.0790965	0	Q8K183	1208	Pyridoxal kinase OS
Rpl8	60S ribosomal protein L8	P62918	NaN	NaN	22.4318	NaN	21.0325	22.0823	22.3187	20.617		2	2	2	10.5	10.5	10.5	28.024	0	16.427	12730000	8	0	0.977578	0.919142	0	P62918	685	60S ribosomal protein L8 OS
Ca14	Carbonic anhydrase 14	Q9WVT6	NaN	21.2074	NaN	21.4716	22.4672	21.4253	21.9707	22.3702		3	3	3	8.9	8.9	8.9	37.505	0	22.759	12704000	10	0.92181	0.311952	-0.71882	-1.54822	Q9WVT6	1729	Carbonic anhydrase 14 OS
Iqsec1	IQ motif and SEC7 domain-containing protein 1	Q8R0S2;Q3TES0;Q5DU25	21.2181	NaN	21.2905	21.1647	21.2078	21.349	22.6524	21.6601		5	5	5	5.4	5.4	5.4	108.01	0	35.988	12625000	13	0.58781	0.509153	-0.492868	-1.01296	Q8R0S2	1227	IQ motif and SEC7 domain-containing protein 1 OS
Rps14	40S ribosomal protein S14	P62264	NaN	21.0585	NaN	NaN	21.3322	22.1159	21.7237	21.8449		3	3	3	29.8	29.8	29.8	16.273	0	25.025	12612000	5	0	0.976231	-0.695685	0	P62264	646	40S ribosomal protein S14 OS
Gsdma;Gsdma2;Gsdma3	Gasdermin-A;Gasdermin-A2;Gasdermin-A3	Q9EST1;Q32M21;Q5Y4Y6	NaN	NaN	NaN	20.4707	21.2303	NaN	22.2941	20.8395		2	2	2	4.9	4.9	4.9	49.592	0	12.857	12571000	7	0	1	-0.983927	0	Q9EST1;Q32M21;Q5Y4Y6	1585	Gasdermin-A OS;Gasdermin-A2 OS;Gasdermin-A3 OS
Asna1	ATPase Asna1	O54984	NaN	21.4067	21.68	21.4727	21.6897	21.3751	21.1904	21.2852		5	5	5	17.8	17.8	17.8	38.822	0	34.351	12531000	14	0.401146	0.772865	0.134681	0.548638	O54984	163	ATPase GET3 OS
Ndufb5	NADH dehydrogenase [ubiquinone] 1 beta subcomplex subunit 5, mitochondrial	Q9CQH3	NaN	21.1188	21.4382	21.3465	22.0303	21.407	22.6183	21.6869		4	4	4	21.2	21.2	21.2	21.71	0	25.78	12486000	8	0.986664	0.302024	-0.634475	-1.51545	Q9CQH3	1408	NADH dehydrogenase [ubiquinone] 1 beta subcomplex subunit 5, mitochondrial OS
Agpat4	1-acyl-sn-glycerol-3-phosphate acyltransferase delta	Q8K4X7	NaN	20.8945	NaN	21.9298	21.8355	21.5451	22.3567	NaN		5	5	5	13.5	13.5	13.5	43.81	0	30.404	12482000	10	0.414799	0.621812	-0.500254	-0.843926	Q8K4X7	1219	1-acyl-sn-glycerol-3-phosphate acyltransferase delta OS
Hpcal1	Hippocalcin-like protein 1	P62748	21.5405	NaN	21.8873	NaN	22.3308	21.9933	21.088	21.1953		6	6	2	35.8	35.8	10.4	22.338	0	47.73	12462000	17	0.0453721	1	0.0620213	0.109348	P62748	661	Hippocalcin-like protein 1 OS
Psmc2	26S protease regulatory subunit 7	P46471	NaN	NaN	21.6567	21.7308	21.5768	21.5719	22.4812	21.7018		9	9	9	24.5	24.5	24.5	48.647	0	56.784	12457000	19	0.159109	0.89305	-0.139147	-0.325083	P46471	500	26S proteasome regulatory subunit 7 OS
	Ester hydrolase C11orf54 homolog	Q91V76	NaN	21.1303	21.1912	22.0872	21.7402	21.379	22.3773	21.7253		7	7	7	23.5	23.5	23.5	34.995	0	45.617	12425000	14	0.408766	0.653839	-0.335916	-0.734763	Q91V76	1280	Ester hydrolase C11orf54 homolog OS
Cpm	Carboxypeptidase M	Q80V42	NaN	21.6053	21.7143	21.7234	21.7198	21.9616	20.8081	NaN		6	6	6	18.1	18.1	18.1	50.555	0	37.944	12377000	11	0.201352	0.847156	0.184524	0.40713	Q80V42	1076	Carboxypeptidase M OS
Pa2g4	Proliferation-associated protein 2G4	P50580	NaN	22.1675	NaN	21.344	21.4529	20.7973	21.447	20.8022		9	9	9	25.9	25.9	25.9	43.698	0	57.292	12219000	14	0.768584	0.371963	0.630903	1.32004	P50580	539	Proliferation-associated protein 2G4 OS
Fam213a	Redox-regulatory protein FAM213A	Q9CYH2	NaN	20.1581	21.3359	21.8156	20.9982	21.8285	21.6025	22.26		4	4	4	20.2	20.2	20.2	24.394	0	28.162	12133000	10	0.494246	0.562116	-0.569131	-0.923614	Q9CYH2	1452	Peroxiredoxin-like 2A OS
Adss	Adenylosuccinate synthetase isozyme 2	P46664	21.2956	21.8463	20.9117	21.3563	21.81	NaN	21.4105	NaN		7	6	6	19.5	18	18	50.02	0	50.926	12060000	11	0.341127	0.730187	-0.257775	-0.62478	P46664	503	Adenylosuccinate synthetase isozyme 2 OS
Eci1	Enoyl-CoA delta isomerase 1, mitochondrial	P42125	NaN	NaN	21.6368	21.494	21.763	21.8872	21.4745	NaN		5	5	5	21.8	21.8	21.8	32.25	0	40.339	12032000	12	0.342627	0.794221	-0.142775	-0.535639	P42125	483	Enoyl-CoA delta isomerase 1, mitochondrial OS
Slc9a3r1	Na(+)/H(+) exchange regulatory cofactor NHE-RF1	P70441	NaN	21.4335	21.4722	21.4114	NaN	21.6245	21.9734	20.9142		5	5	5	18.6	18.6	18.6	38.6	0	29.601	11886000	8	0.0729931	0.999497	-0.06497	-0.157635	P70441	743	Na(+)/H(+) exchange regulatory cofactor NHE-RF1 OS
Bdh1	D-beta-hydroxybutyrate dehydrogenase, mitochondrial	Q80XN0	21.2287	20.5687	21.5988	21.4312	21.143	19.9872	22.5812	20.0069		6	6	6	20.7	20.7	20.7	38.299	0	46.446	11867000	14	0.163581	0.85954	0.277268	0.367976	Q80XN0	1080	D-beta-hydroxybutyrate dehydrogenase, mitochondrial OS
Cops6	COP9 signalosome complex subunit 6	O88545	21.9975	20.2421	21.4243	NaN	NaN	NaN	NaN	22.2302		4	4	4	14.2	14.2	14.2	35.88	0	26.704	11772000	10	0	1	-1.0089	0	O88545	199	COP9 signalosome complex subunit 6 OS
Akr7a2	Aflatoxin B1 aldehyde reductase member 2	Q8CG76	NaN	20.9968	NaN	21.6841	20.7954	21.3685	NaN	21.2977		3	3	3	11.7	11.7	11.7	40.612	0	21.189	11696000	8	0.202489	0.848131	0.186582	0.418158	Q8CG76	1181	Aflatoxin B1 aldehyde reductase member 2 OS
Actn4	Alpha-actinin-4	P57780;TRE_0000985201-mRNA-1	NaN	21.5749	20.9892	NaN	21.3011	21.6132	21.3906	NaN		21	8	7	27.5	11.1	9.9	104.98	0	85.015	11689000	11	0.234718	0.839381	-0.152948	-0.438257	P57780	589	Alpha-actinin-4 OS
Sh3glb2	Endophilin-B2	Q8R3V5	21.6425	NaN	21.2579	21.278	21.5345	21.3282	21.712	21.2109		7	7	6	19.8	19.8	17.8	44.503	0	59.208	11581000	12	0.117754	0.965824	-0.0535641	-0.199992	Q8R3V5	1247	Endophilin-B2 OS
Cops3	COP9 signalosome complex subunit 3	O88543	NaN	20.5071	NaN	20.8979	21.4865	NaN	21.426	21.7083		4	4	4	13	13	13	47.832	0	32.426	11562000	10	1.70871	0.121167	-0.8378	-2.96063	O88543	197	COP9 signalosome complex subunit 3 OS
Ganab	Neutral alpha-glucosidase AB	Q8BHN3	NaN	21.8544	21.5342	21.7024	21.457	NaN	22.0202	21.7928		7	7	7	7	7	7	106.91	0	46.408	11359000	10	0.115339	0.966702	-0.0596536	-0.207204	Q8BHN3	1114	Neutral alpha-glucosidase AB OS
Rps13	40S ribosomal protein S13	P62301	NaN	20.9235	NaN	22.3341	21.2741	22.1117	NaN	20.9794		5	5	5	33.8	33.8	33.8	17.222	0	30.381	11316000	9	0.0883552	0.965778	0.173766	0.221601	P62301	649	40S ribosomal protein S13 OS
Fam177a1	Protein FAM177A1	Q8BR63	NaN	22.1419	NaN	NaN	21.3564	NaN	20.5089	22.0079		3	3	3	15.9	15.9	15.9	23.578	0	21.688	11265000	8	0	1	0.850835	0	Q8BR63	1137	Protein FAM177A1 OS
Add3	Gamma-adducin	Q9QYB5	21.763	21.6045	20.2761	NaN	20.1814	NaN	22.2509	20.8723		5	5	5	9.1	9.1	9.1	78.776	0	60.735	11000000	10	0.0504214	1	0.112984	0.129925	Q9QYB5	1654	Gamma-adducin OS
Rbmxl1;Rbmx	RNA binding motif protein, X-linked-like-1;RNA-binding motif protein, X chromosome;RNA-binding motif protein, X chromosome, N-terminally processed	A0A2I3BRL8;Q91VM5;Q9WV02	20.8162	21.1067	21.1268	20.9877	20.8676	21.8132	NaN	20.8985		4	4	4	12.1	12.1	12.1	42.178	0	25.532	10961000	7	0.275282	0.805133	-0.183774	-0.492836	A0A2I3BRL8;Q91VM5;Q9WV02	8	RRM domain-containing protein OS;RNA binding motif protein, X-linked-like-1 OS;RNA-binding motif protein, X chromosome OS
Blmh	Bleomycin hydrolase	Q8R016	21.5232	NaN	NaN	NaN	21.4487	21.1062	21.0421	NaN		4	4	4	10.1	10.1	10.1	52.511	0	30.506	10695000	8	0	1	0.324166	0	Q8R016	1224	Bleomycin hydrolase OS
Txnrd1	Thioredoxin reductase 1, cytoplasmic	Q9JMH6	NaN	20.7418	NaN	21.0334	21.3936	21.6441	21.4455	NaN		5	5	5	11.4	11.4	11.4	67.083	0	37.201	10592000	12	1.59093	0.184	-0.606773	-2.45958	Q9JMH6	1637	Thioredoxin reductase 1, cytoplasmic OS
Tmed10	Transmembrane emp24 domain-containing protein 10	Q9D1D4	20.6951	21.183	21.9994	21.3523	NaN	20.913	NaN	NaN		3	3	3	16.9	16.9	16.9	24.911	0	19.575	10552000	11	0	1	0.394455	0	Q9D1D4	1484	Transmembrane emp24 domain-containing protein 10 OS
Hdhd2	Haloacid dehalogenase-like hydrolase domain-containing protein 2	Q3UGR5	NaN	NaN	NaN	21.8854	21.8134	22.0147	20.9136	20.4047		3	3	3	15.4	15.4	15.4	28.73	0	24.349	10514000	14	0	1	0.598777	0	Q3UGR5	842	Haloacid dehalogenase-like hydrolase domain-containing protein 2 OS
Nsfl1c	NSFL1 cofactor p47	Q9CZ44	20.3079	21.2389	21.642	NaN	21.2699	21.2313	NaN	NaN		6	6	6	22.2	22.2	22.2	40.709	0	69.966	10277000	13	0.132289	0.91322	-0.187679	-0.30756	Q9CZ44	1458	NSFL1 cofactor p47 OS
Arl6ip5	PRA1 family protein 3	Q8R5J9	20.1492	21.4845	21.3396	NaN	21.7052	21.2469	20.9668	20.298		2	2	2	10.6	10.6	10.6	21.557	0	13.095	10260000	9	0.0439351	1	-0.0631426	-0.105831	Q8R5J9	1254	PRA1 family protein 3 OS
Cplx1	Complexin-1	P63040;P84086	NaN	20.2736	21.5405	21.1197	21.8203	21.4926	20.6355	21.0839		4	4	4	51.5	51.5	51.5	15.122	0	27.779	10192000	10	0.261271	0.788291	-0.280133	-0.523639	P63040	696	Complexin-1 OS
Hepacam	Hepatocyte cell adhesion molecule	Q640R3	NaN	NaN	21.1768	21.0024	22.0319	22.1361	21.2161	NaN		4	4	4	15.3	15.3	15.3	46.366	0	31.544	9909200	10	0.792155	0.349347	-0.705148	-1.4657	Q640R3	967	Hepatocyte cell adhesion molecule OS
Nme2	Nucleoside diphosphate kinase B	Q01768	NaN	21.1567	20.9691	NaN	NaN	21.3469	21.7081	21.1918		7	2	2	45.4	15.1	15.1	17.363	0	19.017	9656100	12	0.719574	0.483517	-0.352751	-1.13994	Q01768	790	Nucleoside diphosphate kinase B OS
Slc6a5	Sodium- and chloride-dependent glycine transporter 2	Q761V0	NaN	18.5115	20.4698	20.6611	20.7126	20.8474	21.6167	21.5089		3	3	3	5	5	5	87.86	0	26.203	9617500	13	1.00926	0.244134	-1.2906	-1.75541	Q761V0	1033	Sodium- and chloride-dependent glycine transporter 2 OS
Twf1	Twinfilin-1	Q91YR1	NaN	20.791	21.1376	21.1576	20.9309	21.0583	NaN	21.3608		3	3	3	8.6	8.6	8.6	40.079	0	36.718	9427900	11	0.193367	0.894888	-0.0879218	-0.320413	Q91YR1	1306	Twinfilin-1 OS
Tceb1	Transcription elongation factor B polypeptide 1	P83940	NaN	NaN	18.9919	NaN	19.3056	20.3793	NaN	22.0014		3	3	3	32.1	32.1	32.1	12.473	0	29.067	9132000	9	0	0.98435	-1.57021	0	P83940	754	Elongin-C OS
Acsbg1	Long-chain-fatty-acid--CoA ligase ACSBG1	Q99PU5	NaN	NaN	21.4255	NaN	21.4197	20.7127	NaN	20.3207		4	4	4	6.1	6.1	6.1	80.425	0	30.461	8993900	12	0	1	0.607812	0	Q99PU5	1383	Long-chain-fatty-acid--CoA ligase ACSBG1 OS
H2afy	Core histone macro-H2A.1	Q9QZQ8;Q8CCK0	21.3222	NaN	20.7439	21.3537	19.853	NaN	20.032	20.1469		5	5	5	16.9	16.9	16.9	39.735	0	31.743	8934900	11	2.19528	0.0625263	1.12932	3.57513	Q9QZQ8	1672	Core histone macro-H2A.1 OS
Sept9	Septin-9	Q80UG5	NaN	21.2056	NaN	21.1062	21.5672	NaN	21.487	20.6127		2	2	2	3.1	3.1	3.1	65.574	0	12.337	8856500	8	0.0567094	1	-0.0664155	-0.133803	Q80UG5	1071	Septin-9 OS
Map2	Microtubule-associated protein 2	P20357	NaN	NaN	20.845	20.8638	21.7086	21.2767	21.5843	20.3034		4	4	4	2.5	2.5	2.5	199.13	0	27.738	8845100	12	0.311285	0.72395	-0.363854	-0.630286	P20357	375	Microtubule-associated protein 2 OS
Gpm6b	Neuronal membrane glycoprotein M6-b	P35803	NaN	NaN	NaN	21.139	21.2853	NaN	20.3976	20.5484		2	2	2	9.8	9.8	9.8	36.209	0	19.871	8753000	7	0	0.991234	0.395247	0	P35803	469	Neuronal membrane glycoprotein M6-b OS
Vps35	Vacuolar protein sorting-associated protein 35	Q9EQH3	NaN	20.3423	NaN	21.4368	21.4503	21.3	21.7414	21.8877		5	5	5	6.7	6.7	6.7	91.712	0	32.458	8643400	10	0.837542	0.319245	-0.705242	-1.43727	Q9EQH3	1572	Vacuolar protein sorting-associated protein 35 OS
Fis1	Mitochondrial fission 1 protein	Q9CQ92	21.0046	20.8524	21.1929	21.0325	20.7951	NaN	NaN	21.7825		5	5	5	32.2	32.2	32.2	17.008	0	43.776	8620000	11	0.347754	0.719198	-0.26821	-0.638718	Q9CQ92	1402	Mitochondrial fission 1 protein OS
Dync1li2	Cytoplasmic dynein 1 light intermediate chain 2	Q6PDL0	20.1428	NaN	NaN	20.9781	NaN	21.2072	21.1298	23.0527		3	3	3	8.1	8.1	8.1	54.218	0	17.488	8417100	5	0.601981	0.431744	-1.23611	-1.27566	Q6PDL0	1011	Cytoplasmic dynein 1 light intermediate chain 2 OS
Srsf1	Serine/arginine-rich splicing factor 1	Q6PDM2	NaN	22.7029	20.6353	20.67	NaN	20.1152	20.1193	20.5534		4	4	4	16.9	16.9	16.9	27.744	0	28.506	8406900	13	0.700494	0.367981	1.07347	1.34387	Q6PDM2	1012	Serine/arginine-rich splicing factor 1 OS
Rtcb	tRNA-splicing ligase RtcB homolog	Q99LF4;TRE_0001900001-mRNA-1	NaN	21.1014	NaN	20.6787	21.4081	20.9946	NaN	21.3895		3	3	3	7.5	7.5	7.5	55.249	0	18.339	8261300	6	0.678965	0.493791	-0.373973	-1.11709	Q99LF4	1370	RNA-splicing ligase RtcB homolog OS
Dnajb2	DnaJ homolog subfamily B member 2	Q9QYI5;O54946	NaN	20.4502	21.231	20.9807	NaN	20.6058	21.8782	NaN		3	3	3	8.6	8.6	8.6	35.593	0	20.218	8201300	10	0.24321	0.794009	-0.354715	-0.53776	Q9QYI5	1659	DnaJ homolog subfamily B member 2 OS
Dcps	m7GpppX diphosphatase	Q9DAR7	NaN	20.5741	20.633	20.1843	20.5342	21.1509	20.5289	20.677		3	3	3	12.1	12.1	12.1	38.988	0	20.886	8194700	7	0.56535	0.608321	-0.258937	-0.835707	Q9DAR7	1531	m7GpppX diphosphatase OS
Kcna1	Potassium voltage-gated channel subfamily A member 1	P16388;B2RQA1;TRE_0000140901-mRNA-1;TRE_0000480601-mRNA-1;TRE_0001232401-mRNA-1;P59053;P16390;Q61923;Q61762;Q61423	20.1745	NaN	21.2266	NaN	21.3351	NaN	22.2608	21.1603		3	3	2	8.7	8.7	7.3	56.409	0	19.631	7931000	6	0.63705	0.427056	-0.884819	-1.28237	P16388	337	Potassium voltage-gated channel subfamily A member 1 OS
Bag6	Large proline-rich protein BAG6	Q9Z1R2	NaN	20.5857	21.2028	20.8663	20.7315	20.5325	21.677	20.8869		6	6	6	6.9	6.9	6.9	121.04	0	38.311	7912200	6	0.077375	0.99166	-0.0720536	-0.166757	Q9Z1R2	1750	Large proline-rich protein BAG6 OS
Arl3	ADP-ribosylation factor-like protein 3	Q9WUL7;TRE_0000621301-mRNA-1	20.5039	19.8696	20.6584	20.946	21.9093	NaN	19.6966	20.7902		4	4	4	28.6	28.6	28.6	20.486	0	27.069	7886700	9	0.198708	0.831364	-0.304199	-0.435561	Q9WUL7	1709	ADP-ribosylation factor-like protein 3 OS
Fdps	Farnesyl pyrophosphate synthase	Q920E5	NaN	20.4747	20.9122	20.5709	20.798	20.6647	20.8087	20.443		4	4	4	15.6	15.6	15.6	40.581	0	29.818	7842200	5	0.060951	1	-0.0260067	-0.104073	Q920E5	1317	Farnesyl pyrophosphate synthase OS
Hsd17b12	Very-long-chain 3-oxoacyl-CoA reductase	O70503;TRE_0001561301-mRNA-1	NaN	20.1297	22.1459	21.0113	20.9759	NaN	NaN	NaN		3	3	3	7.7	7.7	7.7	34.741	0	22.379	7839700	6	0	1	0.119742	0	O70503	184	Very-long-chain 3-oxoacyl-CoA reductase OS
Eif2s1	Eukaryotic translation initiation factor 2 subunit 1	Q6ZWX6	NaN	21.6315	NaN	NaN	20.6525	21.1634	21.7213	21.3299		6	6	6	22.5	22.5	22.5	36.108	0	54.331	7667400	13	0	1	0.414734	0	Q6ZWX6	1031	Eukaryotic translation initiation factor 2 subunit 1 OS
Mpi	Mannose-6-phosphate isomerase	Q924M7	NaN	20.2316	20.6304	20.4203	21.6062	20.4607	21.9754	20.7624		4	4	4	12.3	12.3	12.3	46.575	0	25.223	7637900	7	0.880201	0.305933	-0.773739	-1.46026	Q924M7	1335	Mannose-6-phosphate isomerase OS
Necap1	Adaptin ear-binding coat-associated protein 1	Q9CR95	20.8033	20.5168	NaN	NaN	NaN	20.727	20.5872	22.1499		2	2	2	13.5	13.5	13.5	29.639	0	16.949	7556500	7	0.297558	0.71913	-0.494618	-0.656612	Q9CR95	1435	Adaptin ear-binding coat-associated protein 1 OS
Psmd2	26S proteasome non-ATPase regulatory subunit 2	Q8VDM4	NaN	20.4499	21.245	21.0393	20.5126	21.0232	19.7357	20.3171		5	5	5	5	5	5	100.2	0	29.474	7503200	8	0.645828	0.473438	0.51427	1.08818	Q8VDM4	1263	26S proteasome non-ATPase regulatory subunit 2 OS
Pc	Pyruvate carboxylase, mitochondrial	Q05920	NaN	20.6637	20.8244	19.9259	21.0862	21.1661	NaN	21.0727		8	8	8	10	10	10	129.68	0	70.048	7477600	12	1.07648	0.27047	-0.637014	-1.68447	Q05920	807	Pyruvate carboxylase, mitochondrial OS
Ddost	Dolichyl-diphosphooligosaccharide--protein glycosyltransferase 48 kDa subunit	O54734	20.1641	21.0602	20.9577	20.8287	20.2712	20.6473	NaN	NaN		4	4	4	10	10	10	49.027	0	27.928	7078100	8	0.380735	0.688222	0.293467	0.692292	O54734	158	Dolichyl-diphosphooligosaccharide--protein glycosyltransferase 48 kDa subunit OS
Atp6v0d1	V-type proton ATPase subunit d 1	P51863	20.9625	21.0286	19.9557	NaN	NaN	NaN	NaN	20.7234		3	3	3	11.1	11.1	11.1	40.301	0	32.48	7032600	3	0	0.968235	-0.0744731	0	P51863	547	V-type proton ATPase subunit d 1 OS
Cadm2	Cell adhesion molecule 2	Q8BLQ9	NaN	20.7338	20.7336	20.5205	20.8178	NaN	NaN	21.018		3	3	3	7.1	7.1	7.1	47.558	0	18.463	6978300	8	0.921546	0.470636	-0.255254	-1.16938	Q8BLQ9	1125	Cell adhesion molecule 2 OS
Cpne1	Copine-1	Q8C166	NaN	NaN	21.0758	20.8293	20.5972	20.7439	20.5877	NaN		4	4	4	7.1	7.1	7.1	58.886	0	24.753	6886700	8	1.14939	0.351629	0.309626	1.45572	Q8C166	1164	Copine-1 OS
Hacd3	Very-long-chain (3R)-3-hydroxyacyl-CoA dehydratase 3	Q8K2C9	NaN	NaN	20.4243	21.3044	21.1282	NaN	21.5061	21.1904		2	2	2	8.6	8.6	8.6	43.131	0	16.867	6878400	7	0.47092	0.608461	-0.410564	-0.890429	Q8K2C9	1213	Very-long-chain (3R)-3-hydroxyacyl-CoA dehydratase 3 OS
Rab8b	Ras-related protein Rab-8B	P61028	NaN	20.5324	20.1432	20.9868	19.988	21.1532	NaN	NaN		3	2	2	17.9	12.6	12.6	23.603	0	14.291	6841500	7	0.00990702	1	-0.0164572	-0.0258643	P61028	612	Ras-related protein Rab-8B OS
Adsl	Adenylosuccinate lyase	P54822	NaN	20.9271	20.6495	NaN	20.9209	21.0521	20.9261	NaN		2	2	2	4.1	4.1	4.1	54.866	0	13.129	6784900	6	0.645103	0.63048	-0.178066	-0.819308	P54822	563	Adenylosuccinate lyase OS
Rdx	Radixin	P26043	20.4967	NaN	20.1513	20.4105	20.5354	20.9319	NaN	NaN		8	2	2	14.8	4.3	4.3	68.542	0	20.856	6751300	3	0.817351	0.431915	-0.38079	-1.27152	P26043	405	Radixin OS
Kif2a	Kinesin-like protein KIF2A	P28740;TRE_0000287601-mRNA-1	NaN	NaN	20.47	19.7522	21.4687	21.1155	20.5317	20.7062		5	5	4	7.2	7.2	5.1	79.755	0	34.869	6624400	7	1.03142	0.262087	-0.844446	-1.74307	P28740	433	Kinesin-like protein KIF2A OS
Ube2o	E2/E3 hybrid ubiquitin-protein ligase UBE2O	Q6ZPJ3	NaN	19.9153	20.3072	NaN	21.4199	20.7432	21.2938	21.2516		5	5	5	3.9	3.9	3.9	140.83	0	32.646	6528700	11	1.86409	0.126615	-1.0659	-3.01384	Q6ZPJ3	1025	(E3-independent) E2 ubiquitin-conjugating enzyme UBE2O OS
Rabggta	Geranylgeranyl transferase type-2 subunit alpha	Q9JHK4	20.5669	NaN	NaN	20.719	20.5165	20.5107	21.3489	20.2734		3	3	3	7.8	7.8	7.8	64.989	0	22.318	6527000	8	0.0181139	1	-0.0194397	-0.0425674	Q9JHK4	1589	Geranylgeranyl transferase type-2 subunit alpha OS
Gja1	Gap junction alpha-1 protein	P23242	NaN	NaN	20.8358	NaN	21.4063	20.8934	21.37	21.4689		3	3	3	12.8	12.8	12.8	43.004	0	18.66	6512500	6	0	1	-0.448833	0	P23242	387	Gap junction alpha-1 protein OS
Atp6v1g1	V-type proton ATPase subunit G 1	Q9CR51	20.2496	20.6233	NaN	NaN	20.491	NaN	21.6043	21.337		3	3	3	36.4	36.4	36.4	13.724	0	39.179	6443700	10	0.662094	0.430553	-0.707673	-1.27506	Q9CR51	1430	V-type proton ATPase subunit G 1 OS
Adap1	ArfGAP with dual PH domains 1	E9PY16;Q8R2V5	NaN	NaN	20.6845	NaN	20.9426	20.5205	21.6231	NaN		4	4	4	12.3	12.3	12.3	43.37	0	22.976	6364200	6	0	0.992605	-0.344239	0	E9PY16	93	ArfGAP with dual PH domains 1 OS
Slc25a11	Mitochondrial 2-oxoglutarate/malate carrier protein	Q9CR62	NaN	NaN	NaN	21.0804	21.1383	NaN	21.261	21.0305		3	3	3	13.4	13.4	13.4	34.155	0	21.426	6330700	7	0	1	-0.0628014	0	Q9CR62	1432	Mitochondrial 2-oxoglutarate/malate carrier protein OS
Ube2m	NEDD8-conjugating enzyme Ubc12	P61082	NaN	19.197	NaN	20.7584	21.2812	21.2533	20.9163	21.5073		4	4	4	25.1	25.1	25.1	20.9	0	45.616	6326600	8	1.15929	0.203613	-1.26179	-2.06235	P61082	614	NEDD8-conjugating enzyme Ubc12 OS
Capns1	Calpain small subunit 1	O88456	NaN	20.5734	NaN	21.1785	20.6307	21.1889	21.5895	21.2577		3	3	3	14.1	14.1	14.1	28.463	0	20.407	6270500	6	0.34267	0.712804	-0.290758	-0.644382	O88456	193	Calpain small subunit 1 OS
Marcksl1	MARCKS-related protein	P28667	NaN	NaN	20.6896	20.6049	20.657	20.8881	20.8262	NaN		2	2	2	18.5	18.5	18.5	20.165	0	23.988	6181700	8	0.643379	0.675475	-0.143208	-0.735888	P28667	431	MARCKS-related protein OS
Hnrnpl	Heterogeneous nuclear ribonucleoprotein L	Q8R081	NaN	20.5687	20.6634	20.82	20.4609	NaN	20.7143	20.218		4	4	4	8.4	8.4	8.4	63.963	0	26.613	6088700	7	0.612329	0.609783	0.219584	0.841521	Q8R081	1225	Heterogeneous nuclear ribonucleoprotein L OS
Nckipsd	NCK-interacting protein with SH3 domain	Q9ESJ4	NaN	20.153	20.3334	20.5396	21.0046	20.3871	20.9986	20.3216		4	4	4	5.7	5.7	5.7	78.572	0	25.739	6002400	11	0.654926	0.517993	-0.335961	-0.986534	Q9ESJ4	1582	NCK-interacting protein with SH3 domain OS
Gps1	COP9 signalosome complex subunit 1	Q99LD4	NaN	NaN	NaN	20.051	20.4649	NaN	21.4486	21.2887		4	4	4	8.9	8.9	8.9	53.442	0	24.272	5978000	5	0	1	-1.01643	0	Q99LD4	1368	COP9 signalosome complex subunit 1 OS
Suclg1	Succinyl-CoA ligase [ADP/GDP-forming] subunit alpha, mitochondrial	Q9WUM5	20.6534	NaN	NaN	NaN	21.7476	20.7374	19.2901	19.5985		2	2	2	6.6	6.6	6.6	36.154	0	15.526	5883300	9	0	0.946708	0.310034	0	Q9WUM5	1712	Succinate--CoA ligase [ADP/GDP-forming] subunit alpha, mitochondrial OS
Hadh	Hydroxyacyl-coenzyme A dehydrogenase, mitochondrial	Q61425	21.1449	NaN	NaN	NaN	19.9419	21.0645	19.9363	20.3767		2	2	2	6.7	6.7	6.7	34.463	0	12.881	5851700	6	0	1	0.815104	0	Q61425	918	Hydroxyacyl-coenzyme A dehydrogenase, mitochondrial OS
Cops2	COP9 signalosome complex subunit 2	P61202	NaN	20.3679	19.8929	NaN	20.128	20.4934	NaN	20.1441		3	3	3	8.4	8.4	8.4	51.596	0	20.06	5786000	5	0.199465	0.85869	-0.124735	-0.372834	P61202	620	COP9 signalosome complex subunit 2 OS
Arcn1	Coatomer subunit delta	Q5XJY5	20.84	20.0579	20.4087	20.446	19.7943	NaN	19.5646	19.6824		4	4	4	8.8	8.8	8.8	57.229	0	35.833	5714100	14	1.91716	0.115892	0.757688	2.54923	Q5XJY5	878	Coatomer subunit delta OS
Idh3g	Isocitrate dehydrogenase [NAD] subunit gamma 1, mitochondrial	P70404	NaN	NaN	NaN	21.349	21.0803	20.7904	21.1216	NaN		3	3	3	5.9	5.9	5.9	42.785	0	17.928	5706000	8	0	0.982985	0.351554	0	P70404	741	Isocitrate dehydrogenase [NAD] subunit gamma 1, mitochondrial OS
Maoa	Amine oxidase [flavin-containing] A	Q64133	NaN	19.6439	20.2296	20.1721	22.0694	NaN	NaN	19.8407		2	2	2	4.4	4.4	4.4	59.601	0	13.349	5652300	6	0.447801	0.563232	-0.939855	-0.974217	Q64133	969	Amine oxidase [flavin-containing] A OS
Tjp2	Tight junction protein ZO-2	Q9Z0U1	NaN	20.2134	20.7938	20.6907	20.8485	20.7057	20.2782	19.7865		5	5	5	4.9	4.9	4.9	131.28	0	37.055	5569800	12	0.196689	0.851128	0.161213	0.383866	Q9Z0U1	1739	Tight junction protein ZO-2 OS
Ipo7	Importin-7	Q9EPL8;Q7TMY7	NaN	NaN	20.011	20.4626	20.6378	20.7111	20.3601	20.1571		3	3	3	3.5	3.5	3.5	119.49	0	19.137	5458600	9	0.41304	0.693681	-0.229712	-0.682728	Q9EPL8	1567	Importin-7 OS
Rps5	40S ribosomal protein S5;40S ribosomal protein S5, N-terminally processed	TRE_0000963001-mRNA-1;P97461	NaN	NaN	NaN	20.6444	NaN	20.6523	21.7612	20.5252		2	2	2	8.8	8.8	8.8	21.787	0	12.232	5313500	6	0	0.956923	-0.335156	0	TRE_0000963001-mRNA-1;P97461	1810	TRE_0000963001-mRNA-1 transcript=TRE_0000963001-mRNA-1 gene=TRE_0000963001;40S ribosomal protein S5 OS
Myo6	Unconventional myosin-VI	Q64331	NaN	20.3812	21.1245	NaN	20.8321	NaN	21.7089	21.1426		4	4	4	3.7	3.7	3.7	146.41	0	28.264	5281700	8	0.453791	0.608527	-0.475041	-0.893095	Q64331	971	Unconventional myosin-VI OS
Cntn2	Contactin-2	Q61330	NaN	20.2475	20.5397	20.5324	21.1486	20.6795	NaN	19.5228		4	4	4	5.2	5.2	5.2	113.22	0	33.283	5167800	7	0.00693323	1	-0.0104033	-0.0175551	Q61330	914	Contactin-2 OS
Gap43	Neuromodulin	P06837	NaN	NaN	20.7379	20.5552	NaN	20.0184	21.4147	19.9526		3	3	3	15.4	15.4	15.4	23.632	0	27.555	5125800	11	0.105126	0.951243	0.184667	0.256745	P06837	251	Neuromodulin OS
Chp1	Calcineurin B homologous protein 1	P61022	20.3203	20.0922	20.541	NaN	20.6182	NaN	20.1469	20.4223		2	2	2	10.3	10.3	10.3	22.432	0	12.199	5124900	4	0.154855	0.940848	-0.0779794	-0.270449	P61022	610	Calcineurin B homologous protein 1 OS
Pcyt2	Ethanolamine-phosphate cytidylyltransferase	Q922E4	NaN	NaN	19.9375	NaN	20.4394	NaN	19.9186	21.5081		3	3	3	11.4	11.4	11.4	45.234	0	18.743	5056900	6	0	1	-0.684565	0	Q922E4	1328	Ethanolamine-phosphate cytidylyltransferase OS
Eif3a	Eukaryotic translation initiation factor 3 subunit A	P23116	NaN	NaN	21.1103	19.9744	NaN	19.789	20.2825	20.0629		4	4	4	3.2	3.2	3.2	161.93	0	27.683	4950200	5	0.443499	0.609214	0.497506	0.885708	P23116	385	Eukaryotic translation initiation factor 3 subunit A OS
Ssr4	Translocon-associated protein subunit delta	Q62186	20.0645	20.3691	21.0102	NaN	NaN	20.486	NaN	NaN		2	2	2	17.4	17.4	17.4	18.936	0	15.782	4879900	4	0	1	-0.00475375	0	Q62186	947	Translocon-associated protein subunit delta OS
Blvrb	Flavin reductase (NADPH)	Q923D2	20.9042	20.3621	19.6342	NaN	NaN	19.4762	NaN	NaN		2	2	2	13.1	13.1	13.1	22.197	0	12.953	4814900	5	0	1	0.824008	0	Q923D2	1331	Flavin reductase (NADPH) OS
Apeh	Acylamino-acid-releasing enzyme	Q8R146	NaN	NaN	20.4142	20.5668	20.7004	20.1824	NaN	20.0733		3	3	3	5.6	5.6	5.6	81.58	0	18.172	4742500	6	0.259359	0.824593	0.171818	0.482466	Q8R146	1233	Acylamino-acid-releasing enzyme OS
Abracl	Costars family protein ABRACL	Q4KML4	NaN	NaN	NaN	20.4498	20.3226	20.7754	19.9031	20.1406		2	2	2	30.9	30.9	30.9	9.0303	0	12.962	4703300	6	0	1	0.164381	0	Q4KML4	863	Costars family protein ABRACL OS
Pak2	Serine/threonine-protein kinase PAK 2;PAK-2p27;PAK-2p34	Q8CIN4	NaN	NaN	NaN	20.1401	20.1033	20.6793	20.4898	NaN		4	3	3	10.7	9	9	57.93	0	17.742	4563500	4	0	1	-0.28407	0	Q8CIN4	1197	Serine/threonine-protein kinase PAK 2 OS
Myo18a	Unconventional myosin-XVIIIa	Q9JMH9	NaN	18.7644	NaN	19.9648	19.9565	19.9512	20.8139	20.279		2	2	2	1.2	1.2	1.2	232.75	0	15.359	4360000	5	0.862936	0.314329	-0.885539	-1.53408	Q9JMH9	1638	Unconventional myosin-XVIIIa OS
Ggct	Gamma-glutamylcyclotransferase	Q9D7X8	NaN	NaN	19.7269	19.3788	21.0134	19.9611	NaN	21.3059		3	3	3	17.6	17.6	17.6	21.166	0	18.717	4351400	6	0.948325	0.259171	-1.20728	-1.87795	Q9D7X8	1517	Gamma-glutamylcyclotransferase OS
Ndufs5	NADH dehydrogenase [ubiquinone] iron-sulfur protein 5;NADH dehydrogenase [ubiquinone] iron-sulfur protein 5, N-terminally processed	Q99LY9	NaN	NaN	NaN	20.0145	19.7067	NaN	22.0258	21.2279		3	3	3	24.5	24.5	24.5	12.648	0	17.809	4191600	4	0	1	-0.972258	0	Q99LY9	1374	NADH dehydrogenase [ubiquinone] iron-sulfur protein 5 OS
Rab21	Ras-related protein Rab-21	P35282	NaN	NaN	NaN	20.2721	NaN	20.2105	21.8304	20.6874		4	4	4	22.1	22.1	22.1	24.106	0	25.581	4137200	6	0	1	-0.637359	0	P35282	457	Ras-related protein Rab-21 OS
Hcn2	Potassium/sodium hyperpolarization-activated cyclic nucleotide-gated channel 2	O88703	NaN	19.6641	20.4127	19.8977	20.1693	19.8255	20.1978	19.5008		2	2	2	2.2	2.2	2.2	94.721	0	14.598	4135400	8	0.0916909	0.981216	0.0681437	0.184986	O88703	204	Potassium/sodium hyperpolarization-activated cyclic nucleotide-gated channel 2 OS
Atxn10	Ataxin-10	P28658	19.9378	NaN	NaN	NaN	19.7211	20.2558	20.8624	19.877		3	3	3	7.6	7.6	7.6	53.706	0	21.363	4053100	5	0	1	-0.24133	0	P28658	427	Ataxin-10 OS
Ppp1cc	Serine/threonine-protein phosphatase PP1-gamma catalytic subunit	P63087;TRE_0000688001-mRNA-1;TRE_0001595601-mRNA-1	NaN	20.4071	NaN	NaN	20.0973	20.3381	19.8029	20.3475		8	4	2	32.2	15.8	7.4	36.983	0	24.5	3998700	6	0	0.978917	0.260627	0	P63087	700	Serine/threonine-protein phosphatase PP1-gamma catalytic subunit OS
Shmt2	Serine hydroxymethyltransferase	Q9CZN7	NaN	20.0522	19.8682	20.0305	NaN	20.6481	NaN	NaN		3	3	3	6.9	6.9	6.9	55.758	0	28.787	3745000	5	0	1	-0.664443	0	Q9CZN7	1463	Serine hydroxymethyltransferase, mitochondrial OS
Gna13	Guanine nucleotide-binding protein subunit alpha-13	P27601	NaN	19.7675	19.7317	19.8644	19.6256	NaN	19.0977	19.4609		4	4	4	12.5	12.5	12.5	44.054	0	25.001	3262200	6	1.14915	0.308916	0.393166	1.50698	P27601	415	Guanine nucleotide-binding protein subunit alpha-13 OS
Stat3	Signal transducer and activator of transcription 3	P42227	NaN	NaN	NaN	19.6586	19.1379	19.3424	NaN	19.1837		4	4	4	6.5	6.5	6.5	88.053	0	24.379	3117000	5	0	0.989849	0.437253	0	P42227	486	Signal transducer and activator of transcription 3 OS
Dhx15	Pre-mRNA-splicing factor ATP-dependent RNA helicase DHX15	O35286	NaN	NaN	NaN	19.5966	19.2838	19.8328	NaN	19.0518		2	2	2	2.9	2.9	2.9	91.006	0	16.629	2514100	5	0	0.996793	0.207127	0	O35286	139	Pre-mRNA-splicing factor ATP-dependent RNA helicase DHX15 OS
Itgav	Integrin alpha-V;Integrin alpha-V heavy chain;Integrin alpha-V light chain	P43406	18.9877	NaN	19.2104	19.6339	18.5712	NaN	NaN	NaN		3	3	3	3.7	3.7	3.7	115.36	0	19.843	2499700	5	0	0.961682	0.706125	0	P43406	493	Integrin alpha-V OS

## Sheet: E_merged_vs_transcriptome
		Protein	Transcriptome															Protein	Transcriptome
			0_7_all	up_0_FC<-2	up_0_FC<-2,-1	diff_exp_FC-1_1	up_7_FC_1_2	up_7_FC>2											0_7_all	up_0_FC<-2	up_0_FC<-2,-1	diff_exp_FC-1_1	up_7_FC_1_2	up_7_FC>2
		Gnaq	1															Arg1	1					1
		Cd82	5		1	1		2										Nptn	8	1		2	1	1
		Acat2	1/2															Dhrs1	2				1	1
		Atox1	1				1											Rps12	2				2
		Mapre3	6		2	1		2										Rps15a	1			1
		Pacsin1	6		2													Ppib	1				1
		Etfb	1				1											Mobp	5		1	3
		Tbca	1			1												Gbp2	1					1
		Nedd8	1			1												Vcl	2
		Pdcd5	1			1												Glrx	2			1
		Rras2	1				1											Srsf7/Srsf3	5/2			0/2
		Eif4h	2															Calu	3		2			1
		Psmc4	1			1												Pnp/Pnp2	1/2				1/1
		Kif21a	17	6	4	2												Itgb1	1
		Ptprd	33	8				2										Pbdc1	7			2
		Srm	1			1
		Bpnt1	5			2	1
		Sptbn2	4	1	1	1
		Hnrnph1	21	4			1	5
		Ndufb3	1			1
		Fnbp1	19	3	3			4
		Guk1	4				1
		Snd1	4		1			1
		Trim3	9	1		1
		Map2k2/Map2k1	3/2			2		1
		Clip2	3			1	1
		Slc6a9	5	1	2	1
		Dpp3	2
		Actr1b	4	1	1	1	1
		Irgq	1			1
		???*
		Nol3	2			1	1
		Uso1	4	1		1
		Dnajc6	6	2			1
		Gdap1	1			1
		*UPF0568 protein C14orf166 homolog
		Protein	Transcriptome															Protein	Transcriptome
			0_7_all	up_0_FC<-2	up_0_FC<-2,-1	diff_exp_FC-1_1	up_7_FC_1_2	up_7_FC>2											0_7_all	up_0_FC<-2	up_0_FC<-2,-1	diff_exp_FC-1_1	up_7_FC_1_2	up_7_FC>2
		Sucla2	3			1		1										Hspb1	1					1
		Myo1d	5	1		1												Lgals3	2					2
		Hsph1	4	1			1											Flnc	2				1
		Ube2n	2			1												Ctsb	2				1
		Grhpr	1			1												Ctsd	1				1
		Hspa12a	4	2	1			1										Vim	1					1
		Map1a	2	1														Lgals1	1				1
																		Fabp7	1				1

## Sheet: F_individual_segments_data
Gene names	Protein names	Protein IDs	LFQ intensity cervical_infected_1	LFQ intensity cervical_infected_2	LFQ intensity 7 cervical_infected_3	LFQ intensity thoracic_infected_1	LFQ intensity thoracic_infected_2	LFQ intensity thoracic_infected_3	LFQ intensity lumbar_infected_1	LFQ intensity lumbar_infected_2	LFQ intensity lumbar_infected_3	LFQ intensity cervical_control_1	LFQ intensity cervical_control_2	LFQ intensity cervical_control_3	LFQ intensity thoracic_control_1	LFQ intensity thoracic_control_2	LFQ intensity thoracic_control_3	LFQ intensity lumbar_control_1	LFQ intensity lumbar_control_2	LFQ intensity lumbar_control_3	Student's T-test Significant cervical_infected_cervical_controls	Student's T-test Significant lumbar_infected_lumbar_controls	Student's T-test Significant thoracic_infected_thoracic_controls	Student's T-test significant	Peptides	Razor + unique peptides	Unique peptides	Sequence coverage [%]	Unique + razor sequence coverage [%]	Unique sequence coverage [%]	Mol. weight [kDa]	Q-value	Score	Intensity	MS/MS count	-Log Student's T-test p-value cervical_infected_cervical_controls	Student's T-test q-value cervical_infected_cervical_controls	Student's T-test Difference cervical_infected_cervical_controls	Student's T-test Test statistic cervical_infected_cervical_controls	-Log Student's T-test p-value lumbar_infected_lumbar_controls	Student's T-test q-value lumbar_infected_lumbar_controls	Student's T-test Difference lumbar_infected_lumbar_controls	Student's T-test Test statistic lumbar_infected_lumbar_controls	-Log Student's T-test p-value thoracic_infected_thoracic_controls	Student's T-test q-value thoracic_infected_thoracic_controls	Student's T-test Difference thoracic_infected_thoracic_controls	Student's T-test Test statistic thoracic_infected_thoracic_controls	Majority protein IDs	id
Gm8797;Uba52;Rps27a;Ubb;Ubc	Ubiquitin-60S ribosomal protein L40;Ubiquitin;60S ribosomal protein L40;Ubiquitin-40S ribosomal protein S27a;Ubiquitin;40S ribosomal protein S27a;Polyubiquitin-B;Ubiquitin;Polyubiquitin-C;Ubiquitin;Ubiquitin-related 1;Ubiquitin-related 2	A0A0A6YW67;P62984;P62983;P0CG49;P0CG50;TRE_0001394601-mRNA-1	25.519	26.1097	25.6274	25.6261	25.7601	25.827	26.1496	25.3315	26.3886	25.7546	25.298	25.6865	25.4928	25.3002	25.4217	25.5043	24.9215	25.5602					6	6	6	83.1	83.1	83.1	8.7279	0	90.246	616830000	69	0.304127	0.779578	0.172337	0.521239	0.760724	0.411276	0.627929	1.3091	1.82146	0.186951	0.332805	1.83315	A0A0A6YW67;P62984;P62983;P0CG49;P0CG50;TRE_0001394601-mRNA-1	1
Gm10260;Rps18	40S ribosomal protein S18	F6YVP7;A0A1Y7VKY1;P62270;TRE_0001494401-mRNA-1	21.9812	20.6039	21.7742	22.1957	20.6958	21.3532	20.7748	20.8701	21.5601	NaN	19.9191	20.9463	19.5996	19.8016	NaN	NaN	19.3579	20.5864					6	6	6	38.2	38.2	38.2	17.671	0	42.637	24294000	19	0.644441	0.39432	1.0204	1.31997	0.840657	0.346497	1.09621	1.6654	1.25006	0.135276	1.71426	2.57626	F6YVP7;A0A1Y7VKY1;P62270	4
Rbmxl1;Rbmx	RNA binding motif protein, X-linked-like-1;RNA-binding motif protein, X chromosome;RNA-binding motif protein, X chromosome, N-terminally processed	A0A2I3BRL8;Q91VM5;Q9WV02	19.3746	NaN	19.2977	20.2653	18.7631	NaN	19.2156	NaN	NaN	NaN	NaN	NaN	NaN	NaN	NaN	NaN	NaN	19.016					2	2	2	7	7	7	42.178	0	20.804	4546600	7	0	0.85722	NaN	0	0	0.931184	0.199547	0	0	0.887771	NaN	0	A0A2I3BRL8;Q91VM5;Q9WV02	6
Ckap5	Cytoskeleton-associated protein 5	A2AGT5	19.2967	NaN	19.9433	19.2755	NaN	19.6842	19.4624	19.3687	NaN	NaN	19.5918	19.4454	NaN	19.8403	NaN	19.2493	NaN	19.3914					6	6	6	3.4	3.4	3.4	225.63	0	35.182	7546200	9	0.103189	0.915071	0.101441	0.235089	0.420658	0.794021	0.0951767	0.514243	0	0.886672	-0.360469	0	A2AGT5	8
Fmnl2;Fmnl3	Formin-like protein 2;Formin-like protein 3	A2APV2;Q6ZPF4	21.1057	20.462	21.6618	22.0711	21.5085	20.8699	20.3907	20.3452	20.3845	NaN	21.5179	20.8504	21.6255	20.9659	21.119	20.6215	21.2392	21.1117					6	6	5	5.5	5.5	4.7	123.1	0	49.304	27578000	25	0.0721307	0.940763	-0.107628	-0.175861	1.51142	0.236778	-0.61733	-2.13748	0.243072	0.76299	0.24638	0.492617	A2APV2;Q6ZPF4	12
Hbbt1;Hbb-b1;Hbb-b2	Hemoglobin subunit beta-1;Hemoglobin subunit beta-2	A8DUK4;P02088;P02089;CON__P02070;CON__Q3SX09;P02104	21.4709	21.3964	22.6869	NaN	21.8469	22.3118	22.7135	20.268	21.2808	22.5444	NaN	22.0332	22.483	NaN	22.4558	21.7765	20.3955	22.03					6	6	6	54.4	54.4	54.4	15.748	0	62.685	41445000	30	0.300528	0.712187	-0.437374	-0.650224	0.0075537	1	0.0200609	0.0206284	0.627246	0.442201	-0.390055	-1.17181	A8DUK4;P02088;P02089	14
Gnai1	Guanine nucleotide-binding protein G(i) subunit alpha-1	B2RSH2;Q9DC51;P20612;Q3V3I2;P50149;Q8CGK7	20.7788	21.318	21.246	20.5072	21.1176	21.0573	21.3041	NaN	21.2382	22.5459	21.5868	22.1117	22.1558	21.6198	21.2261	21.8603	21.2704	21.5662					11	5	5	38.1	17.8	17.8	40.361	0	41.546	30282000	44	1.38929	0.14525	-0.967178	-2.27714	0.560331	0.60152	-0.294485	-0.916827	1.09457	0.193295	-0.773212	-1.78925	B2RSH2	17
Hist1h2ak;Hist1h2af;H2afj;Hist3h2a;Hist1h2ah;Hist1h2aa;Hist2h2ac;Hist2h2aa1	Histone H2A type 1-K;Histone H2A type 1-F;Histone H2A.J;Histone H2A type 3;Histone H2A type 1-H;Histone H2A;Histone H2A type 2-C;Histone H2A type 2-A	C0HKE1;C0HKE6;C0HKE9;Q8CGP7;Q8CGP5;Q8R1M2;Q8BFU2;Q8CGP6;C0HKE8;Q8CGP4;C0HKE3;C0HKE7;C0HKE2;C0HKE5;C0HKE4;Q64523;Q6GSS7;TRE_0000945301-mRNA-1;TRE_0000090501-mRNA-1;TRE_0001760301-mRNA-1	25.1072	26.3438	25.585	25.6382	25.827	25.9076	24.5175	25.8522	25.9692	24.5911	24.7567	24.0992	25.0152	24.2092	23.8849	24.434	23.9781	24.0847					5	5	3	36.2	36.2	23.8	14.135	0	66.704	473360000	68	1.3612	0.142699	1.19632	2.34282	1.23863	0.219304	1.28067	2.18715	1.83341	0.0587778	1.42115	3.19087	C0HKE1;C0HKE6;C0HKE9;Q8CGP7;Q8CGP5;Q8R1M2;Q8BFU2;Q8CGP6;C0HKE8;Q8CGP4;C0HKE3;C0HKE7;C0HKE2;C0HKE5;C0HKE4;Q64523;Q6GSS7	20
Tpm3-rs7	Tropomyosin 3, related sequence 7	D3Z2H9	23.1633	23.4895	23.3727	20.9646	23.3095	22.6772	23.1489	23.0453	22.4759	21.9353	22.5143	21.9081	21.6465	22.8226	23.1419	21.6669	22.24	22.499					9	9	4	36.3	36.3	19	28.991	0	115.95	83485000	52	2.2931	0.0917647	1.22256	3.8263	1.09936	0.32231	0.754748	1.78506	0.0940119	0.903485	-0.219848	-0.235105	D3Z2H9	65
I830012O16Rik;Ifit3	Interferon-induced protein with tetratricopeptide repeats 3	E9PV48;Q64345	NaN	18.9234	18.22	NaN	18.2452	18.5535	NaN	NaN	NaN	NaN	NaN	NaN	NaN	NaN	NaN	NaN	NaN	NaN					2	2	2	5.5	5.5	5.5	47.219	0	15.704	1357000	7	0	0.856235	NaN	0	NaN	1	0	NaN	0	0.8856	NaN	0	E9PV48;Q64345	67
Col6a3	Collagen, type VI, alpha 3	E9PWQ3	20.6003	NaN	19.0682	19.0232	NaN	19.0288	NaN	NaN	NaN	NaN	NaN	NaN	NaN	NaN	NaN	NaN	NaN	NaN					6	6	6	2.1	2.1	2.1	353.93	0	35.247	3510400	6	0	0.85521	NaN	0	NaN	1	0	NaN	0	0.884501	NaN	0	E9PWQ3	69
Dsp	Desmoplakin	E9Q557	23.7451	25.268	23.5318	23.791	25.3434	24.2111	26.1638	23.9112	24.5785	23.3597	23.5884	23.459	21.1462	23.9779	22.9549	23.2269	22.1959	23.8601					36	36	36	13.7	13.7	13.7	332.91	0	323.31	259130000	176	0.576276	0.45742	0.712609	1.09521	1.01791	0.282208	1.79021	1.9343	0.86026	0.217464	1.75552	1.6738	E9Q557	73
Ahnak	PDZ domain-containing protein	E9Q616	21.5933	20.8939	22.4848	22.0542	21.1301	21.6474	NaN	20.9919	21.7407	NaN	20.5214	21.1444	20.4407	20.5078	20.7779	20.0473	20.3286	20.071					10	10	10	12.6	12.6	12.6	604.25	0	71.143	40323000	16	0.542336	0.4687	0.824422	1.11703	1.56027	0.130435	1.2173	3.02578	1.64744	0.0986	1.03508	2.67755	E9Q616	74
Myo1e	Unconventional myosin-Ie	E9Q634	18.7687	NaN	NaN	19.8598	18.4486	NaN	NaN	NaN	NaN	NaN	NaN	19.8994	NaN	NaN	NaN	NaN	19.3463	NaN					3	3	3	3.2	3.2	3.2	126.82	0	20.637	4210900	7	0	0.854191	-1.13073	0	0	0.93	NaN	0	0	0.883405	NaN	0	E9Q634	75
Rap1gds1	RAP1, GTP-GDP dissociation stimulator 1	E9Q912	23.9913	23.8802	23.7945	24.0448	23.7891	23.6606	23.7371	23.9552	23.7954	23.983	24.0511	23.6064	24.4046	24.1731	24.1127	23.7112	24.126	23.7589					19	19	19	38.4	38.4	38.4	66.076	0	299.21	190980000	160	0.0188788	1	0.00848897	0.0340146	0.0877936	0.955212	-0.0361735	-0.146825	1.29957	0.226171	-0.398672	-1.63551	E9Q912	77
Agl	4-alpha-glucanotransferase	F8VPN4	NaN	NaN	NaN	19.4763	NaN	20.8962	NaN	NaN	NaN	19.5987	NaN	21.7911	19.6321	NaN	NaN	20.7622	NaN	NaN					8	8	8	5.7	5.7	5.7	174.29	0	54.258	11896000	11	0	0.853176	NaN	0	0	0.932376	NaN	0	0	0.882317	0.554162	0	F8VPN4	78
Sec24c	Sec24-related gene family, member C (S. cerevisiae)	G3X972	18.4295	NaN	18.251	18.1322	NaN	NaN	NaN	NaN	NaN	NaN	NaN	NaN	NaN	NaN	NaN	NaN	NaN	NaN					3	3	3	3.8	3.8	3.8	118.58	0	17.411	1400100	3	0	0.85824	NaN	0	NaN	1	0	NaN	0	0.89106	NaN	0	G3X972	82
Capn2	Calpain-2 catalytic subunit	O08529	21.9052	21.621	21.573	22.1375	21.7271	21.1051	21.6869	21.0976	21.1012	21.0643	21.5947	21.8767	22.3384	21.1197	21.678	21.209	21.4069	21.0023					6	6	6	10.3	10.3	10.3	79.871	0	52.83	36976000	47	0.292798	0.782678	0.187845	0.522181	0.145309	0.891631	0.0891895	0.2719	0.0407742	0.970073	-0.0554549	-0.0985455	O08529	90
Bin1	Myc box-dependent-interacting protein 1	O08539	NaN	22.6456	21.5199	21.6552	21.7925	21.602	22.1549	21.9009	21.7078	22.5515	22.3147	22.1545	20.9823	22.1796	20.5644	21.8171	21.4463	21.9597					8	7	7	20.6	19.2	19.2	64.469	0	58.448	44117000	50	0.219294	0.813909	-0.257483	-0.472322	0.377242	0.734009	0.18017	0.5997	0.380317	0.611773	0.441123	0.751057	O08539	91
Dpysl2	Dihydropyrimidinase-related protein 2	O08553	27.081	27.3069	27.0733	27.1093	27.0214	27.0949	27.0147	27.1028	27.0503	27.9993	27.6997	26.9833	27.786	27.8303	27.0778	27.5267	27.4965	27.3789					25	25	20	64.5	64.5	54.5	62.277	0	323.31	2031200000	346	0.583802	0.510331	-0.407026	-0.990344	2.86495	0.134737	-0.411441	-2.70965	0.932845	0.294786	-0.4895	-1.41757	O08553	92
Clta	Clathrin light chain A	O08585	21.5237	21.62	21.4955	21.3971	21.5652	21.9948	20.9904	21.8883	21.7704	22.0097	NaN	21.5041	21.8029	21.7464	21.0572	22.3983	21.9351	21.218					5	5	5	14.5	14.5	14.5	25.604	0	32.683	36742000	23	0.445386	0.672577	-0.210517	-0.714518	0.271291	0.753858	-0.300766	-0.552727	0.145458	0.885867	0.116876	0.293265	O08585	94
Stxbp1	Syntaxin-binding protein 1	O08599	24.3509	24.7728	23.8511	23.8573	24.204	23.8612	24.6736	24.0992	23.9893	24.9298	24.4323	24.5905	25.0132	24.9132	24.8423	25.0193	24.4019	24.6396			+	thoracic_infected_thoracic_controls	20	20	20	37.5	37.5	37.5	67.568	0	264.85	275860000	189	0.463141	0.609908	-0.325933	-0.806472	0.710956	0.46906	-0.432919	-1.14492	2.78941	0.0232	-0.948775	-4.21378	O08599	95
Prdx6	Peroxiredoxin-6	O08709;Q8BG37	26.1964	26.014	26.3453	26.4801	26.281	26.4719	26.2031	26.1905	25.4047	25.5842	26.1249	25.8178	26.3025	25.5116	26.1703	25.6116	26.1524	26.1246					18	18	18	71.4	71.4	71.4	24.87	0	198.6	838570000	215	0.86922	0.407573	0.342908	1.20927	0.0320371	0.977913	-0.0301361	-0.0722278	0.755837	0.380795	0.41619	1.17865	O08709	97
Dld	Dihydrolipoyl dehydrogenase, mitochondrial	O08749	21.8675	22.1559	22.174	21.9262	22.0602	22.5497	22.3905	22.8711	22.4894	23.5054	22.8493	22.3508	23.3099	22.8686	22.2426	23.0407	22.9689	22.5138					10	10	10	25.1	25.1	25.1	54.272	0	88.954	70121000	59	1.12723	0.218182	-0.836027	-1.86284	0.511314	0.63089	-0.257465	-0.802941	0.799959	0.327852	-0.628373	-1.35712	O08749	98
Dctn1	Dynactin subunit 1	O08788	21.25	19.7409	20.2809	21.1557	20.8428	20.3174	20.988	20.8175	20.5649	20.778	NaN	NaN	20.8386	NaN	NaN	20.7056	21.0246	NaN					12	12	12	11.9	11.9	11.9	141.67	0	125.12	21164000	25	0	0.861298	-0.353991	0	0.136454	0.892463	-0.0750084	-0.251482	0	0.889948	-0.0666739	0	O08788	100
Prkcsh	Glucosidase 2 subunit beta	O08795	19.8673	19.4207	19.3888	20.0411	19.3942	19.2655	18.8087	19.3497	19.5918	NaN	NaN	NaN	NaN	19.0997	NaN	19.2017	NaN	NaN					3	3	3	6.3	6.3	6.3	58.792	0	28.294	7047300	16	0	0.86026	NaN	0	0	0.925307	0.0483297	0	0	0.888838	0.467244	0	O08795	101
Prdx4	Peroxiredoxin-4	O08807	25.1918	24.9725	24.2829	NaN	24.28	24.269	23.8216	23.8473	23.8766	NaN	23.3633	NaN	23.6379	23.427	24.3537	NaN	24.1103	NaN					3	2	2	10.6	7.7	7.7	31.052	0	20.386	220390000	22	0	0.859259	1.45239	0	0	0.928889	-0.261776	0	0.542986	0.46659	0.46832	1.01356	O08807	103
Flot1	Flotillin-1	O08917	NaN	NaN	20.2307	20.3771	19.9166	20.4643	NaN	NaN	20.056	NaN	NaN	NaN	20.2771	NaN	NaN	19.7077	NaN	NaN					5	5	5	12.6	12.6	12.6	47.513	0	40.127	10448000	15	0	0.852172	NaN	0	0	0.92769	0.348305	0	0	0.881236	-0.0244153	0	O08917	105
Atox1	Copper transport protein ATOX1	O08997	NaN	NaN	21.0329	21.2063	NaN	NaN	NaN	21.787	NaN	NaN	21.4827	21.8455	NaN	NaN	21.8479	21.7019	21.7071	22.0446					3	3	3	57.4	57.4	57.4	7.3384	0	19.539	26244000	15	0	0.851156	-0.631144	0	0	0.926483	-0.0308832	0	0	0.880148	-0.641577	0	O08997	106
Psmb1	Proteasome subunit beta type-1	O09061	21.4046	22.2115	21.8752	21.2449	22.1542	22.0432	22.7497	22.1932	22.289	22.317	20.4048	22.0902	22.0773	NaN	21.6375	21.4753	21.9715	22.2388					5	5	5	25.8	25.8	25.8	26.372	0	51.801	46369000	35	0.128414	0.888911	0.22641	0.303105	0.848847	0.400409	0.51543	1.34918	0.0355009	0.979271	-0.0432943	-0.0858268	O09061	108
Ndufb11	NADH dehydrogenase [ubiquinone] 1 beta subcomplex subunit 11, mitochondrial	O09111	NaN	NaN	NaN	NaN	NaN	NaN	NaN	NaN	NaN	NaN	NaN	NaN	NaN	NaN	NaN	NaN	20.1578	19.7196					2	2	2	19.2	19.2	19.2	17.444	0.0015004	11.429	7253300	3	NaN	1	0	NaN	0	0.939176	NaN	0	NaN	1	0	NaN	O09111	109
Sypl1	Synaptophysin-like protein 1	O09117	21.4287	21.298	NaN	21.8033	21.3619	NaN	21.3997	21.4565	NaN	NaN	21.4461	NaN	NaN	21.3038	NaN	21.1805	20.4143	20.3711					3	3	3	13.8	13.8	13.8	28.899	0	23.457	28145000	30	0	0.84323	-0.0826998	0	0.96785	0.344883	0.772757	1.75604	0	0.879063	0.278797	0	O09117	110
Dpysl4	Dihydropyrimidinase-related protein 4	O35098	NaN	NaN	NaN	NaN	NaN	NaN	NaN	NaN	NaN	19.4898	NaN	NaN	NaN	NaN	NaN	NaN	19.9769	20.1403					2	2	2	5.1	5.1	5.1	61.961	0	26.439	5250600	3	0	0.840296	NaN	0	0	0.937922	NaN	0	NaN	1	0	NaN	O35098	112
Phb2	Prohibitin-2	O35129;TRE_0001298901-mRNA-1	21.5754	20.2624	21.3652	21.2589	20.3715	21.4991	21.2202	21.5459	21.1458	21.2899	20.5407	NaN	20.6881	20.4688	20.9758	21.2286	NaN	20.8361					6	6	6	21.7	21.7	21.7	33.296	0	43.023	23614000	28	0.0890993	0.91998	0.152367	0.219157	0.527089	0.619464	0.271617	0.860221	0.373205	0.633643	0.332239	0.702369	O35129	114
Ncam2	Neural cell adhesion molecule 2	O35136	21.2535	21.2281	21.6853	21.5501	NaN	NaN	21.1697	20.4451	20.6287	22.2324	21.7008	22.117	NaN	21.4794	21.8826	21.4523	21.8361	21.7355					7	7	7	10.8	10.8	10.8	93.203	0	60.652	30679000	24	1.33923	0.194273	-0.627761	-1.96626	1.70675	0.132372	-0.926802	-2.67868	0	0.868409	-0.130869	0	O35136	115
Ddt	D-dopachrome decarboxylase	O35215	19.355	20.0889	20.4811	19.9512	18.9625	21.4719	19.9475	19.7534	20.4973	19.7641	22.1772	22.7872	19.6516	20.2974	21.3396	20.783	20.6214	21.285					4	4	4	37.3	37.3	37.3	13.077	0	47.823	18143000	24	0.750305	0.309528	-1.60117	-1.48227	1.30047	0.25936	-0.830406	-2.08004	0.125206	0.880711	-0.300993	-0.307135	O35215	116
Dhx15	Pre-mRNA-splicing factor ATP-dependent RNA helicase DHX15	O35286	19.2764	19.4649	19.2692	NaN	19.2063	NaN	19.148	18.8571	19.3693	18.9847	18.3815	NaN	19.1002	18.5338	NaN	NaN	NaN	NaN					3	3	3	3.8	3.8	3.8	91.006	0	24.091	6133000	13	1.14275	0.236439	0.653728	1.92541	0	0.93593	NaN	0	0	0.867358	0.389262	0	O35286	117
Capn1	Calpain-1 catalytic subunit	O35350	20.1664	18.9876	NaN	19.9741	19.3682	NaN	21.0772	18.4005	NaN	NaN	NaN	NaN	NaN	19.6968	NaN	NaN	NaN	NaN					6	6	6	9.1	9.1	9.1	82.105	0	38.021	8625700	12	0	0.84225	NaN	0	0	0.933475	NaN	0	0	0.866304	-0.0256662	0	O35350	118
Anxa3	Annexin A3	O35639	22.4664	21.5566	21.9111	25.4223	22.0059	22.4151	21.9798	21.2134	22.1793	19.6447	19.2463	19.7275	18.8713	19.0046	19.2272	NaN	19.6065	NaN	+			cervical_infected_cervical_controls	14	14	14	45.5	45.5	45.5	36.384	0	122.19	76026000	40	2.88488	0.048	2.43855	6.04231	0	0.934695	2.18436	0	1.76494	0.064	4.24675	3.59256	O35639	125
Ap1b1	AP-1 complex subunit beta-1	O35643;TRE_0000310601-mRNA-1	21.2892	21.9536	21.4081	21.28	21.2142	21.4366	21.2876	21.6421	21.0588	21.9264	21.891	20.9842	21.9201	21.4891	21.4302	21.7395	21.7071	21.4878					14	6	6	16.1	7	7	103.93	0	47.454	32252000	28	0.0464745	0.97895	-0.0502625	-0.106934	0.776199	0.495596	-0.315289	-1.09781	0.836874	0.404348	-0.302857	-1.1305	O35643	126
Nudc	Nuclear migration protein nudC	O35685	NaN	20.8336	20.7246	20.5884	20.5407	20.6469	NaN	20.3271	NaN	20.69	NaN	20.6576	20.95	20.5055	20.4246	20.614	20.5113	20.2274					4	4	4	13.9	13.9	13.9	38.358	0	23.599	15740000	11	0.687867	0.723139	0.10531	0.67139	0	0.936935	-0.12383	0	0.0732697	0.960455	-0.0347118	-0.130404	O35685	130
Hnrnph1;Hnrnph2	Heterogeneous nuclear ribonucleoprotein H;Heterogeneous nuclear ribonucleoprotein H, N-terminally processed;Heterogeneous nuclear ribonucleoprotein H2	O35737;P70333	21.0499	NaN	19.7908	19.705	20.1766	NaN	NaN	20.034	21.0335	20.8538	NaN	NaN	NaN	19.4591	NaN	NaN	NaN	NaN					6	6	4	19.4	19.4	13.4	49.199	0	57.555	10792000	11	0	0.841282	-0.433466	0	0	0.920281	NaN	0	0	0.865252	0.481672	0	O35737;P70333	131
Chil3;Chil4	Chitinase-like protein 3;Chitinase-like protein 4	O35744;Q91Z98	20.9337	NaN	21.7186	20.6468	20.0126	20.6506	NaN	19.0661	20.0966	NaN	NaN	NaN	NaN	NaN	NaN	NaN	NaN	NaN					5	5	5	20.1	20.1	20.1	44.458	0	44.937	10679000	10	0	0.844189	NaN	0	0	0.91909	NaN	0	0	0.864208	NaN	0	O35744;Q91Z98	132
Cops5	COP9 signalosome complex subunit 5	O35864;TRE_0000371501-mRNA-1	19.9825	NaN	NaN	19.9136	NaN	NaN	18.2793	NaN	NaN	19.3004	NaN	NaN	NaN	20.3467	NaN	19.8179	NaN	20.1323					4	4	4	11.7	11.7	11.7	37.548	0	32.196	7743300	11	0	0.845188	0.682014	0	0	0.921496	-1.69576	0	0	0.863182	-0.433037	0	O35864	134
Ddost	Dolichyl-diphosphooligosaccharide--protein glycosyltransferase 48 kDa subunit	O54734	20.1624	18.979	19.3121	20.0755	18.979	18.936	19.3468	NaN	20.0863	NaN	18.7699	NaN	NaN	NaN	NaN	NaN	NaN	NaN					4	4	4	9.1	9.1	9.1	49.027	0	26.68	6064400	11	0	0.846185	0.714617	0	0	0.922709	NaN	0	0	0.862143	NaN	0	O54734	136
Crym	Ketimine reductase mu-crystallin	O54983	17.8936	NaN	20.512	NaN	17.5816	18.0113	17.9022	NaN	18.1448	NaN	NaN	NaN	NaN	NaN	NaN	NaN	NaN	NaN					2	2	2	6.4	6.4	6.4	33.523	0	12.795	2481900	4	0	0.850148	NaN	0	0	0.918034	NaN	0	0	0.861101	NaN	0	O54983	139
Cntnap1	Contactin-associated protein 1	O54991	20.3397	21.093	20.4533	19.722	NaN	19.754	20.2431	20.3474	NaN	21.5864	20.4585	20.9243	20.4057	21.3134	NaN	NaN	NaN	21.1755					7	7	7	6.2	6.2	6.2	156.31	0	60.221	14821000	21	0.376282	0.662972	-0.36106	-0.718464	0	0.916844	-0.880289	0	0.878784	0.229109	-1.1216	-2.0241	O54991	141
Impa1	Inositol monophosphatase 1	O55023	22.3464	23.2822	22.8382	22.5391	22.2515	22.8368	22.5332	22.631	21.5143	22.9265	23.1152	23.3031	22.6562	23.0893	22.1681	23.2891	22.8459	22.4811					9	9	9	37.9	37.9	37.9	30.436	0	102.46	79875000	74	0.429607	0.639412	-0.292686	-0.747973	0.688972	0.423823	-0.645894	-1.22631	0.109467	0.904123	-0.0954126	-0.229802	O55023	144
Syngr1	Synaptogyrin-1	O55100	NaN	NaN	18.5813	NaN	NaN	NaN	NaN	18.7385	18.4264	NaN	18.0589	NaN	18.6325	18.2283	NaN	20.7312	18.3888	NaN					2	2	2	10.3	10.3	10.3	25.652	0	14.197	3289000	3	0	0.849146	0.522356	0	0.305358	0.686192	-0.977576	-0.762788	0	0.877985	NaN	0	O55100	147
Sept7	Septin-7	O55131;Q9DA97;Q8C650	23.5614	23.6287	23.7832	23.6415	23.5093	23.5594	23.5745	23.6838	23.8915	24.0181	23.8849	24.333	24.3494	24.477	24.0667	23.9217	24.5277	23.6761					9	9	8	28.2	28.2	24.5	50.549	0	121.57	230130000	75	1.32941	0.264564	-0.420928	-1.69605	0.531362	0.598559	-0.325227	-0.879882	2.3351	0.0622353	-0.727599	-3.2024	O55131	149
Acot1;Acot2	Acyl-coenzyme A thioesterase 1;Acyl-coenzyme A thioesterase 2, mitochondrial	O55137;Q9QYR9;Q32Q92;Q8BWN8;Q6Q2Z6;Q9QYR7	20.5572	20.829	20.4103	21.4129	20.8835	20.1841	19.921	20.7351	NaN	NaN	NaN	21.0698	NaN	NaN	21.1963	NaN	21.1971	NaN					5	5	5	13.4	13.4	13.4	46.135	0	30.724	16437000	11	0	0.848162	-0.470949	0	0	0.914516	-0.869042	0	0	0.876905	-0.369518	0	O55137;Q9QYR9	151
Atp2a2	Sarcoplasmic/endoplasmic reticulum calcium ATPase 2	O55143;Q8R429;TRE_0000380301-mRNA-1;Q64518	21.8456	22.4886	21.5537	21.3093	22.0889	21.6111	21.3259	22.043	22.3255	21.0024	21.9337	21.8677	21.5854	21.4477	21.9611	21.9636	21.7853	21.5792					16	16	16	20.5	20.5	20.5	114.86	0	167.93	43821000	55	0.371022	0.66651	0.361373	0.711672	0.142521	0.879246	0.122082	0.292348	0.00601388	1	0.00502332	0.0134335	O55143	153
Psmb5	Proteasome subunit beta type-5	O55234	21.1469	21.3863	21.2442	21.3112	21.2104	21.3936	22.7848	21.7921	21.7982	21.9399	21.6049	21.7032	22.4268	21.7113	21.198	22.023	21.5472	21.9436					6	6	6	25.4	25.4	25.4	28.532	0	43.952	40552000	34	1.80726	0.153714	-0.490252	-2.21525	0.326774	0.725839	0.287103	0.622479	0.586833	0.442049	-0.473599	-1.02904	O55234	155
Dhx9	ATP-dependent RNA helicase A	O70133	NaN	19.9276	20.3797	19.5881	20.2293	20.762	19.7752	20.4296	21.0875	NaN	19.3889	NaN	NaN	18.9772	NaN	NaN	NaN	19.5356					4	4	4	2.8	2.8	2.8	149.47	0	26.822	11184000	12	0	0.847179	0.764706	0	0	0.91571	0.895119	0	0	0.875848	1.21594	0	O70133	156
Pip4k2a	Phosphatidylinositol 5-phosphate 4-kinase type-2 alpha	O70172	21.6844	20.3835	21.9589	21.213	21.5759	21.6999	21.9001	21.3561	20.6163	21.5304	21.6554	21.6012	21.9833	22.1281	21.2495	20.2002	22.0394	21.8288					8	8	4	23.2	23.2	12.8	46.151	0	53.515	35479000	36	0.200328	0.821144	-0.253387	-0.431494	0.0319171	0.980563	-0.0653108	-0.0826703	0.398324	0.628851	-0.290723	-0.711322	O70172	158
Epb41l2	Band 4.1-like protein 2	O70318	22.618	22.181	23.0562	22.4956	21.7617	21.9602	21.8978	21.801	21.8276	21.9185	22.3322	22.394	22.6423	22.1948	22.7516	22.2083	21.5148	21.7007					12	11	11	13.7	13	13	109.94	0	93.645	54409000	53	0.617827	0.492721	0.403541	1.02563	0.0564196	0.966535	0.0341765	0.110518	0.757041	0.369577	-0.457079	-1.21056	O70318	163
Gpx4	Phospholipid hydroperoxide glutathione peroxidase, mitochondrial	O70325	NaN	NaN	19.9275	NaN	NaN	NaN	NaN	20.1699	NaN	20.6138	21.0683	20.923	NaN	21.1808	NaN	20.8108	20.8457	20.9943					3	3	3	17.8	17.8	17.8	22.228	0	20.502	13758000	5	0	0.862295	-0.940892	0	0	0.924815	-0.71373	0	0	0.874778	NaN	0	O70325	164
Psma3	Proteasome subunit alpha type-3	O70435	22.3351	22.2693	22.0081	22.0059	22.3145	22.2209	22.6727	22.6662	22.426	22.5689	21.7514	22.0455	22.1783	22.371	21.6563	22.1415	21.9226	21.8443					5	5	5	20.4	20.4	20.4	28.405	0	44.154	53812000	42	0.11531	0.916158	0.0822353	0.229013	2.16798	0.127515	0.618823	2.80774	0.183687	0.858349	0.11189	0.336793	O70435	167
Sfn	14-3-3 protein sigma	O70456	21.7073	23.0279	NaN	22.0591	22.3292	NaN	22.4473	NaN	22.563	NaN	NaN	NaN	NaN	NaN	21.5699	22.951	22.4502	NaN					5	3	3	18.5	11.3	11.3	27.706	0	20.117	63859000	19	0	0.885608	NaN	0	0.278719	0.780474	-0.195433	-0.547489	0	0.873706	0.624225	0	O70456	168
Hsd17b12	Very-long-chain 3-oxoacyl-CoA reductase	O70503;TRE_0001561301-mRNA-1	20.1403	NaN	NaN	19.9765	NaN	20.0394	NaN	NaN	19.8048	NaN	NaN	NaN	NaN	20.0688	NaN	NaN	NaN	NaN					5	5	5	20.5	20.5	20.5	34.741	0	39.181	10693000	7	0	0.88452	NaN	0	0	0.923622	NaN	0	0	0.872641	-0.0608883	0	O70503	170
Wdr1	WD repeat-containing protein 1	O88342	22.6636	21.884	22.3312	22.3727	22.1515	22.2143	22.0211	22.5099	22.5276	22.1178	22.174	21.8345	22.492	22.3909	22.6465	22.1548	21.8789	21.9216					11	11	11	24.4	24.4	24.4	66.406	0	92.516	60229000	45	0.430627	0.661307	0.250806	0.718402	0.919674	0.417128	0.3678	1.28242	1.24702	0.331147	-0.263646	-1.32312	O88342	172
Slc4a4	Electrogenic sodium bicarbonate cotransporter 1	O88343	21.0566	20.822	20.7089	21.1999	20.8961	21.0706	21.1393	21.474	20.5121	20.7125	21.2396	21.5911	21.9014	21.2506	21.2985	21.4959	21.3785	21.6619					5	5	5	5.8	5.8	5.8	121.48	0	37.607	25539000	41	0.506851	0.583587	-0.318553	-0.849301	0.733978	0.439719	-0.47031	-1.19472	0.877201	0.341631	-0.427975	-1.3081	O88343	173
Vti1b	Vesicle transport through interaction with t-SNAREs homolog 1B	O88384	NaN	NaN	NaN	19.9819	19.8616	NaN	NaN	19.3698	NaN	20.008	NaN	NaN	NaN	NaN	NaN	NaN	NaN	NaN					2	2	2	10.3	10.3	10.3	26.713	0	12.637	7787300	6	0	0.883431	NaN	0	0	0.952711	NaN	0	0	0.871575	NaN	0	O88384	174
Avil	Advillin	O88398	19.5708	NaN	20.2071	19.7647	NaN	NaN	20.552	NaN	NaN	NaN	NaN	21.4991	NaN	NaN	NaN	NaN	NaN	NaN					4	4	4	5.4	5.4	5.4	92.031	0	32.02	5314000	8	0	0.882339	-1.61018	0	0	0.954003	NaN	0	0	0.87051	NaN	0	O88398	175
Klc1	Kinesin light chain 1	O88447	19.3157	19.1052	NaN	20.5189	19.2932	NaN	NaN	NaN	NaN	NaN	NaN	NaN	NaN	NaN	NaN	NaN	NaN	NaN					3	3	3	6.7	6.7	6.7	61.449	0	30.147	6582800	12	0	0.881249	NaN	0	NaN	1	0	NaN	0	0.89214	NaN	0	O88447	176
Capns1	Calpain small subunit 1	O88456;Q9D7J7	NaN	20.721	21.1436	20.4444	20.6938	20.6101	20.792	20.5778	20.955	20.6847	NaN	20.7366	21.8288	20.3593	20.3784	20.8066	NaN	20.3551					4	4	4	19	19	19	28.463	0	25.957	17820000	16	0.390297	0.697853	0.221655	0.708442	0.354897	0.73687	0.194107	0.607511	0.215375	0.767389	-0.272724	-0.460551	O88456	178
Cops3	COP9 signalosome complex subunit 3	O88543	19.8951	19.5986	19.6986	19.9167	19.6588	NaN	19.8272	19.9121	19.7395	NaN	NaN	20.1796	NaN	19.5305	19.5313	21.0177	19.1098	NaN					4	4	4	10.9	10.9	10.9	47.832	0	29.607	8900600	20	0	0.880173	-0.448812	0	0.118445	0.883836	-0.237487	-0.291768	0.733671	0.456386	0.256858	1.12182	O88543	182
Cops4	COP9 signalosome complex subunit 4	O88544	20.9737	NaN	21.2343	21.4587	NaN	NaN	NaN	NaN	NaN	NaN	NaN	21.1314	19.9509	21.5312	21.2634	20.583	21.7189	21.4153					5	5	5	16	16	16	46.284	0	62.28	18113000	18	0	0.879094	-0.0273867	0	0	0.951593	NaN	0	0	0.906763	0.543564	0	O88544	183
Cops6	COP9 signalosome complex subunit 6	O88545	19.0466	NaN	NaN	19.5746	19.5609	19.2513	19.5193	19.4918	19.1209	NaN	NaN	NaN	NaN	20.4667	NaN	NaN	19.6227	19.2139					3	3	3	14.2	14.2	14.2	35.88	0	28.05	8625900	11	0	0.878027	NaN	0	0.0618488	0.965076	-0.0409616	-0.125959	0	0.91134	-1.00447	0	O88545	184
Hnrnpa2b1	Heterogeneous nuclear ribonucleoproteins A2/B1	O88569	23.6281	22.6594	23.309	23.3701	23.4486	23.3986	22.7115	23.5541	23.3489	23.5347	22.0053	23.8434	22.1851	23.9231	24.0454	21.9118	24.6618	23.7894					9	9	9	24.9	24.9	24.9	37.402	0	79.77	132320000	51	0.0379199	0.98587	0.0710557	0.0965789	0.105817	0.889537	-0.249472	-0.26258	0.0116615	1	0.0212434	0.0302957	O88569	185
Pak1;Pak3	Serine/threonine-protein kinase PAK 1;Serine/threonine-protein kinase PAK 3	O88643;Q61036;TRE_0000274501-mRNA-1	21.1419	NaN	NaN	NaN	20.8363	21.1361	20.3886	21.5172	20.4633	20.9599	21.3751	21.2336	NaN	21.0887	NaN	21.3773	21.4048	21.4785					8	8	5	18.3	18.3	10.5	60.736	0	73.786	23398000	18	0	0.886698	-0.0476189	0	0.796585	0.398019	-0.630476	-1.35401	0	0.910192	-0.102547	0	O88643;Q61036	186
Psmc3	26S protease regulatory subunit 6A	O88685;TRE_0000716501-mRNA-1	20.2923	21.1803	21.3814	20.2543	20.76	20.3626	20.3384	19.5366	18.8087	20.2488	NaN	NaN	20.0867	19.963	NaN	19.7378	NaN	NaN					6	6	6	14.9	14.9	14.9	49.548	0	49.784	13541000	20	0	0.876948	0.70257	0	0	0.958535	-0.176547	0	0.910452	0.328355	0.434138	1.42936	O88685	187
Ctbp1	C-terminal-binding protein 1	O88712;TRE_0000300201-mRNA-1;P56546	NaN	NaN	NaN	NaN	NaN	NaN	NaN	NaN	NaN	NaN	20.519	20.5678	19.6988	NaN	20.3161	20.514	20.636	NaN					4	4	4	10.9	10.9	10.9	47.744	0	25.24	7716000	10	0	0.893282	NaN	0	0	0.959867	NaN	0	0	0.909031	NaN	0	O88712	189
Idh1	Isocitrate dehydrogenase [NADP] cytoplasmic	O88844	22.196	22.5359	22.2546	22.1837	22.4244	22.2921	22.6399	22.1594	22.1295	22.681	22.5413	22.7841	23.0945	22.8173	22.7804	22.2333	22.8008	22.0403					12	12	12	32.1	32.1	32.1	46.674	0	120.87	69738000	73	1.2627	0.309979	-0.339916	-1.50189	0.0596526	0.963133	-0.0485255	-0.127084	2.1046	0.1	-0.597336	-2.70159	O88844	190
Syn1	Synapsin-1	O88935	20.6502	21.1431	20.3746	20.0823	20.8703	21.2413	20.2613	22.5421	20.2503	19.5894	21.1735	20.6224	20.2316	21.9813	21.6773	22.5053	21.9851	22.3829					7	7	7	11.9	11.9	11.9	74.096	0	55.245	30523000	39	0.19406	0.824429	0.260874	0.423606	0.751708	0.377262	-1.2732	-1.44991	0.370504	0.60106	-0.565437	-0.765331	O88935	191
Lin7c	Protein lin-7 homolog C	O88952	NaN	19.3029	19.6259	20.0042	NaN	NaN	19.1668	NaN	20.0114	NaN	19.5602	NaN	NaN	NaN	NaN	NaN	NaN	NaN					3	3	2	15.2	15.2	10.2	21.834	0	20.2	7350200	9	0	0.892165	-0.0958567	0	0	0.960962	NaN	0	0	0.907873	NaN	0	O88952	193
Coro1a	Coronin-1A	O89053	23.4891	21.0863	22.8496	22.1341	22.2037	23.5434	20.4706	22.7707	22.6259	19.5769	20.3176	19.5502	20.3659	NaN	NaN	19.7288	21.2435	NaN					8	8	8	20	20	20	50.989	0	62.09	49447000	32	1.60171	0.0821905	2.66008	3.08876	0.554891	0.464664	1.46961	1.21074	0	0.912507	2.26115	0	O89053	197
Lancl1	LanC-like protein 1	O89112	20.8958	20.9905	20.0947	20.6908	20.068	NaN	20.0032	19.4633	19.5026	20.3333	20.4398	NaN	20.7656	20.4453	NaN	20.5037	19.9545	19.7231					3	3	3	11	11	11	45.341	0	19.127	14687000	16	0.290817	0.756875	0.273772	0.583781	0.628515	0.519079	-0.40405	-1.0375	0.233003	0.766858	-0.226031	-0.502092	O89112	200
Mtco2	Cytochrome c oxidase subunit 2	P00405	23.9523	24.2291	23.8593	23.355	23.7549	24.1877	24.1496	24.7353	23.6768	25.1895	23.8158	25.0636	24.0474	24.2326	24.7416	25.2796	24.7991	24.6606					5	5	5	27.8	27.8	27.8	25.976	0	64.068	247480000	65	0.679269	0.403846	-0.676067	-1.22414	0.945842	0.345096	-0.725836	-1.58125	0.839633	0.31845	-0.574666	-1.37605	P00405	202
Hprt1	Hypoxanthine-guanine phosphoribosyltransferase	P00493	21.2762	21.4038	21.4029	20.3822	21.3868	20.3486	21.8309	21.2274	20.319	21.2922	21.1298	20.1423	20.8252	21.2871	20.6481	20.9193	20.8843	21.7493					5	5	5	27.5	27.5	27.5	24.57	0	41.423	26598000	34	0.630103	0.457808	0.506158	1.09608	0.0380187	0.974343	-0.0585423	-0.0940495	0.213118	0.773272	-0.214269	-0.437053	P00493	203
Ca2	Carbonic anhydrase 2	P00920	24.6793	24.6308	25.0031	24.9921	24.3915	24.4383	25.1554	24.2733	24.7949	24.9596	25.2441	25.6749	25.2115	25.2491	24.5673	25.1354	25.0291	24.8017					10	10	10	45	45	45	29.032	0	109.9	362820000	109	1.02709	0.303111	-0.521779	-1.54132	0.378935	0.702176	-0.24753	-0.661287	0.614966	0.447178	-0.402008	-1.02154	P00920	204
Thy1	Thy-1 membrane glycoprotein	P01831	24.2761	23.8957	23.8656	23.758	23.681	23.9232	24.3974	24.1358	23.2691	24.1069	24.3345	24.2131	23.977	24.3355	23.6399	24.4479	23.6718	23.5366					4	4	4	31.5	31.5	31.5	18.08	0	47.255	183090000	47	0.627558	0.598526	-0.20571	-0.830952	0.0371853	0.978107	0.0486673	0.0895121	0.389076	0.680904	-0.196758	-0.62827	P01831	208
Hba	Hemoglobin subunit alpha	P01942;CON__P01966;P06467	NaN	21.2794	21.4079	NaN	21.5479	21.3526	21.9388	20.302	20.9378	21.82	NaN	21.4303	21.5915	20.0461	21.5497	22.1454	NaN	20.912					4	4	4	30.3	30.3	30.3	15.085	0	29.772	23646000	23	0.517598	0.600177	-0.281465	-0.922412	0.23331	0.770655	-0.469173	-0.540609	0.223141	0.760495	0.387836	0.510138	P01942	210
H3f3a;Hist1h3b;Hist1h3a;H3f3c	Histone H3.3;Histone H3.2;Histone H3.1;Histone H3.3C	TRE_0001941701-mRNA-1;TRE_0000980301-mRNA-1;TRE_0000055901-mRNA-1;P84244;P84228;P68433;P02301;TRE_0002162001-mRNA-1;TRE_0001314601-mRNA-1	25.4486	26.0221	25.79	25.2831	25.8656	26.3143	24.4616	26.0892	26.437	25.338	25.4963	25.8822	25.1745	24.903	25.4833	25.2117	25.0471	24.9394					4	4	4	21	21	21	11.256	0	26.379	553600000	30	0.320511	0.760819	0.181416	0.546309	0.413149	0.617868	0.596575	0.83558	0.861137	0.286431	0.634037	1.4333	TRE_0001941701-mRNA-1;TRE_0000980301-mRNA-1;TRE_0000055901-mRNA-1;P84244;P84228;P68433;P02301;TRE_0002162001-mRNA-1;TRE_0001314601-mRNA-1	211
Mtnd4	NADH-ubiquinone oxidoreductase chain 4	P03911	NaN	19.1321	NaN	18.5648	NaN	NaN	NaN	NaN	NaN	NaN	19.0887	NaN	19.3455	18.4127	NaN	NaN	NaN	21.0917					2	2	2	6.5	6.5	6.5	51.881	0	16.162	5655700	12	0	0.891061	0.0433826	0	0	0.956172	NaN	0	0	0.917143	-0.314358	0	P03911	213
Mtatp8	ATP synthase protein 8	P03930	NaN	21.968	NaN	NaN	NaN	NaN	NaN	21.96	NaN	22.1882	NaN	NaN	21.5219	21.8887	NaN	NaN	21.1819	NaN					2	2	2	34.3	34.3	34.3	7.7662	0	24.947	26157000	21	0	0.889955	-0.220221	0	0	0.954851	0.778038	0	0	0.915969	NaN	0	P03930	214
Gfap	Glial fibrillary acidic protein	P03995	29.3214	28.682	28.8908	30.2148	29.5113	29.6759	28.0587	28.6618	29.3048	28.8355	29.6209	28.4883	29.556	29.8833	30.2812	28.7728	29.0253	28.9229					37	37	33	69.8	69.8	69.8	49.899	0	323.31	7388500000	560	0.0144902	1	-0.0168203	-0.034732	0.250306	0.785752	-0.231901	-0.4964	0.130753	0.893028	-0.106171	-0.266441	P03995	215
Mbp	Myelin basic protein	P04370	31.6759	31.6273	31.0109	31.7559	31.3172	31.591	31.6063	31.2716	30.6601	31.1391	32.0405	32.0899	30.9612	31.8222	32.2323	31.7349	31.3261	30.6534					11	11	11	29.6	29.6	29.6	27.167	0	156.19	33878000000	785	0.352045	0.684625	-0.318496	-0.66921	0.0480382	0.966169	-0.0588353	-0.113214	0.106839	0.903676	-0.117182	-0.236348	P04370	218
Aldoc	Fructose-bisphosphate aldolase C	P05063	25.914	26.3903	26.0001	25.5533	26.1254	26.304	26.106	26.2611	26.0266	26.9709	26.4647	26.1624	26.865	26.4248	26.2409	26.9504	26.413	26.3335					21	21	18	66.1	66.1	53.7	39.394	0	323.31	930770000	268	0.709073	0.436143	-0.431221	-1.14175	0.990643	0.384592	-0.434397	-1.4214	0.816873	0.336371	-0.516008	-1.31476	P05063	220
Aldoa;Aldoart1	Fructose-bisphosphate aldolase A;Fructose-bisphosphate aldolase	P05064;A6ZI46;A6ZI47;Q91Y97	26.5065	26.3931	26.2966	26.2894	26.5283	26.0656	26.6645	26.3459	26.6055	26.7974	26.2815	26.6994	26.5899	26.5401	26.7562	26.9819	26.805	26.5434					20	17	17	72.3	59.9	59.9	39.355	0	296.23	1119300000	243	0.500336	0.663585	-0.194	-0.720118	0.672943	0.576519	-0.238098	-0.913624	1.0563	0.326593	-0.334302	-1.34413	P05064;A6ZI46	221
Prkaca	cAMP-dependent protein kinase catalytic subunit alpha	P05132;TRE_0001242201-mRNA-1	19.5274	19.6059	19.381	20.0347	19.3623	19.8855	19.7189	19.7375	19.205	NaN	19.8113	19.7537	19.763	NaN	20.4109	NaN	NaN	20.6872					2	2	1	6	6	3.4	40.57	0	21.488	9746700	21	1.29537	0.34274	-0.277775	-1.47949	0	0.95728	-1.13344	0	0.36804	0.640727	-0.326121	-0.713377	P05132;TRE_0001242201-mRNA-1	222
Got1	Aspartate aminotransferase, cytoplasmic	P05201;TRE_0000965101-mRNA-1	25.6991	26.2498	25.862	25.3791	25.4998	26.1725	25.7747	26.3028	25.8427	26.5733	26.4022	26.4631	26.8187	26.0308	25.7895	26.3672	26.509	26.4507					19	19	19	50.4	50.4	50.4	46.247	0	229.03	835030000	232	1.4729	0.181302	-0.542556	-2.00336	1.2865	0.329516	-0.468889	-1.73093	0.596521	0.430454	-0.529236	-1.06519	P05201	223
Got2	Aspartate aminotransferase, mitochondrial	P05202;TRE_0001309601-mRNA-1	24.5073	24.2301	24.663	23.8184	24.0793	24.7455	24.0872	25.0668	24.397	25.5955	25.2562	25.1182	25.4574	24.6223	24.7032	25.3576	25.4424	25.1209					14	14	14	36.5	36.5	36.5	47.411	0	177.36	325300000	120	1.96738	0.0889796	-0.856506	-2.95227	1.21816	0.28043	-0.789952	-1.95203	0.865653	0.272496	-0.713223	-1.47585	P05202	224
Tuba1b	Tubulin alpha-1B chain	P05213;TRE_0000499501-mRNA-1;TRE_0000473701-mRNA-1;TRE_0000169201-mRNA-1;Q3UX10;TRE_0000548101-mRNA-1;TRE_0000189201-mRNA-1	28.7139	28.6537	28.1606	28.6094	28.5842	28.6423	28.8422	28.472	28.4071	29.1389	29.3152	28.5013	29.0228	28.9729	28.8077	28.7174	28.6743	28.6079					24	24	0	57.4	57.4	0	50.151	0	323.31	5082800000	475	0.71766	0.415358	-0.475694	-1.18023	0.266438	0.832518	-0.0928097	-0.387986	2.06415	0.168395	-0.322489	-1.92948	P05213	225
Ldha	L-lactate dehydrogenase A chain	P06151;P00342	24.3631	23.982	24.2184	24.0129	23.9828	22.8052	24.3437	23.4452	23.9495	22.5398	22.7739	23.2472	22.0729	22.2197	21.2316	22.4315	21.3293	21.4855					14	13	13	45.8	42.2	42.2	36.498	0	127.79	138040000	93	2.3177	0.0648	1.33421	3.9727	2.13021	0.0792	2.16405	4.07171	1.60306	0.0796522	1.75892	2.9177	P06151	226
Gpi	Glucose-6-phosphate isomerase	P06745;CON__Q3ZBD7	23.8886	24.1351	23.4524	23.4835	23.8542	23.6677	24.1814	23.2904	23.4957	23.647	23.6312	23.5088	23.8354	23.9658	23.7748	23.7201	24.1042	23.5215					13	13	13	29.9	29.9	29.9	62.766	0	231.22	178360000	110	0.489545	0.643269	0.229645	0.754606	0.146999	0.876919	-0.126112	-0.300913	0.719046	0.543881	-0.190192	-0.860761	P06745	227
Me1	NADP-dependent malic enzyme	P06801	21.2346	20.4629	22.1256	22.0116	21.7134	22.4096	22.247	21.9609	21.8884	23.0952	22.7164	23.0143	23.1329	22.4105	22.8888	22.5969	22.2579	22.4845					9	9	9	21.7	21.7	21.7	63.953	0	80.109	56579000	47	1.55441	0.0926897	-1.66755	-2.80732	1.3108	0.340263	-0.414312	-1.67028	1.22901	0.166177	-0.765856	-1.95019	P06801	229
Gap43	Neuromodulin	P06837	NaN	NaN	18.8153	NaN	NaN	NaN	19.3865	19.8192	NaN	18.4232	18.7731	NaN	NaN	NaN	NaN	19.5648	NaN	NaN					2	2	2	16.3	16.3	16.3	23.632	0	17.8	4040300	7	0	0.888877	0.217142	0	0	0.942384	0.0380602	0	NaN	1	0	NaN	P06837	230
S100a4	Protein S100-A4	P07091	19.2611	19.1972	NaN	21.8194	19.1901	NaN	18.7988	NaN	19.2815	NaN	NaN	18.6723	NaN	18.5812	19.0984	NaN	NaN	18.3935					2	2	2	22.8	22.8	22.8	11.721	0	13.793	8590600	5	0	0.887796	0.556854	0	0	0.941245	0.646699	0	0.468624	0.448675	1.66501	1.15638	P07091	231
Anxa2	Annexin A2	P07356	25.2503	25.1368	25.0614	25.9499	25.1209	23.9328	26.0162	23.7647	24.8158	23.7314	22.4558	25.2643	21.8976	22.665	23.1329	22.2956	22.0266	22.2384					18	18	18	55.5	55.5	55.5	38.676	0	312.57	338680000	156	0.752251	0.321039	1.33235	1.45812	1.82324	0.0685714	2.67867	3.54529	1.62142	0.0730476	2.43605	3.0945	P07356	232
Alb	Serum albumin	P07724	21.2296	21.8323	22.5318	21.6574	22.0317	20.9037	22.4625	20.5476	21.6948	21.0081	20.8309	NaN	20.6699	20.4643	NaN	21.8488	19.7624	NaN					7	7	7	14	14	14	68.692	0	93.663	32417000	33	0.825394	0.308356	0.945034	1.60118	0.281241	0.709642	0.762635	0.658265	0.944992	0.217948	0.963848	1.80152	P07724	233
Hsp90aa1	Heat shock protein HSP 90-alpha	P07901	24.8168	24.7734	24.936	24.773	24.5563	24.5224	24.4677	25.0509	24.6456	24.3284	24.8377	23.5622	24.6278	25.1478	24.208	24.8182	24.7787	24.312					24	13	11	32.9	18	15.8	84.787	0	177.4	309700000	148	0.734684	0.395415	0.599288	1.26467	0.13203	0.893363	0.0850697	0.252381	0.0535781	0.970621	-0.0440032	-0.114912	P07901	234
Pdia4	Protein disulfide-isomerase A4	P08003	22.5101	22.3635	21.9954	22.273	21.9706	21.8837	21.0778	22.0787	21.4659	21.5422	20.6762	21.2191	20.8237	20.8143	21.5493	20.771	20.8196	20.9555					11	11	11	20.1	20.1	20.1	71.982	0	113.73	43987000	45	1.74557	0.0854902	1.14383	2.89269	1.09744	0.33114	0.692075	1.74537	1.65157	0.0991111	0.980015	2.64489	P08003	235
Fcgr2;Fcgr3	Low affinity immunoglobulin gamma Fc region receptor II;Low affinity immunoglobulin gamma Fc region receptor III	P08101;P08508	20.1456	19.8035	20.3837	20.3884	20.0189	19.8402	NaN	19.7477	20.2168	NaN	NaN	NaN	NaN	NaN	NaN	NaN	NaN	NaN					2	2	2	6.1	6.1	6.1	36.695	0.0015129	11.533	6916100	3	0	0.875872	NaN	0	0	0.944786	NaN	0	0	0.914819	NaN	0	P08101;P08508	236
Hsp90b1	Endoplasmin	P08113	24.0518	23.3738	23.8254	24.1879	23.7281	23.9129	22.6187	23.4545	23.7316	22.7942	21.9065	22.1832	22.525	22.7136	22.3095	22.4797	22.3865	22.2788			+	thoracic_infected_thoracic_controls	18	17	17	26.1	24.6	24.6	92.475	0	160.09	122590000	95	1.9388	0.0815172	1.45573	3.39037	1.22689	0.252828	0.886628	2.01749	2.88692	0	1.42688	5.14348	P08113	237
S100a10	Protein S100-A10	P08207	20.0723	NaN	20.5507	NaN	NaN	NaN	20.1918	NaN	NaN	NaN	NaN	21.6035	NaN	NaN	NaN	NaN	NaN	NaN					2	2	2	17.5	17.5	17.5	11.186	0	12.713	7356500	5	0	0.867456	-1.292	0	0	0.943504	NaN	0	NaN	1	0	NaN	P08207	239
Apoe	Apolipoprotein E	P08226	21.3478	NaN	20.6591	20.9043	NaN	NaN	NaN	NaN	NaN	NaN	NaN	NaN	NaN	NaN	NaN	NaN	NaN	NaN					4	4	4	15.1	15.1	15.1	35.866	0	24.783	13226000	4	0	0.866408	NaN	0	NaN	1	0	NaN	0	0.913651	NaN	0	P08226	240
Sod1	Superoxide dismutase [Cu-Zn]	P08228	24.6438	24.7024	23.7973	24.6333	24.2673	23.8326	24.5565	24.4007	24.0701	23.5544	24.2518	23.5171	24.2023	24.6476	23.6445	23.9712	23.2192	23.3335					5	5	5	39	39	39	15.942	0	52.051	229800000	85	0.736585	0.390574	0.606724	1.27027	1.41605	0.211446	0.834495	2.22878	0.075374	0.94053	0.0796038	0.168951	P08228	241
Mdh2	Malate dehydrogenase, mitochondrial	P08249	25.8537	25.8679	25.4368	25.6455	25.7626	25.6318	26.0485	26.756	25.6463	26.606	25.9897	25.6647	26.0373	26.0069	26.0345	26.5112	26.6645	26.1568					17	17	16	61.8	61.8	56.2	35.611	0	316.24	782620000	252	0.520316	0.565558	-0.36735	-0.895709	0.339908	0.709017	-0.293913	-0.642429	2.90293	0.119458	-0.346227	-2.42738	P08249	242
Nefl	Neurofilament light polypeptide	P08551	29.3424	29.1334	28.5963	28.9473	28.8827	28.8686	28.8475	28.1553	28.9916	28.7528	29.141	28.99	29.5565	29.4739	29.3641	28.9436	28.7485	28.6427					38	32	32	56.9	53.2	53.2	61.508	0	323.31	5826800000	418	0.0895719	0.935299	0.0627569	0.179679	0.155718	0.875899	-0.113496	-0.304478	3.12906	0.0638	-0.565261	-3.51614	P08551	243
Nefm	Neurofilament medium polypeptide	P08553	29.3846	29.0508	28.9486	28.9067	29.2036	28.9565	28.9318	28.5637	29.5099	28.7149	29.4034	29.4817	29.6373	29.7409	29.6996	29.4393	29.1643	29.2905					50	50	43	54.8	54.8	51.4	95.915	0	323.31	7147600000	851	0.0928046	0.930847	-0.0720285	-0.191116	0.444032	0.653072	-0.296232	-0.766238	2.64466	0.06352	-0.670327	-3.40931	P08553	244
Nras;Hras	GTPase NRas;GTPase HRas;GTPase HRas, N-terminally processed	P08556;Q61411;TRE_0001709801-mRNA-1;P32883	NaN	21.2439	21.8205	21.5313	21.2282	21.6389	22.0036	21.5199	21.5436	21.9758	21.7909	21.4467	21.5952	21.3706	21.1856	21.4932	21.4856	21.6717					5	5	5	30.2	30.2	30.2	21.199	0	51.586	31652000	27	0.272168	0.782633	-0.205537	-0.522134	0.340268	0.776755	0.138891	0.516732	0.183866	0.879264	0.0823352	0.304116	P08556;Q61411	245
Gnai2	Guanine nucleotide-binding protein G(i) subunit alpha-2	P08752	24.382	24.8228	24.1103	24.2312	24.145	23.3137	24.0823	23.7151	23.9963	23.7121	24.5722	24.1029	23.8075	24.1231	23.0531	24.3445	23.8786	24.1667					13	13	7	50.1	50.1	29.9	40.489	0	196.64	215380000	92	0.404851	0.652112	0.309326	0.729677	0.494447	0.677295	-0.198683	-0.721783	0.211464	0.769382	0.235387	0.442744	P08752	246
P4hb	Protein disulfide-isomerase	P09103	23.4737	23.263	22.8095	23.9653	23.1915	22.985	22.7148	22.5543	23.1072	21.26	21.7136	NaN	22.2275	21.9798	21.7723	22.2489	21.5104	21.8663					14	14	14	29.1	29.1	29.1	57.058	0	208.84	87326000	72	1.94278	0.0688333	1.69529	4.19369	1.56686	0.172	0.916887	2.48381	1.88236	0.0647742	1.38741	3.25602	P09103	248
Ncl	Nucleolin	P09405	22.5195	22.1445	22.5898	22.9135	22.4353	21.7282	21.281	21.1461	22.3507	20.1167	21.2689	20.935	NaN	20.9788	20.8015	19.8553	20.6287	21.0076					10	10	10	15.8	15.8	15.8	76.722	0	68.222	44094000	35	1.95061	0.06608	1.6444	3.50526	1.00765	0.318296	1.09538	1.79551	1.32956	0.123551	1.46884	2.67374	P09405	249
Pgk1	Phosphoglycerate kinase 1	P09411;P09041;TRE_0001070201-mRNA-1;TRE_0000476001-mRNA-1	25.2012	25.441	25.3731	25.1633	25.2129	25.046	25.3824	25.2859	25.2031	25.2781	25.7227	25.3236	25.6464	25.7589	25.3735	25.5343	25.228	25.1911					18	18	18	51.3	51.3	51.3	44.55	0	208.38	558740000	209	0.259245	0.832309	-0.103029	-0.398966	0.0800701	0.966032	-0.0273399	-0.123993	1.65341	0.161412	-0.452197	-2.01278	P09411	250
Fth1	Ferritin heavy chain;Ferritin heavy chain, N-terminally processed	P09528	22.2652	22.528	22.323	22.3964	22.4591	22.2672	22.7993	22.6762	22.7755	22.3212	22.3464	22.0907	22.8252	22.5285	21.395	22.4083	22.3209	22.6427					5	5	5	30.8	30.8	30.8	21.066	0	38.464	62361000	45	0.450889	0.764258	0.119272	0.557632	1.329	0.379221	0.29302	1.44212	0.10196	0.90537	0.12465	0.231071	P09528	251
Sod2	Superoxide dismutase [Mn], mitochondrial	P09671	21.0775	21.9537	21.9535	NaN	20.1009	21.6054	21.9367	22.5162	21.708	22.7936	23.1522	20.8887	23.1092	21.7563	21.8679	22.8354	21.8582	21.5195					4	4	4	19.4	19.4	19.4	24.603	0	84.743	44431000	27	0.334351	0.661293	-0.616615	-0.716412	0.0124448	0.994789	-0.0174077	-0.0309724	0.75125	0.277772	-1.39134	-1.55936	P09671	252
Calm3;Calm2;Calm1	Calmodulin-3;Calmodulin-2;Calmodulin-1	P0DP28;P0DP27;P0DP26;TRE_0000303701-mRNA-1;Q9D6P8;P20801	25.2022	24.656	25.3965	24.3589	25.0089	24.6874	24.4558	24.6101	23.8304	25.8935	25.4641	25.5483	24.9202	24.9849	26.3161	25.1726	26.0457	25.3959					9	9	9	60.4	60.4	60.4	16.837	0	170.05	442660000	94	1.00211	0.300484	-0.550419	-1.53891	1.60379	0.140571	-1.23934	-2.72911	0.66513	0.366243	-0.722025	-1.21945	P0DP28;P0DP27;P0DP26;TRE_0000303701-mRNA-1	255
Anxa1	Annexin A1	P10107	19.9651	NaN	NaN	NaN	19.4126	NaN	19.1962	NaN	19.4272	NaN	NaN	NaN	NaN	NaN	NaN	NaN	NaN	NaN					4	4	4	13.9	13.9	13.9	38.734	0	36.07	4506500	12	0	0.865392	NaN	0	0	0.940217	NaN	0	0	0.905616	NaN	0	P10107	256
Eef1a1	Elongation factor 1-alpha 1	P10126;TRE_0001765201-mRNA-1;TRE_0002086201-mRNA-1;TRE_0000425601-mRNA-1	26.7501	26.2668	26.5098	26.6863	26.2616	26.3251	26.0649	25.9114	26.0617	25.3763	25.4689	24.7301	25.8935	25.9501	24.3637	25.5231	24.6293	25.2607					11	11	4	28.8	28.8	13	50.113	0	106.86	808040000	149	2.0818	0.0718261	1.31711	3.54971	1.49935	0.190429	0.87495	2.36451	0.888175	0.23302	1.02191	1.60626	P10126	257
Alad	Delta-aminolevulinic acid dehydratase	P10518	NaN	20.3014	19.8148	NaN	19.9823	19.9101	NaN	NaN	NaN	19.9644	NaN	19.534	20.4427	19.8567	NaN	20.1573	19.7825	19.8216					4	4	4	15.8	15.8	15.8	36.023	0	34.992	8647600	17	0.354567	0.688861	0.308874	0.727075	0	0.950703	NaN	0	0.250345	0.764526	-0.203503	-0.514863	P10518	259
Ctsb	Cathepsin B;Cathepsin B light chain;Cathepsin B heavy chain	P10605	22.7778	20.5385	22.0725	22.1816	21.9479	21.8451	21.4814	21.0712	22.3997	20.6991	NaN	NaN	NaN	20.9579	NaN	NaN	NaN	20.5047					7	7	7	23.3	23.3	23.3	37.279	0	62.493	37360000	30	0	0.864349	1.0972	0	0	0.949503	1.1461	0	0	0.896564	1.03357	0	P10605	260
Mapt	Microtubule-associated protein tau	P10637	21.3594	20.9121	21.0381	21.7139	21.4469	21.0819	21.2236	21.4984	21.005	21.2517	21.6567	NaN	21.5144	22.1595	NaN	21.94	20.2684	21.2005					7	7	7	10.8	10.8	10.8	76.243	0	48.851	30689000	32	0.652688	0.492782	-0.350999	-1.06766	0.0738205	0.937102	0.106059	0.175528	0.524597	0.495932	-0.422705	-0.96681	P10637	262
Txn	Thioredoxin	P10639	22.8134	23.4198	23.3503	23.356	23.278	21.3256	22.7155	23.3391	21.6526	NaN	22.7087	20.2766	NaN	22.8778	21.3252	22.2385	21.3663	20.8479					3	3	3	37.1	37.1	37.1	11.675	0	45.928	79749000	29	0.775322	0.299568	1.70185	1.63715	0.784423	0.371609	1.0848	1.46999	0.200106	0.764873	0.551657	0.486293	P10639	263
Gstm1	Glutathione S-transferase Mu 1	P10649;P19639;O35660	24.1121	24.1896	24.1257	24.4062	24.065	24.338	24.0939	24.4468	24.2252	23.8335	23.6005	23.5506	24.223	24.0958	23.9336	24.403	24.5507	24.1434					11	11	8	48.6	48.6	33	25.97	0	115.35	223240000	108	2.22139	0.119413	0.480918	2.52581	0.282459	0.812954	-0.110382	-0.428791	0.624339	0.58223	0.185582	0.794027	P10649	264
Slc3a2	4F2 cell-surface antigen heavy chain	P10852	21.4578	21.0885	21.7379	21.4648	20.7393	21.6445	21.5381	21.4433	21.0787	21.7086	21.0423	21.5995	21.4586	20.6342	21.3584	20.5799	21.7844	21.7957					6	6	6	12.7	12.7	12.7	58.336	0	59.381	29704000	54	0.0265403	1	-0.022096	-0.0582725	0.0261818	0.98421	-0.0333519	-0.0632849	0.128041	0.892149	0.132451	0.27624	P10852	266
Hist1h2bp;Hist1h2bk;Hist1h2bc;Hist2h2bb;Hist1h2bh;Hist1h2bb;Hist1h2bm;Hist1h2bf;Hist1h2ba	Histone H2B type 1-P;Histone H2B type 1-K;Histone H2B type 1-C/E/G;Histone H2B type 2-B;Histone H2B type 1-H;Histone H2B type 1-B;Histone H2B type 1-M;Histone H2B type 1-F/J/L;Histone H2B type 1-A	Q8CGP2;Q8CGP1;Q6ZWY9;Q64525;Q64478;Q64475;P10854;P10853;P70696;TRE_0001791001-mRNA-1;TRE_0000782701-mRNA-1;TRE_0001067701-mRNA-1	27.1608	27.3923	26.0227	26.8898	26.6487	26.6193	26.2463	26.2817	26.8787	22.5232	25.7642	26.404	NaN	26.2662	25.2385	25.5588	25.1465	25.5581					6	6	3	41.3	41.3	13.5	13.992	0	67.202	983740000	54	0.702493	0.334365	1.96146	1.42796	1.87897	0.0888571	1.04779	3.02091	1.02824	0.194419	0.966929	1.93911	Q8CGP2;Q8CGP1;Q6ZWY9;Q64525;Q64478;Q64475;P10854;P10853;P70696	267
H1f0	Histone H1.0;Histone H1.0, N-terminally processed	P10922	NaN	NaN	NaN	NaN	NaN	NaN	NaN	NaN	NaN	NaN	22.2111	22.1755	NaN	20.6899	NaN	NaN	22.289	22.1393					2	2	2	10.8	10.8	10.8	20.861	0	27.45	21501000	22	0	0.868496	NaN	0	0	0.947185	NaN	0	0	0.895457	NaN	0	P10922	268
Fn1	Fibronectin;Anastellin	P11276	19.8183	19.3679	19.7567	21.7552	NaN	19.3345	NaN	NaN	19.6374	NaN	NaN	NaN	NaN	NaN	NaN	NaN	NaN	NaN					8	8	8	4.2	4.2	4.2	272.53	0	55.041	7328200	10	0	0.869549	NaN	0	0	0.945896	NaN	0	0	0.894339	NaN	0	P11276	270
Gpx1	Glutathione peroxidase 1	P11352	NaN	20.1073	20.553	21.4493	20.6961	21.0676	20.0865	20.8522	20.3802	19.1715	20.2349	20.4851	NaN	20.1791	20.7661	20.0828	20.1183	20.2897					4	4	4	21.9	21.9	21.9	22.329	0	38.281	16498000	21	0.25948	0.759719	0.366295	0.567194	0.522985	0.619189	0.276032	0.831414	0.718292	0.359723	0.598374	1.31251	P11352	271
Fabp3	Fatty acid-binding protein, heart	P11404	20.7105	20.3482	20.8206	20.2488	20.6073	20.35	21.1476	20.811	20.5825	21.967	21.0117	21.9776	21.2653	20.8461	21.144	21.221	21.4345	20.6109					4	4	4	24.1	24.1	24.1	14.819	0	24.183	21467000	9	1.36662	0.143753	-1.02569	-2.27647	0.336853	0.730589	-0.241762	-0.609965	1.85123	0.104222	-0.683113	-2.58751	P11404	272
Lamp1	Lysosome-associated membrane glycoprotein 1	P11438	20.5666	20.3461	20.6146	21.9146	20.8583	NaN	21.8194	20.5226	NaN	NaN	20.1992	19.7822	19.9518	19.8996	NaN	NaN	NaN	19.5585					3	3	3	9.4	9.4	9.4	43.865	0	32.533	19215000	19	1.15038	0.270723	0.518457	1.79697	0	0.9484	1.61249	0	0.959085	0.19387	1.46076	2.32297	P11438	273
Hsp90ab1	Heat shock protein HSP 90-beta	P11499;TRE_0000307201-mRNA-1	26.5607	26.5884	26.6089	26.6342	26.4152	26.6967	25.924	26.4459	26.673	26.5065	26.4351	26.4803	26.4303	26.5421	26.6192	26.3598	26.2571	26.0466					25	25	13	36.9	36.9	20.2	83.28	0	323.31	1029300000	323	1.95235	0.564259	0.112007	0.895246	0.203248	0.839345	0.126482	0.371854	0.194993	0.893579	0.0515258	0.255767	P11499	274
Itgb2	Integrin beta-2	P11835	21.1406	21.0208	NaN	21.5741	20.8953	21.366	19.9624	20.669	21.1839	NaN	NaN	NaN	NaN	NaN	NaN	NaN	NaN	NaN					8	8	8	13.2	13.2	13.2	85.025	0	67.172	15163000	12	0	0.874809	NaN	0	0	0.889279	NaN	0	0	0.893223	NaN	0	P11835	276
Tcp1	T-complex protein 1 subunit alpha	P11983;TRE_0001248301-mRNA-1	22.9864	23.4789	23.5134	23.4506	23.2648	23.5425	22.8649	23.7421	23.7797	23.5286	23.7698	23.1323	22.2167	23.7546	23.9545	23.4278	23.3404	23.4279					17	17	17	37.4	37.4	37.4	60.448	0	174.11	132590000	117	0.235048	0.821108	-0.150705	-0.428132	0.0742712	0.94884	0.0635217	0.158691	0.0697628	0.94209	0.110727	0.169043	P11983	277
Pfkl	ATP-dependent 6-phosphofructokinase, liver type	P12382	20.2654	21.2394	21.39	20.7223	21.2849	20.5562	20.2534	21.4069	21.3006	20.5089	20.9201	21.3485	22.0587	20.0405	21.5103	20.4131	20.5781	20.6779					9	7	7	14.6	12.1	12.1	85.359	0	56.579	23611000	38	0.0308082	0.995987	0.0391248	0.0741353	0.500203	0.583692	0.430582	0.904452	0.210617	0.765897	-0.348642	-0.470127	P12382	280
Cox5a	Cytochrome c oxidase subunit 5A, mitochondrial	P12787	22.9135	23.4846	23.7065	22.4568	NaN	24.3065	23.022	24.4437	24.2028	25.1958	24.4301	24.7193	25.1258	23.934	24.4283	24.9765	24.6636	23.9045					4	4	4	26.7	26.7	26.7	16.101	0	73.278	192150000	39	1.91502	0.0745455	-1.41353	-3.32608	0.504251	0.550964	-0.6254	-0.973469	0.572117	0.393347	-1.11441	-1.20973	P12787	283
Pdcd6	Programmed cell death protein 6	P12815	19.7301	19.5646	19.971	19.5849	19.085	19.326	19.4436	19.3312	NaN	NaN	19.0851	NaN	NaN	NaN	NaN	NaN	NaN	20.068					3	3	3	17.8	17.8	17.8	21.867	0	21.337	6928600	13	0	0.873758	0.670155	0	0	0.888193	-0.680657	0	0	0.902197	NaN	0	P12815	284
Cntn1	Contactin-1	P12960	22.6954	22.9868	22.7926	22.4524	22.5359	22.1163	23.1684	22.6558	22.4485	23.2681	22.9936	22.0984	23.1684	22.9709	22.2749	23.2256	22.5404	22.8264					15	15	15	16	16	16	113.39	0	137.64	80920000	86	0.0356245	0.992605	0.0382462	0.0825354	0.134548	0.89005	-0.106579	-0.271891	0.659366	0.418293	-0.436543	-1.09186	P12960	285
Rpl7a	60S ribosomal protein L7a	P12970;V9GX35	21.8299	21.6407	21.5349	21.9538	21.5382	21.7919	20.6737	21.8112	20.6888	20.4825	20.2578	NaN	21.3283	20.0226	20.2312	21.2294	NaN	20.8186					3	3	3	12.4	12.4	12.4	29.976	0	88.524	28494000	31	2.58198	0.0698182	1.29837	5.42419	0.0217419	0.985795	0.033899	0.055588	1.36388	0.125109	1.23396	2.36095	P12970	286
Gsn	Gelsolin	P13020;CON__Q3SX14	23.4051	22.9371	23.2311	23.3221	23.3928	22.9527	22.7049	22.8612	23.5609	23.1813	23.3894	23.3291	23.0408	23.3492	23.4854	22.6345	22.9242	22.8085					15	15	15	25	25	25	85.941	0	142.66	110400000	68	0.294125	0.819727	-0.108835	-0.435514	0.385982	0.692137	0.253302	0.673105	0.134756	0.904644	-0.0692755	-0.23927	P13020	287
Ncam1	Neural cell adhesion molecule 1	P13595	24.0317	24.49	23.9338	24.2195	23.9554	23.9451	24.5916	24.5505	24.0148	25.1221	24.8595	24.0997	25.4278	23.909	23.9723	25.1089	24.2518	24.2069					17	17	17	21.3	21.3	21.3	119.43	0	162.3	253200000	163	0.704033	0.408241	-0.541954	-1.2011	0.146561	0.874802	-0.136912	-0.30605	0.322709	0.661764	-0.396399	-0.656153	P13595	288
Gpd1	Glycerol-3-phosphate dehydrogenase [NAD(+)], cytoplasmic	P13707	23.0811	23.0923	23.792	23.102	22.809	23.3531	22.8664	22.5588	23.7545	21.7307	22.7546	22.4885	21.9436	22.9566	22.7545	22.2489	22.1728	22.2784					15	15	14	47.3	47.3	44.1	37.572	0	109.89	94438000	77	1.21244	0.180661	0.997225	2.04983	1.07979	0.319053	0.826544	1.79745	0.705133	0.370478	0.536472	1.19968	P13707	290
S100a6	Protein S100-A6	P14069	NaN	21.0409	23.4376	24.4055	21.8469	22.5176	20.2731	21.0319	23.9389	20.4854	20.7317	20.7383	NaN	NaN	NaN	NaN	NaN	NaN					2	2	2	16.9	16.9	16.9	10.051	0	13.468	61386000	18	0.754889	0.310433	1.58742	1.58799	0	0.885191	NaN	0	0	0.904482	NaN	0	P14069	291
Atp1b1	Sodium/potassium-transporting ATPase subunit beta-1	P14094	25.4843	25.696	25.5628	25.1965	25.5225	25.2293	25.3644	25.6613	24.6606	25.0461	25.6092	25.7406	26.2982	26.3651	25.925	26.1005	26.0211	26.0084					9	9	9	32.6	32.6	32.6	35.194	0	102.06	611140000	100	0.201203	0.857732	0.115768	0.359799	1.28141	0.257481	-0.814563	-2.04609	2.16343	0.066125	-0.879997	-3.23864	P14094	292
C1qb	Complement C1q subcomponent subunit B	P14106	NaN	NaN	20.4044	NaN	20.9967	19.9342	NaN	NaN	20.2144	18.8419	NaN	NaN	NaN	17.6638	NaN	NaN	NaN	NaN					2	2	2	7.5	7.5	7.5	26.717	0	32.402	8797700	13	0	0.872704	1.56244	0	0	0.887217	NaN	0	0	0.903341	2.80162	0	P14106	293
Rpl27a	60S ribosomal protein L27a	P14115	20.3021	20.7552	22.7139	21.0294	21.4278	22.0814	19.7	NaN	NaN	22.0117	20.5316	21.0071	20.2575	20.5733	20.9067	20.7193	20.7275	20.5542					3	3	3	22.3	22.3	22.3	16.605	0	23.648	27048000	16	0.0287786	0.995046	0.073555	0.0766931	0	0.886162	-0.967005	0	1.22058	0.156385	0.933702	2.03246	P14115	294
Rps16	40S ribosomal protein S16	P14131	22.367	21.8696	22.4426	22.7936	21.3558	20.8662	21.0913	21.2557	22.545	21.0358	21.5272	20.616	20.4046	NaN	20.924	20.3305	20.6916	20.8709					6	6	6	35.6	35.6	35.6	16.445	0	37.702	37479000	25	1.66595	0.0911186	1.16678	2.78606	0.962563	0.335256	0.999689	1.70497	0.548793	0.414579	1.00758	1.15627	P14131	295
Rpl7	60S ribosomal protein L7	P14148	NaN	NaN	20.7768	NaN	NaN	20.0478	NaN	19.8102	20.7879	20.1614	19.7783	NaN	NaN	NaN	20.1533	NaN	19.8643	20.135					5	5	5	20	20	20	31.419	0	33.346	19165000	16	0	0.871639	0.806892	0	0.211231	0.799348	0.299384	0.493022	0	0.897673	-0.105459	0	P14148	296
Mdh1	Malate dehydrogenase, cytoplasmic	P14152	26.0782	25.9562	26.5511	26.3059	26.3559	26.7128	26.5588	27.0531	26.5282	27.598	26.2472	27.0794	26.8497	26.8985	26.8479	27.0422	27.5962	27.0759					11	11	11	36.2	36.2	36.2	36.511	0	164.27	1321800000	189	0.83483	0.318627	-0.779708	-1.46226	0.995724	0.350273	-0.52474	-1.51153	1.46286	0.196091	-0.40719	-1.77671	P14152	297
Rpsa	40S ribosomal protein SA	P14206	22.1623	21.2756	21.4046	22.3071	21.1053	22.0199	20.7893	21.2103	22.1324	20.4871	20.9795	20.0922	20.3536	20.5782	20.5993	20.5239	20.2884	20.6974					6	6	6	23.4	23.4	23.4	32.838	0	46.993	30419000	29	1.3558	0.139234	1.09458	2.29319	0.990138	0.333221	0.8741	1.70079	1.60675	0.0951698	1.30041	2.76231	P14206	298
Calr	Calreticulin	P14211	22.8577	22.7407	22.4111	23.0589	22.5913	22.5281	22.0936	22.2623	23.0679	22.2783	21.2157	21.2305	21.9446	21.3857	22.0504	20.7553	21.5585	22.0588					7	7	7	16.3	16.3	16.3	47.994	0	96.539	64110000	61	1.35968	0.137626	1.09501	2.29895	0.98451	0.330492	1.01707	1.74074	1.60824	0.113247	0.932497	2.5507	P14211	299
Atp1b2	Sodium/potassium-transporting ATPase subunit beta-2	P14231	22.4473	22.8563	22.6683	22.1512	22.3598	22.1386	22.8893	23.1053	22.6229	23.9184	23.5691	22.504	24.3272	22.6985	22.3048	24.6185	22.8463	22.6155					5	5	5	22.4	22.4	22.4	33.344	0	58.61	90083000	55	0.694686	0.396111	-0.673223	-1.24325	0.306616	0.704744	-0.487555	-0.651889	0.648061	0.360751	-0.893628	-1.23572	P14231	300
H2-Q6;H2-Q8;H2-Q7;H2-Q4;H2-Q1;Gm8909;H2-Q9;H2-Q10;H2-K1	H-2 class I histocompatibility antigen, Q8 alpha chain;H-2 class I histocompatibility antigen, Q7 alpha chain;H-2 class I histocompatibility antigen, Q9 alpha chain;H-2 class I histocompatibility antigen, Q10 alpha chain;H-2 class I histocompatibility antigen, K-B alpha chain	P79568;P14430;P14429;Q8HWB2;O19441;G3UXE9;P14431;P01898;P01901	20.8606	19.9746	20.5859	NaN	20.4686	21.3215	19.3725	20.3742	NaN	NaN	NaN	NaN	NaN	NaN	NaN	NaN	NaN	NaN					2	2	1	6.1	6.1	3.1	37.406	0	14.935	9111200	9	0	0.870576	NaN	0	0	0.892118	NaN	0	0	0.901062	NaN	0	P79568;P14430;P14429;Q8HWB2;O19441;G3UXE9;P14431;P01898;P01901	301
Hspb1	Heat shock protein beta-1	P14602	25.3315	25.1692	26.2182	26.17	24.5495	25.03	24.0429	24.5068	25.7125	21.2196	22.2256	24.1608	20.2303	21.3778	22.073	21.0196	20.2279	21.2075		+	+	lumbar_infected_lumbar_controls;thoracic_infected_thoracic_controls	9	9	9	51.2	51.2	51.2	23.014	0	70.626	332530000	56	1.52078	0.092766	3.03765	2.97051	2.60558	0	3.93576	5.77854	2.29634	0.0206667	4.02279	4.90097	P14602	302
Psmd3	26S proteasome non-ATPase regulatory subunit 3	P14685	19.9967	20.1571	20.1487	20.5499	NaN	20.6617	19.7558	19.3462	20.3232	19.519	20.3843	NaN	NaN	19.8353	NaN	NaN	19.9898	20.1535					5	5	5	11.1	11.1	11.1	60.718	0	36.898	11614000	16	0.166614	0.863154	0.149182	0.34742	0.276626	0.754564	-0.263237	-0.559198	0	0.899924	0.77049	0	P14685	303
Lmnb1	Lamin-B1	P14733	21.3243	21.3712	20.3042	21.1576	22.0891	20.8309	20.4053	20.9834	20.8366	20.5726	NaN	NaN	NaN	20.2943	NaN	20.2353	19.3617	18.8219					8	8	7	13.4	13.4	11.6	66.785	0	65.624	19536000	13	0	0.863333	0.427323	0	1.32893	0.193161	1.26883	2.32029	0	0.898799	1.06488	0	P14733	304
Anxa6	Annexin A6	P14824	25.4116	25.2546	25.1636	25.2311	24.979	25.1837	25.5169	24.8772	24.8432	24.6567	24.8427	25.6108	24.7879	25.0929	25.2606	24.7572	25.1829	24.863					30	30	30	53.3	53.3	53.3	75.884	0	291.59	424170000	239	0.3279	0.741016	0.239833	0.598293	0.222645	0.821454	0.14474	0.409173	0.205042	0.866369	0.0841351	0.325458	P14824	305
Rplp0	60S acidic ribosomal protein P0	P14869	21.7253	20.442	22.3302	21.6553	20.5753	21.3708	21.5657	21.089	22.068	21.986	21.328	20.4175	20.3572	20.7896	20.7251	20.6196	20.4615	20.5368					9	9	9	34.1	34.1	34.1	34.216	0	79.825	30902000	35	0.130557	0.88419	0.255341	0.311843	1.64859	0.135524	1.03491	2.67906	0.756984	0.342672	0.576512	1.28077	P14869	306
Map1b	Microtubule-associated protein 1B;MAP1B heavy chain;MAP1 light chain LC1	P14873	24.934	24.8436	24.9527	25.0073	24.849	24.1638	25.3256	24.6029	24.7877	24.8006	24.8748	25.4637	24.4299	24.8125	24.8692	24.4944	24.4157	24.2584					36	35	35	18.8	18.3	18.3	270.25	0	323.31	345680000	263	0.254823	0.820427	-0.136278	-0.436162	1.06523	0.347497	0.515887	1.57471	0.0351567	0.982983	-0.030482	-0.077496	P14873	307
Glul	Glutamine synthetase	P15105	24.6913	24.4312	24.3487	24.78	23.8761	24.3071	24.8155	24.8032	24.619	25.4229	24.7106	25.1754	25.1589	25.114	24.6436	25.3283	24.8326	24.8099					12	12	12	42.9	42.9	42.9	42.119	0	146.6	322630000	107	1.23517	0.222438	-0.612546	-1.83998	0.606326	0.603833	-0.244397	-0.870758	0.988947	0.233321	-0.651087	-1.59314	P15105	308
Prph	Peripherin	P15331	23.5828	22.4721	24.6463	24.7165	22.8299	19.386	25.4288	20.2843	24.7708	21.4741	20.6215	25.6613	18.1782	20.1378	19.1778	NaN	19.7258	NaN					19	16	16	43.8	37.5	37.5	54.267	0	147.4	150220000	79	0.228946	0.758263	0.981427	0.551629	0	0.893055	3.76881	0	0.882955	0.194092	3.14618	1.7877	P15331	310
Cd44	CD44 antigen	P15379	20.9681	21.7693	21.3602	NaN	21.3725	20.9015	NaN	21.0486	NaN	19.314	NaN	NaN	21.15	NaN	NaN	NaN	NaN	NaN					2	2	2	2.7	2.7	2.7	85.616	0	20.724	27978000	17	0	0.804716	2.05186	0	0	0.894174	NaN	0	0	0.869454	-0.0129862	0	P15379	311
Nme1	Nucleoside diphosphate kinase A	P15532	24.3751	24.8916	25.0505	24.4791	24.7041	25.2355	24.5935	24.6777	25.173	25.1055	24.7486	24.8118	24.9541	24.8734	24.5829	24.5336	24.7592	24.4271					10	10	5	71.7	71.7	41.4	17.208	0	89.87	315520000	79	0.1924	0.858567	-0.116262	-0.35057	0.515205	0.640796	0.241453	0.790142	0.0036359	1	0.00278982	0.00794896	P15532	312
Hist1h1c;Hist1h1d	Histone H1.2;Histone H1.3	P15864;P43277;Q07133	24.7452	24.8166	25.0107	24.3809	25.1868	25.7197	23.5623	25.1156	25.5761	24.6904	24.5935	23.7587	24.3568	24.0239	23.138	24.2412	23.944	23.182					6	6	3	19.3	19.3	9.4	21.266	0	39.336	303120000	52	0.766605	0.394908	0.509956	1.25543	0.632011	0.420864	0.962306	1.22429	1.10907	0.165583	1.25628	1.9857	P15864;P43277	313
Lgals1	Galectin-1	P16045	23.0361	21.7278	23.08	23.6638	22.1113	22.2394	22.3493	20.9591	22.5752	20.0188	20.1644	23.3193	20.5393	20.2529	20.824	20.0475	20.4777	NaN					6	6	6	57	57	57	14.866	0	112.59	56248000	26	0.54997	0.43446	1.44716	1.14441	1.06796	0.258409	1.69858	2.20109	1.81716	0.0661667	2.13275	3.41709	P16045	315
Lgals3	Galectin-3	P16110	22.781	22.1343	21.9918	24.0889	21.591	22.7094	20.3186	20.0499	21.7362	20.6744	NaN	NaN	NaN	NaN	NaN	NaN	NaN	NaN					3	3	3	13.3	13.3	13.3	27.515	0	25.501	45880000	20	0	0.803811	1.62794	0	0	0.890077	NaN	0	0	0.859027	NaN	0	P16110	316
Ldhb	L-lactate dehydrogenase B chain	P16125	27.1293	27.1013	26.8118	26.7242	26.6252	26.8235	26.8403	27.0577	26.7349	26.8765	27.2546	27.0655	27.6477	27.2644	27.1715	27.5551	27.0149	27.6333					18	18	17	56.6	56.6	53	36.572	0	289.09	1577300000	293	0.126425	0.925653	-0.0514234	-0.206493	1.13766	0.342695	-0.523486	-1.65452	1.81674	0.118851	-0.636901	-2.48238	P16125	317
Cnp	2,3-cyclic-nucleotide 3-phosphodiesterase	P16330	28.4327	28.7987	28.5934	28.5808	28.6417	28.2469	28.8029	28.4574	28.3694	29.1196	29.2377	28.8891	29.2519	29.4895	28.6872	28.8445	28.8283	28.9153					33	33	33	60.7	60.7	60.7	47.123	0	323.31	5257200000	504	1.4898	0.209285	-0.473856	-1.91612	1.11312	0.4011	-0.319454	-1.35961	1.14717	0.194977	-0.653067	-1.77599	P16330	318
Sptan1	Spectrin alpha chain, non-erythrocytic 1	P16546;TRE_0000209701-mRNA-1;TRE_0000586001-mRNA-1;P08032	25.7598	25.7578	25.9464	25.9385	25.7744	25.8718	25.8813	25.8646	25.9125	26.3146	26.47	26.3353	26.3673	26.4094	26.1402	25.9911	26.0864	25.9667					89	89	89	42.3	42.3	42.3	284.59	0	323.31	793560000	627	2.6506	0.0802791	-0.551935	-3.07892	1.51865	0.569478	-0.128607	-0.924414	2.00342	0.138131	-0.444043	-2.26291	P16546	321
Gapdh;Gm3839	Glyceraldehyde-3-phosphate dehydrogenase	P16858;S4R1W1;A0A1D5RLD8;V9GX06;TRE_0001603701-mRNA-1;Q64467;V9GXA7	27.2413	27.393	26.8762	26.8903	27.1441	26.9799	27.0703	27.3033	26.5926	26.9961	26.6013	27.4278	27.2157	26.9631	27.3738	27.0925	27.3063	27.5541					16	16	16	57.1	57.1	57.1	35.81	0	196.6	1877000000	296	0.222501	0.820854	0.161745	0.42153	0.592551	0.561244	-0.328902	-0.944937	0.566109	0.611892	-0.179438	-0.745114	P16858;S4R1W1;A0A1D5RLD8	323
Lamp2	Lysosome-associated membrane glycoprotein 2	P17047	21.2385	20.3788	21.5547	21.8584	21.0734	21.6917	19.6881	21.028	21.2942	19.6976	19.549	20.0685	19.1113	19.384	19.7841	18.7205	19.3464	19.323			+	thoracic_infected_thoracic_controls	5	5	5	10.6	10.6	10.6	45.681	0	42.54	20599000	28	1.54396	0.0953043	1.28561	2.65728	1.34017	0.181556	1.54013	2.41575	2.62496	0	2.1147	5.17651	P17047	324
Eno1	Alpha-enolase	P17182	26.0402	25.8835	25.7443	25.81	25.7602	26.0551	25.9516	25.9421	26.2897	26.1185	25.9283	25.8493	26.2726	26.2309	25.3826	25.9106	26.0374	26.0937					20	15	15	58.3	46.3	46.3	47.14	0	255.25	766190000	231	0.258689	0.857139	-0.0760409	-0.350408	0.137962	0.921327	0.0472279	0.208508	0.102911	0.914846	-0.0869535	-0.215259	P17182	326
Eno2	Gamma-enolase	P17183;TRE_0000050901-mRNA-1	26.0821	26.4857	26.4244	25.6705	25.99	25.9585	26.875	26.4932	25.8233	26.2965	26.1907	26.2408	26.6596	26.3748	26.5623	26.2135	26.6983	26.8371					23	23	17	71	71	57.1	47.296	0	323.31	1024100000	282	0.273242	0.844077	0.0880553	0.384133	0.198097	0.8231	-0.185829	-0.403224	2.12815	0.08552	-0.659236	-2.84621	P17183	327
Ap2a1	AP-2 complex subunit alpha-1	P17426	22.7509	23.1873	23.2196	22.9909	23.046	23.175	22.7998	23.5485	23.2683	23.2494	23.4991	23.527	23.7045	23.6476	23.7309	23.7353	23.4809	23.529			+	thoracic_infected_thoracic_controls	20	20	14	22.9	22.9	14.9	107.66	0	141.66	118060000	129	0.998541	0.353674	-0.372572	-1.35476	0.744459	0.472838	-0.376175	-1.13335	3.31963	0.039	-0.623683	-3.90166	P17426	329
Ap2a2	AP-2 complex subunit alpha-2	P17427	21.4306	20.6856	21.0802	21.3856	21.3099	21.3613	21.1756	21.2742	20.9052	21.8076	21.8645	21.7395	21.0828	20.9588	21.5492	21.4131	20.8479	21.1495					14	8	8	16.7	8.4	8.4	104.02	0	60.649	28839000	52	1.55774	0.140419	-0.738395	-2.32047	0.0316217	0.982384	-0.0184828	-0.0622239	0.357049	0.731402	0.155314	0.552489	P17427	330
Hk1	Hexokinase-1	P17710;Q3TRM8	24.2285	24.2726	24.0585	23.9032	23.9939	24.1086	24.2817	25.0719	24.2734	24.791	24.664	24.4113	24.9336	24.2819	24.0966	25.0705	24.4852	24.4705					28	28	22	32.2	32.2	26.7	108.3	0	238.38	248160000	231	1.5519	0.211571	-0.435584	-1.8998	0.150176	0.877185	-0.133088	-0.309245	0.769167	0.37047	-0.435481	-1.20733	P17710	332
Ppia	Peptidyl-prolyl cis-trans isomerase A;Peptidyl-prolyl cis-trans isomerase A, N-terminally processed	P17742;V9GX31	26.27	26.0613	25.7903	26.1809	25.9935	26.0985	25.9086	25.9718	26.2874	25.4415	26.2985	26.0517	26.2695	26.1871	27.0768	26.0625	26.8792	26.5679					11	11	11	54.3	54.3	54.3	17.971	0	139.9	895930000	188	0.140372	0.89489	0.110001	0.281987	0.777179	0.422554	-0.447282	-1.22454	0.658242	0.42457	-0.42014	-1.08009	P17742	333
Tpi1	Triosephosphate isomerase	P17751;TRE_0000837701-mRNA-1	25.26	25.8102	25.6727	25.2727	24.7369	25.6025	25.0931	25.2821	24.4951	25.653	25.6859	25.5121	25.7534	25.3726	24.9478	25.0118	25.61	25.3928					12	12	12	55.9	55.9	55.9	32.191	0	154.12	486850000	142	0.0726612	0.969316	-0.0359968	-0.131525	0.576493	0.551228	-0.381434	-0.966506	0.169379	0.852074	-0.153886	-0.347253	P17751	334
Slc2a1	Solute carrier family 2, facilitated glucose transporter member 1	P17809	20.4078	NaN	19.3	19.0826	19.1154	19.3848	19.4575	19.9947	18.9637	18.1452	20.3116	20.0169	20.1034	NaN	21.257	19.1896	21.0439	20.4898					3	3	3	5.5	5.5	5.5	53.984	0	21.829	10254000	26	0.134961	0.868932	0.362664	0.339506	0.543818	0.505077	-0.769145	-1.06089	1.34687	0.119216	-1.48596	-2.71494	P17809	335
Hspa1b;Hspa1a;Hspa1l	Heat shock 70 kDa protein 1B;Heat shock 70 kDa protein 1A;Heat shock 70 kDa protein 1-like	P17879;Q61696;P16627	19.5293	20.8776	19.6665	19.8986	NaN	19.2703	19.6213	19.6322	19.5959	NaN	19.4912	NaN	18.861	19.9583	19.7289	NaN	19.3668	18.7065					7	5	5	15.1	11.4	11.4	70.175	0	39.321	9494400	18	0	0.802047	0.533252	0	0.99956	0.341756	0.579813	1.67337	0.046687	0.965653	0.0683482	0.115681	P17879;Q61696;P16627	336
Lyz1;Lyz2	Lysozyme C-1;Lysozyme C-2	P17897;P08905	21.8803	20.6	21.2407	NaN	NaN	22.4474	20.976	20.5308	21.728	NaN	NaN	NaN	NaN	NaN	NaN	NaN	NaN	NaN					2	2	2	12.8	12.8	12.8	16.794	0	42.087	21531000	13	0	0.801148	NaN	0	0	0.89105	NaN	0	0	0.822634	NaN	0	P17897;P08905	337
Ctsd	Cathepsin D	P18242	23.1879	22.8791	23.7672	23.5631	22.5457	23.5918	21.7362	21.481	22.9143	21.5613	21.5682	20.6087	NaN	20.6394	20.5116	21.5411	20.4198	20.8214			+	thoracic_infected_thoracic_controls	7	7	7	18.8	18.8	18.8	44.953	0	51.166	70294000	40	2.10641	0.0694286	2.03196	3.97271	0.949972	0.34224	1.11644	1.7177	2.02273	0.0377143	2.65804	4.86222	P18242	339
Bsg	Basigin	P18572	21.8587	22.3333	22.1856	22.3134	22.1682	22.3598	21.148	22.6773	22.3233	23.0996	22.8545	22.6661	22.9163	22.4683	22.9384	22.4594	22.6332	21.9953					4	4	4	10.3	10.3	10.3	42.444	0	27.349	61579000	26	1.78234	0.102366	-0.747514	-2.59391	0.24787	0.775146	-0.313069	-0.521868	1.40603	0.179245	-0.493875	-1.87306	P18572	340
Rps6ka1;Rps6ka2	Ribosomal protein S6 kinase alpha-1;Ribosomal protein S6 kinase alpha-2	P18653;Q9WUT3	18.545	NaN	NaN	NaN	18.9672	NaN	18.4675	18.9664	NaN	NaN	18.6923	18.7868	NaN	NaN	NaN	NaN	18.6146	18.9156					2	2	1	3.7	3.7	1.5	81.594	0	15.715	3475100	8	0	0.80026	-0.194547	0	0.0535978	0.967277	-0.0481625	-0.123069	0	0.821691	NaN	0	P18653;Q9WUT3	341
Cfl1	Cofilin-1	P18760	26.6621	26.1258	26.1897	26.2846	26.3778	26.498	26.3016	25.7043	25.3477	26.1391	25.8373	26.5216	25.3821	25.8614	26.5842	25.8811	26.0059	25.2926					14	14	13	71.7	71.7	65.1	18.559	0	144.96	834680000	117	0.242266	0.818251	0.159863	0.443592	0.0564264	0.964519	0.0579427	0.12743	0.554826	0.466244	0.444274	0.976854	P18760	343
Gnao1	Guanine nucleotide-binding protein G(o) subunit alpha	P18872	23.8828	23.5948	23.4424	24.1728	23.6657	23.5366	23.6112	23.338	23.9902	24.7042	23.8905	23.9805	24.4221	24.6144	23.105	24.3448	23.6027	23.5101					13	11	11	41	34.5	34.5	40.084	0	127.33	179260000	86	0.892821	0.333801	-0.551738	-1.42165	0.205496	0.823059	-0.172767	-0.406637	0.190898	0.788181	-0.255482	-0.417086	P18872	344
Fasn	Fatty acid synthase;[Acyl-carrier-protein] S-acetyltransferase;[Acyl-carrier-protein] S-malonyltransferase;3-oxoacyl-[acyl-carrier-protein] synthase;3-oxoacyl-[acyl-carrier-protein] reductase;3-hydroxyacyl-[acyl-carrier-protein] dehydratase;Enoyl-[acyl-carrier-protein] reductase;Oleoyl-[acyl-carrier-protein] hydrolase	P19096	24.1573	24.3871	24.3035	24.3744	23.5446	24.3167	24.2588	24.1727	23.7191	24.6462	24.3476	23.8429	24.4691	24.2186	24.3258	24.0503	24.1134	24.005					44	44	44	22.6	22.6	22.6	272.43	0	323.31	222900000	219	0.00500238	1	0.00372378	0.0108295	0.0117004	1	-0.00603803	-0.0223367	0.395116	0.640593	-0.25922	-0.68728	P19096	345
Gstp1	Glutathione S-transferase P 1	P19157;P46425;F6RWR5	22.3287	NaN	23.4423	21.9068	21.3561	22.0053	22.4466	21.6736	21.0949	NaN	22.7406	20.271	21.5161	22.3453	21.9864	20.2661	22.5618	22.5549					5	5	5	31.9	31.9	31.9	23.609	0	82.562	58088000	29	0.381365	0.583148	1.37968	0.948558	0.0217276	0.983699	-0.0559107	-0.0583286	0.24308	0.767156	-0.193201	-0.46693	P19157	346
Nefh	Neurofilament heavy polypeptide	P19246	27.8025	27.398	27.1244	27.4169	27.5284	27.5069	27.3074	26.5642	27.6204	26.9781	27.6109	27.691	27.9493	27.7921	27.754	27.4686	27.4099	27.37					35	30	30	33.4	30.7	30.7	116.99	0	323.31	2039300000	354	0.016584	1	0.0149638	0.0374665	0.330154	0.731254	-0.252199	-0.608412	2.14186	0.158357	-0.347753	-2.05997	P19246	347
Rpl13a	60S ribosomal protein L13a	P19253	21.169	20.6468	21.6252	21.2452	21.1409	21.3407	NaN	NaN	21.3907	NaN	19.6408	NaN	20.3982	NaN	NaN	20.2157	20.2945	20.9207					2	2	2	10.8	10.8	10.8	23.464	0	23.465	18380000	25	0	0.80561	1.50619	0	0	0.878724	0.913722	0	0	0.820746	0.844037	0	P19253	348
Cox5b	Cytochrome c oxidase subunit 5B, mitochondrial	P19536	21.9128	21.8284	22.2229	21.7092	21.8785	21.8957	22.1026	22.2562	21.767	22.1533	22.3894	20.9853	21.267	22.4949	22.1776	23.3276	22.0664	21.2746					4	4	4	30.5	30.5	30.5	13.813	0	28.399	47727000	25	0.117492	0.901666	0.145395	0.264197	0.106095	0.893638	-0.180915	-0.25303	0.152244	0.866601	-0.152024	-0.321552	P19536	350
Cox4i1	Cytochrome c oxidase subunit 4 isoform 1, mitochondrial	P19783	23.0874	23.3265	22.8758	22.861	23.2828	22.8681	22.1875	23.7743	22.8715	23.8337	23.4497	24.1442	23.829	23.7938	23.8094	24.2671	24.1915	23.9148					5	5	5	35.5	35.5	35.5	19.53	0	61.384	141640000	65	1.38892	0.178088	-0.712663	-2.10009	1.17584	0.256205	-1.17999	-2.06352	2.34923	0.0652308	-0.806786	-3.36452	P19783	351
Hspa5	78 kDa glucose-regulated protein	P20029	24.9207	24.5784	24.0875	24.1954	24.4454	23.5264	23.2659	23.7132	23.6851	22.173	22.1197	22.152	21.2688	22.9299	23.2248	22.6536	22.8832	22.787	+			cervical_infected_cervical_controls	19	18	18	35	33.3	33.3	72.421	0	164.96	166590000	117	3.22062	0	2.38062	6.95481	2.09409	0.0857931	0.780125	3.00911	1.11346	0.157138	1.58119	2.05938	P20029	352
Hexb	Beta-hexosaminidase subunit beta	P20060	22.8626	21.0356	22.3543	21.5373	20.5418	22.7629	NaN	21.1924	23.2479	19.6815	19.4692	20.1969	19.3733	18.8081	NaN	19.1701	NaN	17.9018					7	7	7	13.1	13.1	13.1	61.115	0	41.465	34324000	25	1.76677	0.082	2.30167	3.35651	1.03271	0.257474	3.68418	2.81738	1.2214	0.123882	2.52327	2.64059	P20060	353
Tmsb4x	Thymosin beta-4;Hematopoietic system regulatory peptide	P20065	22.2486	22.3295	20.7383	23.0168	22.4727	21.061	19.1921	22.0658	20.6499	20.3614	NaN	20.986	NaN	20.4176	NaN	19.9809	NaN	20.6824					2	2	2	38	38	38	5.6794	0	29.648	33846000	32	0.660975	0.380432	1.09843	1.36048	0.0966405	0.893391	0.304233	0.253011	0	0.819811	1.76589	0	P20065	354
Prdx3	Thioredoxin-dependent peroxide reductase, mitochondrial	P20108	21.6909	23.188	22.5503	22.0688	NaN	21.7038	22.1459	21.8931	22.0999	22.0694	22.2736	22.1888	22.9449	21.6998	20.6822	22.5196	22.3081	22.1392					4	4	4	17.5	17.5	17.5	28.127	0	61.414	51634000	56	0.274175	0.761805	0.299163	0.556308	0.9592	0.4528	-0.276007	-1.17589	0.0432145	0.967208	0.110644	0.115789	P20108	355
Vim	Vimentin	P20152;P31001	27.1299	25.6333	26.8733	28.5326	26.2981	26.4456	25.2793	24.6681	26.9865	23.6156	24.8738	24.9496	24.2165	25.0004	25.3624	23.2648	23.1063	23.4206					30	28	25	62.4	58.8	52.4	53.687	0	323.31	1068600000	271	1.50904	0.0909091	2.06581	2.81845	1.56526	0.0897333	2.38073	2.97715	1.31214	0.119116	2.2323	2.48912	P20152	356
Map2	Microtubule-associated protein 2	P20357	19.6486	19.815	19.5306	19.2482	19.5672	19.3973	20.5084	20.8211	19.8836	19.1304	19.5973	21.0264	19.4021	19.8312	19.9785	21.8724	19.7508	19.5774					7	7	7	4.5	4.5	4.5	199.13	0	59.883	12974000	21	0.165581	0.84616	-0.253283	-0.374518	0.00174153	1	0.00420252	0.00473484	0.784253	0.404987	-0.333075	-1.12556	P20357	357
Mag	Myelin-associated glycoprotein	P20917	25.2183	25.8882	25.098	25.1762	25.1173	24.7579	25.5011	25.4028	25.2633	25.8556	25.5412	25.4004	25.3414	25.6004	25.4609	25.2764	25.6027	25.2053					12	12	12	23	23	23	69.387	0	148.07	481880000	134	0.284235	0.779545	-0.197546	-0.519558	0.0686677	0.966089	0.027607	0.114814	1.39441	0.194682	-0.450453	-1.79722	P20917	359
Tpm3	Tropomyosin alpha-3 chain	P21107	21.8328	NaN	21.7768	21.8523	NaN	21.6344	21.6518	21.8908	21.7745	22.1871	20.9995	NaN	21.5628	21.5304	NaN	21.5828	21.5259	NaN					7	2	2	22.8	7.7	7.7	32.994	0	27.456	36924000	20	0.121451	0.895514	0.211488	0.304525	1.01093	0.498982	0.218023	1.13814	0.66545	0.554979	0.196752	0.936135	P21107	360
Gnaq	Guanine nucleotide-binding protein G(q) subunit alpha	P21279;P21278;TRE_0000326101-mRNA-1;TRE_0000464901-mRNA-1;P30677	20.5502	21.9435	21.817	21.8156	21.5678	20.6424	20.8605	21.1623	21.5428	22.1944	22.022	22.4341	20.9152	20.893	21.9659	22.1054	21.8792	22.496					7	7	7	22.3	22.3	22.3	42.158	0	54.872	38297000	28	0.780795	0.343109	-0.779959	-1.39124	1.65657	0.13166	-0.971679	-2.64568	0.0577216	0.954571	0.0839132	0.139213	P21279	361
Tgm2	Protein-glutamine gamma-glutamyltransferase 2	P21981	23.749	22.5618	23.5197	23.8715	24.1524	22.9462	19.898	22.2386	23.2572	NaN	NaN	NaN	NaN	NaN	19.4939	NaN	18.9244	NaN					12	12	12	21	21	21	77.06	0	105.85	72318000	54	0	0.811959	NaN	0	0	0.884162	2.87356	0	0	0.818884	4.16274	0	P21981	365
Eif3a	Eukaryotic translation initiation factor 3 subunit A	P23116	19.8087	19.855	18.1186	20.0032	NaN	NaN	19.3738	18.5525	19.6834	NaN	19.0643	19.2927	NaN	NaN	NaN	NaN	19.0339	NaN					5	5	5	4.9	4.9	4.9	161.93	0	36.716	5932400	15	0.0367751	0.985568	0.0822134	0.0976019	0	0.88312	0.169289	0	0	0.81795	NaN	0	P23116	368
Pcmt1	Protein-L-isoaspartate(D-aspartate) O-methyltransferase	P23506	NaN	21.4419	21.0668	21.471	20.9608	21.0574	21.0254	21.3494	NaN	21.249	21.6983	21.1911	21.271	21.7689	21.6847	21.9652	NaN	20.7727					3	3	3	16.7	16.7	16.7	24.634	0	64.236	28481000	28	0.186548	0.856606	-0.12513	-0.357771	0.0987615	0.899119	-0.181531	-0.252872	0.873482	0.344867	-0.4118	-1.28909	P23506	372
Cryab	Alpha-crystallin B chain	P23927	23.1655	23.0554	23.6146	24.2594	23.1101	22.94	22.8266	23.0808	23.4765	23.2539	23.1634	22.0891	22.6829	22.926	22.1081	22.2459	22.1538	22.2509					7	7	7	49.1	49.1	49.1	20.069	0	69.888	114440000	73	0.465842	0.57872	0.443027	0.866379	2.04794	0.0946087	0.911105	3.12329	0.834889	0.271731	0.864173	1.48964	P23927	373
Cat	Catalase	P24270	21.1176	20.9862	21.306	21.762	22.1584	20.626	22.0822	20.9428	22.1708	22.149	20.9852	21.4453	22.3528	21.4884	21.283	21.2142	20.6286	21.4271					10	10	10	22.2	22.2	22.2	59.795	0	93.19	37152000	57	0.483093	0.579318	-0.389883	-0.864725	0.625394	0.46677	0.641942	1.1425	0.124938	0.886158	-0.192596	-0.289976	P24270	374
Bcat1	Branched-chain-amino-acid aminotransferase, cytosolic	P24288	NaN	NaN	20.5244	NaN	NaN	21.2002	NaN	20.0921	20.0445	20.5534	20.9156	21.0331	20.9402	21.5123	20.4536	20.1743	20.9335	20.3388					5	5	5	16.3	16.3	16.3	42.791	0	43.198	15475000	26	0	0.811056	-0.309627	0	0.586163	0.536397	-0.413894	-1.03929	0	0.830244	0.231522	0	P24288	375
Ppib	Peptidyl-prolyl cis-trans isomerase B	P24369	22.4661	20.6074	22.2052	22.8097	21.6667	22.6704	21.2324	21.534	21.6981	20.6571	21.1983	21.4866	19.7061	21.1493	21.1494	20.5595	21.4632	20.9571					6	6	6	29.6	29.6	29.6	23.713	0	52.881	42009000	30	0.439705	0.565994	0.645524	0.884505	0.773056	0.421519	0.494921	1.25318	1.33461	0.117247	1.71401	2.44549	P24369	376
Capg	Macrophage-capping protein	P24452	21.7514	20.3056	20.8001	NaN	NaN	20.9134	NaN	NaN	20.427	NaN	NaN	NaN	NaN	NaN	NaN	NaN	NaN	NaN					3	3	3	11.1	11.1	11.1	39.24	0	24.538	14800000	11	0	0.810141	NaN	0	0	0.880242	NaN	0	0	0.829279	NaN	0	P24452	377
Gsta4	Glutathione S-transferase A4	P24472	NaN	22.0113	21.3791	22.0298	22.0668	21.776	22.0741	22.6667	20.27	22.7488	23.303	21.4812	23.4463	22.3941	22.704	21.5011	23.5311	22.3498					6	6	6	22.1	22.1	22.1	25.564	0	36.165	50277000	27	0.458552	0.54372	-0.81584	-0.977223	0.353071	0.653323	-0.790367	-0.766926	1.28384	0.161	-0.890606	-2.09411	P24472	378
Lta4h	Leukotriene A-4 hydrolase	P24527	21.6185	21.6715	21.3936	21.312	21.834	21.9611	20.8095	21.4517	21.5305	21.1507	21.4816	20.5275	21.9045	21.1009	20.4257	21.4962	20.9342	20.143					6	6	6	11.5	11.5	11.5	69.05	0	47.428	31831000	34	0.803089	0.379431	0.50789	1.2944	0.375001	0.668167	0.406111	0.732925	0.520717	0.46695	0.558648	0.977845	P24527	379
Aldh1a1	Retinal dehydrogenase 1	P24549;O35945;Q9JHW9;Q62148;Q9CZS1	21.5751	21.3022	20.632	22.2369	21.199	NaN	NaN	21.419	20.0013	22.3155	21.553	21.0739	20.6505	20.9975	21.8872	21.2859	21.2325	21.2274					9	8	8	25	23.4	23.4	54.467	0	55.861	29616000	29	0.449443	0.580406	-0.477699	-0.857012	0.416133	0.620802	-0.538459	-0.856203	0.353112	0.619387	0.539574	0.756856	P24549	381
Rps2	40S ribosomal protein S2	P25444	21.3308	21.8073	21.453	21.4439	20.9293	21.8984	20.6373	21.327	22.5003	21.2973	21.7668	20.3082	21.7333	21.1028	NaN	21.418	20.3868	21.1642					5	5	5	17.4	17.4	17.4	31.231	0	42.484	30573000	33	0.376238	0.649082	0.406283	0.734676	0.327505	0.688339	0.498543	0.686649	0.00429001	1	0.00576433	0.0108541	P25444	383
Tln1	Talin-1	P26039;Q71LX4	22.693	21.3571	21.9015	22.207	22.2096	21.6878	20.5344	20.5699	21.7731	NaN	19.831	NaN	NaN	19.5285	19.4581	19.6792	19.8543	19.7323			+	thoracic_infected_thoracic_controls	20	20	20	10	10	10	269.82	0	167.38	30774000	46	0	0.809223	2.15288	0	1.36992	0.185448	1.20386	2.35871	2.82448	0	2.54153	7.80779	P26039	384
Msn	Moesin	P26041	24.5845	24.0259	24.7912	25.2879	24.4662	24.3183	24.0539	23.7713	24.8175	22.9458	23.1661	23.8918	22.8084	23.2287	23.4549	22.6678	22.8271	22.3526					17	17	11	30	30	19.4	67.766	0	173.94	218050000	156	1.43893	0.132759	1.13263	2.43077	2.02192	0.0693333	1.59841	3.61497	1.89369	0.0663704	1.52679	3.34735	P26041	386
Glud1	Glutamate dehydrogenase 1, mitochondrial	P26443	23.9295	24.1238	24.1394	23.8063	23.8791	23.705	24.0134	24.5306	24.0032	24.2448	24.2442	23.8083	24.5719	24.2876	23.8513	24.0668	24.489	24.0672					16	16	16	34.1	34.1	34.1	61.336	0	156.74	214700000	127	0.0765606	0.970179	-0.0348867	-0.134019	0.0383246	0.982344	-0.0252775	-0.0780512	0.955763	0.308672	-0.440105	-1.39471	P26443	388
Sars	Serine--tRNA ligase, cytoplasmic	P26638;TRE_0000668601-mRNA-1	21.0291	21.738	21.8283	21.5451	21.4824	21.4313	21.4524	21.0918	21.0469	21.5469	21.9979	21.7193	21.5037	21.7671	21.5344	21.6039	21.6639	21.5269					10	10	10	20.3	20.3	20.3	58.388	0	70.215	36211000	49	0.320984	0.748847	-0.222924	-0.579303	1.39307	0.338583	-0.401233	-1.71234	0.57505	0.692132	-0.1155	-0.609767	P26638	390
Marcks	Myristoylated alanine-rich C-kinase substrate	P26645	21.8792	NaN	NaN	20.1326	18.8561	NaN	NaN	NaN	NaN	NaN	NaN	NaN	NaN	NaN	NaN	NaN	NaN	NaN					2	2	2	16.8	16.8	16.8	29.661	0	18.915	6961100	11	0	0.808312	NaN	0	NaN	1	0	NaN	0	0.828325	NaN	0	P26645	391
Fkbp1a	Peptidyl-prolyl cis-trans isomerase FKBP1A	P26883	22.5563	NaN	22.3325	NaN	NaN	NaN	NaN	21.9942	NaN	22.1663	NaN	NaN	NaN	NaN	NaN	NaN	NaN	NaN					2	2	2	25	25	25	11.922	0	33.787	30779000	23	0	0.807403	0.278073	0	0	0.87923	NaN	0	NaN	1	0	NaN	P26883	392
Map4	Microtubule-associated protein 4	P27546	22.8479	23.0003	22.7545	23.3562	23.0132	22.333	22.9029	22.6524	22.2398	22.7096	22.8017	22.6629	23.2145	22.8096	22.6579	22.7562	22.7131	22.1695					16	16	16	20.2	20.2	20.2	117.43	0	128.38	87325000	114	0.801036	0.624288	0.142855	0.783076	0.0673045	0.960374	0.0521228	0.140793	0.00650087	1	0.00680542	0.0153444	P27546	394
Gna13	Guanine nucleotide-binding protein subunit alpha-13	P27601	NaN	19.4096	NaN	19.8059	NaN	NaN	NaN	19.75	19.9641	19.4944	19.195	NaN	19.3583	NaN	NaN	19.5938	NaN	NaN					5	5	5	14.9	14.9	14.9	44.054	0	31.2	7397500	14	0	0.806497	0.0649576	0	0	0.882273	0.263279	0	0	0.827364	0.447554	0	P27601	396
Rpl3	60S ribosomal protein L3	P27659	19.7978	NaN	NaN	20.5183	19.9305	19.8099	NaN	20.6269	20.7427	20.0949	NaN	NaN	19.8657	NaN	NaN	19.5681	19.3965	19.4994		+		lumbar_infected_lumbar_controls	4	4	4	10.4	10.4	10.4	46.109	0	26.913	11234000	7	0	0.80293	-0.297119	0	3.22942	0	1.19685	6.74318	0	0.82641	0.220554	0	P27659	398
Pdia3	Protein disulfide-isomerase A3	P27773	24.497	23.7548	24.2399	24.209	23.7799	24.3087	23.3477	23.7681	24.493	23.4016	23.3657	23.5071	23.6779	23.2285	23.5747	23.331	23.3358	23.0052					19	19	19	44.6	44.6	44.6	56.678	0	223.34	180370000	132	1.53757	0.13613	0.739075	2.29748	0.852357	0.384332	0.645621	1.42859	1.33831	0.168189	0.605508	1.94292	P27773	400
Aco1	Cytoplasmic aconitate hydratase	P28271;Q811J3	20.7369	21.3722	21.8092	20.6732	19.8429	21.0244	21.0375	21.0763	20.9902	20.8681	20.7965	NaN	21.6859	20.0136	NaN	21.0493	20.3762	NaN					7	7	7	11.2	11.2	11.2	98.124	0	48.045	20514000	26	0.489072	0.55549	0.473803	0.942407	0.533577	0.597413	0.32192	0.912275	0.159981	0.82365	-0.336257	-0.386491	P28271	401
Adh5	Alcohol dehydrogenase class-3	P28474;Q64437	20.9458	22.0742	21.1139	21.3271	20.7792	20.8772	21.3982	21.0219	NaN	NaN	22.039	NaN	NaN	21.837	NaN	21.4173	22.3021	20.9155					6	6	6	26.2	26.2	26.2	39.547	0	68.807	32708000	24	0	0.791522	-0.660987	0	0.236392	0.780086	-0.334888	-0.521822	0	0.823566	-0.842461	0	P28474	402
Adssl1	Adenylosuccinate synthetase isozyme 1	P28650	21.459	22.0339	21.3664	21.9341	20.905	21.3806	20.9734	21.3561	20.1535	21.6117	22.0896	21.5152	20.8403	21.9325	20.3168	21.3986	22.347	21.401					8	8	7	24.9	24.9	21.9	50.254	0	100.8	35726000	58	0.163455	0.881483	-0.119094	-0.318343	0.870053	0.348862	-0.887863	-1.54445	0.268552	0.719026	0.376703	0.569739	P28650	403
Nap1l1	Nucleosome assembly protein 1-like 1	P28656	NaN	NaN	NaN	NaN	NaN	NaN	NaN	NaN	18.9756	NaN	19.0899	19.1664	19.1037	NaN	NaN	NaN	19.3464	NaN					3	3	2	8.2	8.2	5.6	45.345	0	19.58	3336200	11	0	0.794138	NaN	0	0	0.881276	-0.370806	0	0	0.825458	NaN	0	P28656	406
Atxn10	Ataxin-10	P28658	19.3688	19.499	19.7382	18.9525	NaN	NaN	18.6394	NaN	20.0125	20.0335	19.2129	19.751	19.6653	19.4505	19.8318	NaN	19.1467	19.4092					3	3	3	7.4	7.4	7.4	53.706	0	20.283	7336600	15	0.18914	0.857834	-0.130468	-0.358544	0.0216063	0.98233	0.0480318	0.0601165	0	0.824509	-0.696721	0	P28658	407
Sept4	Septin-4	P28661;P42209	20.1492	20.6756	21.1053	20.8773	19.3467	19.7485	20.0065	20.7828	20.6357	20.2689	20.7373	20.7114	21.1118	21.0367	NaN	20.5755	NaN	19.93					5	5	4	14	14	10.7	54.935	0	100.41	16453000	28	0.0792106	0.938446	0.0708739	0.170568	0.215435	0.809328	0.222244	0.453271	0.783292	0.275278	-1.08347	-1.56541	P28661	408
Napb	Beta-soluble NSF attachment protein	P28663	21.3803	21.561	20.6521	20.3037	21.1444	20.7287	21.5087	21.3078	21.4555	21.4808	20.8076	21.0479	21.4965	21.6951	21.1151	21.7007	21.4076	20.9048					9	9	8	42.6	42.6	38.9	33.557	0	73.818	30168000	39	0.0895413	0.930462	0.0857054	0.19455	0.132293	0.895197	0.0862986	0.253774	1.12637	0.195556	-0.709958	-1.79092	P28663	409
Kif5c;Kif5a	Kinesin heavy chain isoform 5C;Kinesin heavy chain isoform 5A	P28738;P33175	18.4553	18.6919	NaN	18.5578	NaN	NaN	NaN	18.5742	NaN	NaN	19.5047	NaN	18.8377	18.4383	NaN	NaN	NaN	18.5055					6	2	2	8.3	2.8	2.8	109.27	0	20.735	3350000	15	0	0.793265	-0.931128	0	0	0.91006	0.0686245	0	0	0.817017	-0.0802422	0	P28738;P33175	411
Kif2a	Kinesin-like protein KIF2A	P28740;TRE_0000287601-mRNA-1	19.6914	19.7618	19.8309	19.649	19.6016	19.9679	19.6899	19.7162	19.5795	20.1696	20.0891	NaN	19.3677	19.8352	NaN	NaN	NaN	NaN					4	4	4	5.1	5.1	5.1	79.755	0	25.182	8996200	9	2.0596	0.176034	-0.367999	-2.29993	0	0.908883	NaN	0	0.229857	0.79081	0.138052	0.419691	P28740	412
Pabpc1;Pabpc6;Pabpc2	Polyadenylate-binding protein 1;Polyadenylate-binding protein	P29341;Q9D4E6;Q62029;Q6PHQ9;Q8C7D3;A2A5N3	21.682	21.5125	21.54	21.5971	20.7958	21.6367	21.1384	21.5504	20.2904	21.5654	21.4656	21.1549	20.9257	21.0547	20.7804	20.9565	20.8706	20.6946					9	9	9	15.3	15.3	15.3	70.67	0	62.163	31103000	20	0.61114	0.624244	0.1829	0.780695	0.15009	0.875993	0.152535	0.318557	0.673305	0.416839	0.422947	1.0981	P29341;Q9D4E6;Q62029	413
Ftl1;Ftl2	Ferritin light chain 1;Ferritin light chain 2	P29391;P49945	19.9024	20.9165	20.8239	NaN	NaN	NaN	NaN	19.0631	NaN	NaN	NaN	NaN	NaN	18.722	NaN	NaN	NaN	NaN					4	4	4	27.3	27.3	27.3	20.802	0	29.35	8028300	8	0	0.792395	NaN	0	0	0.90543	NaN	0	0	0.816092	NaN	0	P29391;P49945	414
Ckmt1	Creatine kinase U-type, mitochondrial	P30275	22.808	23.1892	22.8076	22.2915	22.9823	23.4297	22.7514	23.7731	21.9786	23.8396	23.629	22.725	23.1226	23.4324	22.9153	23.8596	23.8808	24.5057					8	8	7	20.8	20.8	18.7	47.003	0	52.593	118380000	39	0.56349	0.507949	-0.462934	-0.996055	1.04426	0.294535	-1.24766	-1.88681	0.283292	0.729609	-0.255557	-0.551305	P30275	418
Hmgb2	High mobility group protein B2	P30681	NaN	20.987	NaN	NaN	20.6296	19.997	NaN	NaN	20.0836	NaN	NaN	NaN	NaN	NaN	NaN	NaN	NaN	NaN					2	2	2	9	9	9	24.162	0	13.791	7947400	4	0	0.786319	NaN	0	0	0.906599	NaN	0	0	0.80968	NaN	0	P30681	420
Slc6a11	Sodium- and chloride-dependent GABA transporter 3	P31650;TRE_0002158301-mRNA-1;TRE_0000293801-mRNA-1;TRE_0000306301-mRNA-1;P31649;P31651;O55192;Q61327;O35316;Q8VBW1	20.2125	20.1995	20.2292	NaN	NaN	20.7248	19.8962	20.9963	20.9063	NaN	20.2287	NaN	21.117	NaN	20.4907	21.964	20.4776	NaN					3	3	3	4	4	4	69.96	0	17.558	16263000	9	0	0.79065	-0.0149606	0	0.346752	0.67052	-0.62117	-0.760302	0	0.808762	-0.0790138	0	P31650	423
Dbi	Acyl-CoA-binding protein	P31786	23.3962	23.3825	21.7028	24.4658	23.5892	22.1915	23.545	23.5553	22.3362	22.1332	21.6865	23.1229	22.9228	23.7486	22.4867	23.0497	22.9246	23.3425					5	5	5	66.7	66.7	66.7	10	0	76.566	130370000	44	0.295158	0.708854	0.512971	0.637712	0.0317945	0.981607	0.0399068	0.0762757	0.182123	0.785741	0.362762	0.422502	P31786	424
Map2k1	Dual specificity mitogen-activated protein kinase kinase 1	P31938	NaN	21.0999	20.5958	NaN	NaN	NaN	NaN	20.2941	NaN	21.8865	22.18	NaN	21.8433	20.4434	NaN	NaN	NaN	20.6788					5	5	3	15.5	15.5	7.9	43.474	0	37.204	20555000	8	1.25537	0.157333	-1.18544	-3.02662	0	0.907755	-0.384705	0	0	0.807864	NaN	0	P31938	425
Scp2	Non-specific lipid-transfer protein	P32020	19.25	18.8993	20.0532	NaN	19.1634	19.8032	18.8327	18.5737	19.6444	19.2571	19.0864	NaN	19.2972	19.9413	NaN	18.9926	19.2588	19.1494					2	2	2	3.3	3.3	3.3	59.125	0	14.696	7133600	11	0.192031	0.822721	0.229049	0.419877	0.129197	0.8896	-0.116703	-0.270362	0.100816	0.904328	-0.135941	-0.245407	P32020	426
Ssb	Lupus La protein homolog	P32067	18.0632	NaN	18.8286	NaN	NaN	NaN	NaN	NaN	19.3973	NaN	19.2641	NaN	NaN	NaN	NaN	NaN	NaN	NaN					3	3	3	8.9	8.9	8.9	47.756	0	32.339	2334300	6	0	0.789781	-0.818223	0	0	0.911084	NaN	0	NaN	1	0	NaN	P32067	427
Pvalb	Parvalbumin alpha	P32848	24.1145	24.5139	24.2711	23.7923	23.4408	23.8291	24.0071	23.8272	24.1398	25.2719	23.83	24.8788	23.7382	23.9011	23.5139	24.3792	24.5287	24.4906					7	7	7	68.2	68.2	68.2	11.93	0	144.35	222290000	133	0.333343	0.691379	-0.360391	-0.66035	2.03034	0.188702	-0.47483	-2.3614	0.0631141	0.970132	-0.0303421	-0.113599	P32848	428
Wars	Tryptophan--tRNA ligase, cytoplasmic;T1-TrpRS;T2-TrpRS	P32921	20.5714	20.8609	21.2169	21.7062	21.645	21.8799	21.1246	21.4547	21.1013	21.5093	22.2254	20.2245	20.1583	22.5292	22.2636	21.3168	22.3219	22.2563					7	7	7	17.9	17.9	17.9	54.357	0	58.778	37901000	40	0.286923	0.725664	-0.436638	-0.611222	1.00647	0.341257	-0.738184	-1.66211	0.0422182	0.967955	0.0933342	0.109387	P32921	429
Ranbp1	Ran-specific GTPase-activating protein	P34022	NaN	NaN	NaN	NaN	NaN	NaN	NaN	NaN	NaN	NaN	20.4792	NaN	NaN	20.3505	NaN	20.0984	19.8582	19.7766					3	3	3	14.3	14.3	14.3	23.596	0	18.951	9064400	16	0	0.788914	NaN	0	0	0.911874	NaN	0	0	0.810586	NaN	0	P34022	431
Mif	Macrophage migration inhibitory factor	P34884	22.7364	23.2915	22.2493	22.4811	22.8852	22.4396	22.1743	23.5999	22.0289	22.8256	22.5009	20.3316	22.3217	22.4356	21.6636	22.7791	21.8249	22.4221					3	3	3	23.5	23.5	23.5	12.504	0	30.02	74251000	39	0.447696	0.550012	0.873053	0.930015	0.170798	0.834216	0.259007	0.384681	0.759787	0.365489	0.461641	1.21666	P34884	432
Rab5c	Ras-related protein Rab-5C	P35278;TRE_0001132601-mRNA-1	22.2487	22.3718	21.5135	22.5226	22.1309	NaN	22.0555	22.3349	21.9618	22.3605	21.4366	22.55	22.291	21.6701	22.1609	22.4447	21.7982	21.9601					7	7	4	42.1	42.1	27.3	23.412	0	59.135	55846000	29	0.0563264	0.969623	-0.0711021	-0.132655	0.0780846	0.951237	0.0497023	0.153291	0.410535	0.622511	0.286062	0.744213	P35278	436
Rab6a	Ras-related protein Rab-6A	P35279;TRE_0000091801-mRNA-1;Q8BHD0	20.8868	19.7057	NaN	19.9904	19.8285	NaN	NaN	NaN	18.9629	NaN	19.513	19.2929	NaN	NaN	NaN	NaN	NaN	NaN					9	3	3	48.6	23.1	23.1	23.59	0	33.071	7558500	13	0.560091	0.454048	0.893305	1.27485	0	0.913608	NaN	0	0	0.806973	NaN	0	P35279	437
Rab21	Ras-related protein Rab-21	P35282	19.8159	20.3239	NaN	20.1327	NaN	19.8886	NaN	NaN	19.4471	NaN	20.2545	NaN	NaN	20.5189	NaN	NaN	NaN	19.5659					2	2	2	9.9	9.9	9.9	24.106	0	13.338	8143300	12	0	0.788044	-0.184638	0	0	0.912441	-0.118879	0	0	0.811509	-0.508266	0	P35282	438
Rab18	Ras-related protein Rab-18	P35293	20.9506	21.3726	21.4722	21.0728	21.5958	NaN	NaN	20.8679	21.8272	21.8367	21.6208	21.2359	20.5179	21.136	20.503	21.7446	21.4823	21.9087					5	5	5	27.2	27.2	27.2	23.035	0	36.738	28293000	24	0.558796	0.568709	-0.299306	-0.886689	0.375623	0.675198	-0.364269	-0.740683	0.792529	0.328319	0.615324	1.42304	P35293	439
Pdha1	Pyruvate dehydrogenase E1 component subunit alpha, somatic form, mitochondrial	P35486	22.7656	22.763	22.5566	22.6471	22.4516	22.8089	22.7396	23.5819	22.2804	22.9582	23.2721	22.8384	22.4484	22.8714	22.5065	22.9851	23.1531	23.6447					9	9	9	22.6	22.6	22.6	43.231	0	81.343	93297000	82	1.05003	0.360494	-0.327849	-1.32899	0.386015	0.671151	-0.393671	-0.743602	0.0556572	0.969591	0.0270754	0.10106	P35486	440
Hal	Histidine ammonia-lyase	P35492	20.02	20.8651	19.8522	18.8083	21.2397	20.3255	23.0547	20.6698	21.0366	NaN	19.5544	20.8817	NaN	19.236	19.4736	21.0286	NaN	21.1					7	7	7	10.8	10.8	10.8	72.257	0	90.384	22803000	20	0.0140725	1	0.0277297	0.0375202	0.205429	0.793975	0.522726	0.494269	0.333423	0.619932	0.769681	0.754841	P35492	441
Fah	Fumarylacetoacetase	P35505	21.0435	21.9097	20.8796	21.2341	21.4294	21.7574	21.5661	21.8168	21.7835	22.0734	21.3707	21.0559	22.7922	21.1416	22.3513	21.673	NaN	21.5903					4	4	4	12.9	12.9	12.9	46.175	0	76.328	34803000	36	0.194499	0.822591	-0.222383	-0.412694	0.340714	0.810172	0.0904799	0.439075	0.529784	0.452168	-0.62139	-1.00796	P35505	442
Canx	Calnexin	P35564	21.9734	21.2016	22.0922	22.1058	21.9228	21.7296	21.3368	21.5768	21.9117	21.4359	21.3963	21.1566	22.0962	21.3697	21.5598	21.26	21.5141	21.3846					9	9	9	17.4	17.4	17.4	67.277	0	64.645	39570000	69	0.659687	0.459295	0.426096	1.08555	0.538261	0.639664	0.222155	0.787414	0.429423	0.630085	0.244181	0.711652	P35564	443
Prdx1	Peroxiredoxin-1	P35700	25.9331	26.346	26.1209	26.5479	25.8384	26.5494	26.0996	26.3873	26.4672	27.0897	26.5292	26.8401	26.6213	26.5209	26.4277	26.6915	26.1149	26.2062					11	11	10	57.8	57.8	57.8	22.176	0	93.311	1037500000	140	1.56773	0.146779	-0.686353	-2.27763	0.0312468	0.983415	-0.0195554	-0.062901	0.362674	0.685589	-0.211405	-0.615896	P35700	445
Cd81	CD81 antigen	P35762	NaN	NaN	NaN	NaN	NaN	NaN	NaN	NaN	NaN	NaN	NaN	NaN	NaN	NaN	20.3092	NaN	19.7993	20.4326					2	2	2	11.9	11.9	11.9	25.814	0.00077519	11.929	7083300	6	NaN	1	0	NaN	0	0.897148	NaN	0	0	0.815177	NaN	0	P35762	446
Rpl12	60S ribosomal protein L12	P35979;TRE_0001158301-mRNA-1	20.6253	21.0095	21.9989	22.0832	20.7062	22.3155	21	21.5844	22.3001	21.7213	20.3366	NaN	21.5172	20.5367	20.1467	20.5986	21.4965	21.1134					5	5	5	44.8	44.8	44.8	17.804	0	59.364	30050000	32	0.0856857	0.920541	0.182291	0.217417	0.539413	0.53488	0.558669	1.00268	0.68025	0.343435	0.968132	1.29631	P35979	449
Rpl18	60S ribosomal protein L18	P35980	22.1763	21.6609	22.6272	21.3335	21.7837	22.211	20.5594	21.8123	22.0018	21.9515	20.9751	NaN	21.085	20.4869	20.4177	21.2994	19.1871	NaN					5	5	5	28.2	28.2	28.2	21.644	0	46.243	34599000	28	0.569018	0.460432	0.691493	1.12968	0.517904	0.504757	1.21459	1.12429	1.55208	0.102795	1.11286	2.58656	P35980	450
Tagln	Transgelin	P37804	22.4281	20.2131	21.4846	22.4694	21.0319	21.9308	20.4712	19.9213	21.2019	NaN	NaN	NaN	NaN	NaN	NaN	20.3266	NaN	NaN					7	7	7	39.3	39.3	39.3	22.576	0	54.11	23541000	20	0	0.787185	NaN	0	0	0.899154	0.204837	0	0	0.814247	NaN	0	P37804	453
Hspa9	Stress-70 protein, mitochondrial	P38647	22.1682	22.5221	21.8128	22.4867	22.5305	21.7569	21.836	21.8492	21.3198	22.0235	21.5407	22.6123	22.3882	22.5149	22.8996	22.445	22.8135	22.2074					11	11	11	21.9	21.9	21.9	73.46	0	140.7	56217000	76	0.10569	0.918703	0.108872	0.23096	1.52747	0.182305	-0.820314	-2.35784	0.510407	0.541962	-0.342822	-0.869543	P38647	455
Dnm1	Dynamin-1	P39053	24.671	24.6737	24.3087	24.2275	24.6069	24.7596	24.5714	25.0477	24.6047	24.919	24.9799	24.9484	25.0411	25.3979	25.0936	25	25.1774	24.8677					25	25	17	33.1	33.1	24	97.802	0	258.41	346460000	217	1.50273	0.234052	-0.397941	-1.78846	0.702332	0.543072	-0.273795	-0.985525	1.54067	0.145263	-0.646176	-2.20252	P39053	456
Dnm2	Dynamin-2	P39054	21.3818	21.3755	21.6104	21.4564	21.3666	21.9015	20.5491	21.1681	21.798	21.6003	22.0303	21.764	21.7719	21.8565	21.5691	NaN	21.6453	21.4255					14	4	4	16	4.4	4.4	98.144	0	41.398	34017000	20	1.09328	0.346208	-0.342277	-1.38461	0.303132	0.727047	-0.363681	-0.63518	0.352143	0.726788	-0.157675	-0.55119	P39054	457
Tjp1	Tight junction protein ZO-1	P39447	18.0579	NaN	19.6401	NaN	NaN	NaN	18.0991	19.2892	NaN	18.9898	NaN	NaN	NaN	NaN	NaN	NaN	19.2799	17.5243					4	4	4	3.3	3.3	3.3	194.74	0	42.148	4776600	23	0	0.795012	-0.140747	0	0.0921268	0.899574	0.292053	0.25166	NaN	1	0	NaN	P39447	458
Alox15	Arachidonate 15-lipoxygenase	P39654	20.5184	20.4965	18.8387	19.5713	20.9266	NaN	NaN	19.8765	NaN	NaN	NaN	NaN	NaN	NaN	NaN	NaN	NaN	NaN					6	6	6	14	14	14	75.444	0	43.286	5924000	12	0	0.795898	NaN	0	0	0.898057	NaN	0	0	0.813332	NaN	0	P39654	459
Cap1	Adenylyl cyclase-associated protein 1	P40124	23.2911	22.8569	22.54	23.0415	23.0222	22.93	22.6196	22.9908	22.5864	22.3884	22.5081	22.9431	22.4674	22.3267	23.5287	21.5111	22.8697	23.0109					10	10	9	24.3	24.3	22.6	51.564	0	134.94	92306000	60	0.440822	0.63722	0.28279	0.753488	0.209834	0.800352	0.268329	0.450664	0.230035	0.76547	0.223583	0.464874	P40124	460
Tkt	Transketolase	P40142	25.1497	25.1677	25.3575	25.3178	25.1063	25.2209	25.0579	25.0948	25.6348	25.4587	25.1955	25.2527	25.4144	25.0687	25.6013	25.0225	25.4074	25.0328					26	26	26	48	48	48	67.63	0	239.11	463140000	224	0.302558	0.845038	-0.0773239	-0.379151	0.183074	0.864074	0.108279	0.332764	0.365106	0.730571	-0.146466	-0.547401	P40142	461
Cd82	CD82 antigen	P40237	NaN	19.4166	20.8838	20.1642	20.0117	19.9272	NaN	20.0599	NaN	19.9669	20.4883	20.0978	NaN	NaN	21.558	NaN	21.2957	NaN					3	3	3	12.8	12.8	12.8	29.628	0	37.675	11917000	19	0.0190954	1	-0.0341387	-0.0499868	0	0.896026	-1.23583	0	0	0.812415	-1.52365	0	P40237	462
Rpl28	60S ribosomal protein L28	P41105	NaN	NaN	NaN	20.5499	NaN	20.4286	NaN	NaN	20.0906	NaN	NaN	NaN	NaN	NaN	NaN	NaN	NaN	NaN					3	3	3	21.2	21.2	21.2	15.733	0	17.967	9443800	8	NaN	1	0	NaN	0	0.894978	NaN	0	0	0.831203	NaN	0	P41105	464
Eci1	Enoyl-CoA delta isomerase 1, mitochondrial	P42125	NaN	19.6419	19.0247	19.016	NaN	NaN	NaN	NaN	NaN	NaN	18.9506	NaN	NaN	NaN	NaN	NaN	NaN	NaN					2	2	2	10.4	10.4	10.4	32.25	0	35.239	3827500	10	0	0.798534	0.382674	0	NaN	1	0	NaN	0	0.844882	NaN	0	P42125	465
Sept2	Septin-2	P42208;TRE_0001296501-mRNA-1	22.4335	22.8079	22.3108	22.3853	22.143	22.2709	22.4323	22.3917	22.1516	23.5382	22.6077	22.9064	23.3593	22.5893	21.7792	22.77	23.1516	22.8281					8	7	7	30.5	26	26	41.525	0	139.24	75047000	76	0.733541	0.407218	-0.500068	-1.21256	1.7956	0.187855	-0.591382	-2.38928	0.268313	0.728059	-0.309558	-0.551294	P42208	467
Stat1	Signal transducer and activator of transcription 1	P42225	19.8148	19.0077	20.0826	19.6257	21.5143	19.9915	19.0506	19.5087	NaN	NaN	NaN	NaN	NaN	18.0952	NaN	NaN	NaN	NaN					4	4	4	6.5	6.5	6.5	87.196	0	29.592	7072400	13	0	0.797647	NaN	0	0	0.904577	NaN	0	0	0.852928	2.28198	0	P42225	468
Pura	Transcriptional activator protein Pur-alpha	P42669	NaN	NaN	20.3172	20.2086	NaN	NaN	20.2945	NaN	NaN	20.6491	20.4332	NaN	NaN	19.5071	NaN	NaN	20.0727	20.5193					2	2	2	10	10	10	34.883	0	14.862	10114000	15	0	0.79678	-0.223992	0	0	0.903403	-0.0015707	0	0	0.851909	0.701468	0	P42669	471
Cct8	T-complex protein 1 subunit theta	P42932	23.7735	24.1006	23.6971	23.8811	23.9919	23.4218	23.4065	23.9591	23.6396	23.7772	23.7114	23.9866	23.7826	23.7532	24.0282	23.5861	23.7865	23.8851					18	18	18	38.9	38.9	38.9	59.555	0	189.39	166890000	174	0.075618	0.970388	0.0320511	0.128723	0.174538	0.87662	-0.0841497	-0.297643	0.174273	0.877679	-0.0897274	-0.304063	P42932	472
Slc1a2	Excitatory amino acid transporter 2	P43006	21.9405	23.102	22.191	22.8851	22.7471	22.4417	23.0425	23.7506	22.391	23.5301	23.3629	22.1163	23.8368	23.0958	23.1034	23.8825	22.9518	23.0026					6	6	6	15.6	15.6	15.6	62.03	0	91.265	95049000	75	0.447629	0.568359	-0.591922	-0.885131	0.165454	0.845139	-0.217584	-0.365439	1.10432	0.209016	-0.654039	-1.728	P43006	473
Hist1h1e	Histone H1.4	P43274	22.5605	NaN	NaN	22.6428	22.4152	NaN	NaN	NaN	NaN	NaN	NaN	NaN	NaN	NaN	NaN	NaN	NaN	NaN					5	2	2	15.5	5.9	5.9	21.977	0	13.321	51517000	19	0	0.812878	NaN	0	NaN	1	0	NaN	0	0.850907	NaN	0	P43274	474
Hist1h1b	Histone H1.5	P43276	23.4299	23.508	23.0934	22.8787	23.6806	22.7674	NaN	23.1146	22.6709	NaN	21.2025	21.4681	NaN	20.4504	21.268	21.4354	21.5443	20.8156					2	2	2	10.3	10.3	10.3	22.576	0	14.029	68952000	27	2.73099	0.079	2.0085	6.88424	1.77364	0.0925714	1.6277	3.7296	1.73524	0.066069	2.24966	3.87632	P43276	475
Akr1b1	Aldose reductase	P45376	22.3172	22.0709	22.0266	22.2987	21.8304	21.6728	21.7343	21.7254	22.3123	22.5953	22.3097	22.2002	22.003	21.7492	21.8918	22.2639	21.7452	21.5335					8	8	8	25	25	25	35.732	0	62.581	51478000	24	0.707842	0.55088	-0.230179	-0.926447	0.0937171	0.930115	0.0764294	0.19539	0.0930134	0.938339	0.0526021	0.174301	P45376	477
Cfl2	Cofilin-2	P45591	21.7492	21.8071	21.4457	21.8911	20.8513	21.9227	22.0084	21.6581	21.2467	21.9753	22.3999	23.2273	21.9374	22.2653	22.7133	21.4246	22.3144	22.0729					6	5	5	43.4	36.7	36.7	18.709	0	39.862	48142000	27	1.05999	0.234771	-0.866887	-1.78992	0.362302	0.693838	-0.299592	-0.673207	0.833081	0.281195	-0.750312	-1.44934	P45591	478
Fkbp2	Peptidyl-prolyl cis-trans isomerase FKBP2	P45878	21.125	21.3646	21.0042	20.7666	NaN	20.7929	20.4117	21.5946	20.2272	21.2375	20.9456	20.5044	NaN	20.2122	21.094	20.154	NaN	21.001					2	2	2	19.3	19.3	19.3	15.344	0	20.74	20597000	24	0.492331	0.616464	0.26876	0.795238	0.0914626	0.913842	0.167	0.226665	0.0963721	0.913595	0.126677	0.23411	P45878	479
Syt2;Syt1	Synaptotagmin-2;Synaptotagmin-1	P46097;P46096;Q9R0N5	19.3806	NaN	NaN	17.694	19.3043	NaN	NaN	20.5428	NaN	NaN	18.832	NaN	NaN	18.8628	NaN	21.3317	NaN	NaN					4	4	4	11.4	11.4	11.4	47.262	0	39.562	5477400	10	0	0.837458	0.548687	0	0	0.900227	-0.788889	0	0	0.849897	-0.363612	0	P46097;P46096	480
Nsf	Vesicle-fusing ATPase	P46460;TRE_0001055101-mRNA-1;TRE_0000363601-mRNA-1	24.8023	24.9089	24.2396	24.3804	25.1907	24.9677	24.7058	25.5362	24.8476	25.7728	25.6221	25.0215	25.7033	25.8895	25.524	25.9013	25.7858	25.4187					26	26	26	40.7	40.7	40.7	82.613	0	258.72	447070000	271	1.24694	0.181875	-0.821898	-2.00727	1.07137	0.334215	-0.672087	-1.7021	1.50708	0.12636	-0.859337	-2.36286	P46460	481
Psmc2	26S protease regulatory subunit 7	P46471	22.0156	21.113	21.2613	21.7855	21.1992	21.1179	20.6529	20.4902	20.7119	NaN	NaN	NaN	NaN	NaN	NaN	21.0591	NaN	NaN					7	7	7	19.6	19.6	19.6	48.647	0	63.281	22117000	24	0	0.836487	NaN	0	0	0.902316	-0.440801	0	0	0.848886	NaN	0	P46471	482
Rab11b;Rab11a	Ras-related protein Rab-11B;Ras-related protein Rab-11A	P46638;P62492;TRE_0000538001-mRNA-1;Q9WTL2	22.7783	22.7154	23.2767	22.4818	22.4274	22.988	22.7957	23.001	23.32	22.4843	22.9197	22.9239	22.9637	22.7458	22.7387	22.6497	22.7091	22.6217					9	9	9	44	44	44	24.489	0	62.568	83264000	55	0.255011	0.81748	0.147479	0.447227	1.15121	0.364533	0.378719	1.48689	0.402837	0.680829	-0.183668	-0.626515	P46638;P62492	483
Ina	Alpha-internexin	P46660	27.0289	26.9662	26.5226	25.9204	27.1837	27.5433	25.9018	27.5039	27.1504	27.4693	28.0626	25.9007	28.2461	27.9896	27.8721	27.9329	27.625	27.6591					33	26	26	56.3	50.5	50.5	55.382	0	323.31	1833700000	337	0.173934	0.833736	-0.304991	-0.399053	0.829698	0.363352	-0.886993	-1.48917	1.07515	0.168713	-1.15351	-1.90878	P46660	484
Adss	Adenylosuccinate synthetase isozyme 2	P46664	NaN	20.6798	20.1113	20.4397	20.6155	NaN	20.9466	19.9563	NaN	NaN	NaN	NaN	NaN	NaN	NaN	NaN	NaN	NaN					7	6	6	23.5	20.4	20.4	50.02	0	42.383	12265000	14	0	0.835518	NaN	0	0	0.901263	NaN	0	0	0.847876	NaN	0	P46664	485
Aldh2	Aldehyde dehydrogenase, mitochondrial	P47738;TRE_0000773201-mRNA-1	22.076	22.0972	21.8974	21.9727	21.9811	21.9388	20.5052	21.6778	22.5247	22.5614	21.7189	21.8934	21.5797	21.9908	NaN	21.3951	NaN	NaN					9	9	8	19.5	19.5	17.9	56.537	0	60.292	40235000	36	0.0443733	0.985597	-0.0343653	-0.0942977	0	1	0.174145	0	0.481956	0.643335	0.178923	0.704099	P47738	488
Aldh3a2	Fatty aldehyde dehydrogenase	P47740	19.6528	20.0222	NaN	20.0254	19.7432	19.9319	NaN	19.5257	NaN	NaN	NaN	19.7081	NaN	19.6281	NaN	NaN	20.4975	19.7899					4	4	4	11	11	11	53.97	0	26.62	8428500	10	0	0.834542	0.129388	0	0	1	-0.618021	0	0	0.846874	0.272086	0	P47740	489
Capza2	F-actin-capping protein subunit alpha-2	P47754	22.4065	20.1618	22.2365	21.848	22.1246	21.1338	20.8265	21.6701	22.444	NaN	NaN	23.0379	21.4326	21.7848	21.9165	20.5028	21.8417	21.5813					4	4	3	19.2	19.2	15.7	32.967	0	29.178	39690000	20	0	0.833578	-1.43634	0	0.211038	0.794517	0.338262	0.468895	0.00921231	1	-0.00919787	-0.0214594	P47754	491
Capzb	F-actin-capping protein subunit beta	P47757;TRE_0000642501-mRNA-1	22.1273	22.0139	21.2215	21.5702	21.9449	21.597	22.0746	21.4985	21.5052	21.727	22.2169	21.8035	20.6963	22.2408	19.2522	21.3174	21.5782	22.0308					6	6	6	22.4	22.4	22.4	31.345	0	47.165	39652000	28	0.147701	0.887307	-0.128207	-0.303077	0.0622213	0.965879	0.0506344	0.132336	0.486614	0.451964	0.974237	1.00302	P47757	492
Pfkm	ATP-dependent 6-phosphofructokinase, muscle type	P47857	22.9755	23.1211	23.5229	23.0212	22.8385	23.0808	23.3987	23.2179	23.0179	23.5747	23.3742	23.8213	22.6591	23.1989	24.1707	23.3321	23.9321	23.9591					10	10	8	15	15	12.4	85.268	0	108.44	125530000	99	0.854647	0.395039	-0.383603	-1.2431	1.07143	0.348104	-0.529572	-1.59356	0.333669	0.656246	-0.362696	-0.661574	P47857	496
Rpl6	60S ribosomal protein L6	P47911	22.4575	22.2875	22.7188	21.9824	22.0638	22.1998	21.5562	23.1117	22.9063	21.0053	21.8085	21.8211	21.7362	20.7035	22.1489	NaN	22.089	22.1571					6	6	6	21.6	21.6	21.6	33.509	0	37.093	51705000	22	1.46972	0.140691	0.94298	2.37163	0.244694	0.760833	0.401709	0.550014	0.564705	0.441083	0.552486	1.03362	P47911	497
Rpl5	60S ribosomal protein L5	P47962	21.835	20.543	20.9357	20.6144	21.7894	20.5818	19.7418	21.1238	20.184	20.5666	19.1732	20.9035	20.2339	20.4921	20.8734	19.6189	21.0375	NaN					6	6	6	24.6	24.6	24.6	34.4	0	38.889	20987000	16	0.611428	0.417324	0.890155	1.18175	0.00935979	0.99979	0.0216354	0.0255798	0.454188	0.544615	0.462083	0.858124	P47962	499
Rpl13	60S ribosomal protein L13	P47963	21.8053	20.5736	22.3609	22.1293	21.828	22.566	21.1279	21.8308	22.0682	21.6797	20.6276	NaN	21.361	20.6689	21.2075	21.4607	20.8471	21.1119					5	5	5	24.2	24.2	24.2	24.305	0	63.745	35847000	43	0.203796	0.812067	0.426312	0.480889	0.736323	0.424971	0.535761	1.23569	1.66301	0.0973818	1.09531	2.73901	P47963	500
Anxa5	Annexin A5	P48036	26.5109	26.2396	26.1707	26.2126	25.8581	25.8331	25.9985	25.7414	26.1475	26.492	26.0185	26.6174	26.3898	25.8869	26.5596	25.3218	26.3662	25.8836					15	15	15	50.5	50.5	50.5	35.752	0	286.65	836030000	256	0.119689	0.915748	-0.0688979	-0.22237	0.118222	0.893955	0.105272	0.24815	0.587407	0.497401	-0.310823	-0.924464	P48036	502
Lmna	Prelamin-A/C;Lamin-A/C	P48678	21.9445	22.0035	21.9338	22.1548	22.1201	21.8525	21.6387	21.7486	22.1324	22.7456	21.8842	21.2245	21.9262	21.9325	20.7499	22.0131	21.0756	21.1669					10	10	10	16.8	16.8	16.8	74.237	0	68.794	43901000	37	0.00682627	1	0.00916926	0.016951	0.559872	0.549484	0.421391	0.971183	0.554391	0.45331	0.506254	1.00333	P48678	505
Hspa4l	Heat shock 70 kDa protein 4L	P48722	22.6799	22.9784	22.4712	22.8625	22.7573	23.0186	22.9025	23.1751	22.4193	21.9076	23.7664	22.0328	21.6017	23.9077	22.9965	24.0879	23.7051	24.4688					18	16	16	27.8	24.2	24.2	94.381	0	183.02	108330000	89	0.0805535	0.929682	0.140919	0.196373	1.7998	0.0885926	-1.25501	-3.04508	0.0218488	0.998648	0.0441856	0.0570267	P48722	506
Cbr1	Carbonyl reductase [NADPH] 1	P48758	20.3557	20.5329	20.8804	20.4244	20.9429	21.2364	NaN	20.9591	21.1937	21.7577	21.7039	21.3038	21.694	21.3275	21.4569	21.5006	21.5285	20.8981					3	3	3	10.5	10.5	10.5	30.641	0	19.284	24635000	17	2.04665	0.0805556	-0.998779	-3.21833	0.331369	0.735418	-0.232662	-0.613049	1.12811	0.208219	-0.624903	-1.73339	P48758	507
Gstm5	Glutathione S-transferase Mu 5	P48774	21.767	21.8313	22.2042	21.7845	21.1557	21.4723	21.4999	21.308	21.6126	22.1039	22.4136	22.3112	22.3036	22.3115	21.9293	22.8138	22.768	22.6434		+		lumbar_infected_lumbar_controls	10	9	9	45.5	41.5	41.5	26.635	0	78.152	51067000	57	0.9779	0.379378	-0.342065	-1.29607	3.61098	0	-1.26825	-6.26395	1.48898	0.14575	-0.710611	-2.21351	P48774	509
Slc25a4	ADP/ATP translocase 1	P48962;Q3V132;TRE_0000772001-mRNA-1	24.7279	24.7491	25.7357	23.9202	24.8298	24.25	25.5432	24.4984	25.5039	25.2156	26.0472	25.3107	25.912	25.8671	25.9152	25.6835	25.7664	25.5358			+	thoracic_infected_thoracic_controls	12	12	6	38.9	38.9	20.8	32.904	0	99.883	442120000	125	0.462491	0.578575	-0.45359	-0.865992	0.619101	0.503124	-0.480056	-1.07043	2.3776	0.0137778	-1.56481	-4.27168	P48962	510
Epx	Eosinophil peroxidase;Eosinophil peroxidase light chain;Eosinophil peroxidase heavy chain	P49290;P11247	23.9732	24.4933	23.134	22.5349	24.3599	22.4587	21.1684	24.3182	23.1951	NaN	21.5544	NaN	NaN	NaN	NaN	NaN	NaN	NaN					15	15	15	20.7	20.7	20.7	81.379	0	121.25	90556000	55	0	0.839323	2.3125	0	0	1	NaN	0	0	0.845879	NaN	0	P49290	511
Hnrnpa1	Heterogeneous nuclear ribonucleoprotein A1;Heterogeneous nuclear ribonucleoprotein A1, N-terminally processed	P49312	21.8157	21.2172	21.283	21.8947	21.7089	21.7899	21.1685	20.7473	21.9936	20.2682	20.2499	20.4894	20.1087	20.1249	20.0103	20.4971	NaN	NaN			+	thoracic_infected_thoracic_controls	7	7	7	29.4	29.4	29.4	34.196	0	65.466	29798000	29	2.2425	0.0742857	1.10278	3.6215	0	1	0.80607	0	4.92309	0	1.71653	10.4273	P49312	512
Cdk5	Cyclin-dependent-like kinase 5	P49615;TRE_0000942901-mRNA-1;Q04899;TRE_0000214401-mRNA-1;TRE_0001359701-mRNA-1;Q14AX6;Q8K0D0;Q04735;O35495;Q3V3A1;TRE_0001292401-mRNA-1;Q99J95;P97377;Q64261;P30285;Q80YP0;P11440;Q69ZA1	20.8083	20.8841	20.9208	20.9503	20.699	21.2887	20.1634	20.4303	21.3473	20.22	21.5858	NaN	21.6809	21.3124	20.6435	21.1557	20.6587	20.5191					6	6	6	19.2	19.2	19.2	33.288	0	49.181	22053000	37	0.0203669	1	-0.0318626	-0.0521645	0.116839	0.893569	-0.13083	-0.257907	0.267367	0.744205	-0.232977	-0.519571	P49615	513
Psma2	Proteasome subunit alpha type-2	P49722	21.0251	21.4928	21.6782	21.1947	20.4711	21.3916	22.9228	21.6852	21.8817	22.0388	21.0917	20.7972	21.9717	21.0164	20.861	21.761	20.6011	20.6764					5	5	5	29.1	29.1	29.1	25.926	0	37.72	35678000	42	0.0744605	0.939836	0.089475	0.171418	1.00602	0.3284	1.15038	1.80732	0.232216	0.763583	-0.263897	-0.48336	P49722	514
S100b	Protein S100-B	P50114	24.702	23.3526	24.1459	25.0662	23.8883	24.7295	25.0771	24.2516	23.692	NaN	23.6809	22.7574	23.3964	24.1162	23.8785	21.8874	24.3821	23.536					3	3	3	40.2	40.2	40.2	10.728	0	40.781	234920000	49	0.585444	0.439514	0.847687	1.19137	0.570321	0.470007	1.07174	1.14541	0.868829	0.266557	0.764283	1.50063	P50114	517
Ahcy	Adenosylhomocysteinase	P50247	22.809	23.177	23.0042	23.1858	22.2297	23.1208	23.0774	22.9817	22.8357	22.6161	23.053	23.2455	22.5928	23.2257	23.3762	22.4618	22.9918	23.1792					12	12	12	34	34	34	47.688	0	98.446	95493000	74	0.0398838	0.994541	0.0251567	0.0800118	0.143356	0.890481	0.0873413	0.267897	0.218678	0.768193	-0.219463	-0.447136	P50247	518
Gdi1	Rab GDP dissociation inhibitor alpha	P50396	23.1137	23.5296	23.0942	23.6275	23.3732	23.2359	22.7608	23.5165	22.7394	23.6587	23.7733	23.5826	24.041	24.1394	23.2777	23.7958	23.5036	23.1395					16	11	11	42.3	31.5	31.5	50.521	0	117.2	146200000	103	1.30834	0.267634	-0.425701	-1.68647	0.676387	0.471106	-0.474059	-1.13321	0.619276	0.443401	-0.407176	-1.02954	P50396	519
Atp6v1a	V-type proton ATPase catalytic subunit A	P50516;TRE_0000827401-mRNA-1	24.4387	24.6755	24.168	24.0243	24.3316	24.3637	24.2378	24.9634	24.244	25.0395	24.5443	24.2488	24.9518	24.9757	24.7357	25.0629	24.7647	24.9309					25	25	25	53	53	53	68.325	0	320.66	283480000	201	0.268598	0.792025	-0.183507	-0.491534	0.789972	0.423772	-0.437756	-1.23034	2.0922	0.0951538	-0.647846	-2.78746	P50516	521
Atp6v1e1	V-type proton ATPase subunit E 1	P50518;Q9D593	22.694	22.2	22.5701	22.1004	22.3703	21.7355	22.3076	22.2705	22.7302	23.1024	22.4765	22.3931	22.79	22.2533	22.5703	22.3515	22.5924	22.7973					8	8	8	32.7	32.7	32.7	26.157	0	80.994	65353000	59	0.249797	0.813306	-0.16931	-0.459407	0.299314	0.792289	-0.144299	-0.487867	0.908321	0.317129	-0.469124	-1.37551	P50518	522
Pa2g4	Proliferation-associated protein 2G4	P50580	21.3631	20.7126	21.3821	20.8628	21.1252	21.1764	20.1085	20.3777	20.7518	20.5964	NaN	19.8253	19.9201	20.0422	20.2493	19.4773	20.0081	NaN			+	thoracic_infected_thoracic_controls	7	7	7	18.5	18.5	18.5	43.698	0	48.798	18510000	27	0.990971	0.247472	0.941773	1.8682	0.918198	0.350386	0.669962	1.62757	2.70596	0.0210909	0.984228	4.15948	P50580	524
Rab7a	Ras-related protein Rab-7a	P51150	22.5384	22.0875	22.4337	23.1136	21.9939	22.645	21.4477	22.2575	22.0139	22.2243	22.0959	22.3808	22.5235	21.5227	22.1076	22.0476	22.1154	21.7656					8	8	8	44.9	44.9	44.9	23.489	0	63.532	58812000	41	0.305911	0.814656	0.119563	0.461274	0.0950314	0.928707	-0.0698471	-0.192578	0.540208	0.455529	0.53287	0.995074	P51150	526
Acadl	Long-chain specific acyl-CoA dehydrogenase, mitochondrial	P51174	20.8528	19.883	20.6909	20.9151	19.9787	20.0781	20.9895	20.3168	20.0029	20.4946	20.3216	20.9082	20.3073	20.7969	NaN	20.116	21.8375	NaN					5	5	5	14	14	14	47.907	0	54.735	19136000	19	0.102952	0.91526	-0.0992406	-0.222128	0.284076	0.727563	-0.54038	-0.640667	0.20179	0.786924	-0.228118	-0.434865	P51174	527
Hsd17b4	Peroxisomal multifunctional enzyme type 2;(3R)-hydroxyacyl-CoA dehydrogenase;Enoyl-CoA hydratase 2	P51660	21.4861	21.2419	21.321	21.1455	21.1405	21.5712	21.1653	21.3555	20.6775	19.8112	20.5996	NaN	20.6199	20.8295	21.1528	NaN	21.0849	21.0513					7	7	7	10.9	10.9	10.9	79.481	0	52.711	24500000	37	1.46901	0.125039	1.14425	2.80356	0.00245878	1	-0.00200431	-0.00555246	0.927809	0.32704	0.418343	1.34636	P51660	528
Gss	Glutathione synthetase	P51855	20.643	21.6173	20.4426	21.1446	20.7443	21.3455	21.6433	20.7726	21.1412	21.4907	20.289	21.7945	NaN	21.3526	21.3511	21.0987	20.8016	20.3794					6	6	6	14.3	14.3	14.3	52.246	0	48.114	25020000	36	0.189779	0.822794	-0.290387	-0.423559	0.579436	0.537452	0.42579	0.996085	0.499754	0.576052	-0.273685	-0.834017	P51855	529
Atp6v0d1	V-type proton ATPase subunit d 1	P51863	NaN	19.743	19.2892	19.8545	19.4224	19.4188	19.1006	19.7328	NaN	NaN	19.4634	NaN	NaN	19.2507	NaN	20.8834	NaN	NaN					2	2	2	6.8	6.8	6.8	40.301	0	13.397	7540200	9	0	0.838418	0.0527201	0	0	1	-1.46665	0	0	0.858012	0.314514	0	P51863	530
Fabp7	Fatty acid-binding protein, brain	P51880	20.947	20.1817	21.5594	22.4565	20.499	NaN	21.6468	19.9006	21.1308	NaN	19.4408	18.9597	19.1208	18.8581	19.9379	18.757	20.115	NaN					4	4	4	33.3	33.3	33.3	14.893	0	81.585	23356000	36	1.27754	0.143268	1.69576	2.6298	0.742863	0.375183	1.45671	1.55198	1.08767	0.162309	2.17218	2.30677	P51880	531
Slc25a5	ADP/ATP translocase 2;ADP/ATP translocase 2, N-terminally processed	P51881	23.9883	22.847	24.2156	23.6599	23.6548	24.6658	23.5175	24.3335	22.5999	23.5656	23.6901	24.0514	22.2824	22.7596	23.3663	23.8227	23.6538	24.7922					11	5	5	34.9	16.8	16.8	32.931	0	38.632	165410000	53	0.0664849	0.947792	-0.0853882	-0.15588	0.420989	0.614116	-0.605925	-0.849076	1.21698	0.155367	1.19076	2.12737	P51881	532
Apod	Apolipoprotein D	P51910	18.9485	18.5296	19.8295	22.6779	19.371	18.9404	19.0949	18.8058	NaN	NaN	NaN	NaN	NaN	19.6502	NaN	NaN	NaN	19.0982					2	2	2	13.2	13.2	13.2	21.53	0	14.666	12310000	6	0	0.832648	NaN	0	0	1	-0.147861	0	0	0.856981	0.679546	0	P51910	533
Tst	Thiosulfate sulfurtransferase	P52196	20.0622	NaN	NaN	NaN	NaN	20.3809	NaN	21.0038	NaN	19.8277	20.7869	21.2901	21.127	21.0317	NaN	20.6253	21.2495	21.4886					5	5	5	20.5	20.5	20.5	33.466	0	34.388	15237000	13	0	0.831679	-0.572695	0	0	0.971848	-0.117321	0	0	0.855952	-0.698465	0	P52196	534
Pkm	Pyruvate kinase PKM	P52480;TRE_0000745701-mRNA-1;P53657	28.2316	28.2219	28.2251	28.2244	28.4792	28.0903	28.418	28.4792	28.0919	28.3087	28.2115	28.6082	28.5952	28.3128	28.7117	28.6257	28.6512	28.7345					38	38	38	71.4	71.4	71.4	57.844	0	323.31	3972900000	450	0.556478	0.674489	-0.149903	-0.683223	1.28247	0.348617	-0.340778	-1.51722	0.771041	0.440125	-0.275245	-1.04098	P52480	535
Hrsp12	Ribonuclease UK114	P52760	22.6435	22.984	22.9951	23.2945	22.8401	23.2574	22.1605	21.9712	22.0456	23.0345	22.8339	23.2562	23.5831	21.663	23.709	22.5685	22.22	23.162					6	6	6	59.3	59.3	59.3	14.255	0	55.801	81835000	48	0.425492	0.71667	-0.167325	-0.624546	0.988262	0.34441	-0.591099	-1.55377	0.0754934	0.92718	0.145595	0.187174	P52760	537
Rpl10a	60S ribosomal protein L10a	P53026	20.9079	21.092	20.7703	21.1475	20.8996	20.9358	NaN	20.5788	21.6086	NaN	20.6037	NaN	20.4019	20.1917	21.1661	NaN	20.6103	20.6511					5	5	5	25.3	25.3	25.3	24.916	0	32.905	19859000	15	0	0.824078	0.319728	0	0.333742	0.686995	0.463011	0.75251	0.595976	0.453278	0.407739	1.00431	P53026	538
Pitpna	Phosphatidylinositol transfer protein alpha isoform	P53810	20.8899	20.8843	20.1451	20.8917	20.6935	19.2874	21.2405	20.8991	20.8933	NaN	20.5779	NaN	21.0847	NaN	20.7441	20.825	20.4538	NaN					5	5	5	24.7	24.7	24.7	31.893	0	38.059	18526000	25	0	0.823129	0.0618432	0	0.78469	0.454236	0.371569	1.22748	0.379749	0.585099	-0.623503	-0.81591	P53810	540
Rab2a;Rab2b	Ras-related protein Rab-2A;Ras-related protein Rab-2B	P53994;P59279;TRE_0000641301-mRNA-1;TRE_0001446001-mRNA-1	20.8892	20.0004	21.6902	21.4667	20.2741	22.4357	20.3435	20.7708	NaN	20.809	21.5898	NaN	NaN	20.7827	NaN	20.2973	NaN	21.2311					6	6	6	38.7	38.7	38.7	23.547	0	79.138	23826000	23	0.181596	0.823803	-0.339444	-0.427535	0.139156	0.875072	-0.207013	-0.337444	0	0.854945	0.609489	0	P53994;P59279;TRE_0000641301-mRNA-1	542
Stmn1	Stathmin	P54227	22.458	21.6652	22.3865	22.3469	22.8947	23.0384	22.3923	22.0626	21.5293	22.0045	22.4397	22.5174	21.8953	23.3782	23.2936	22.4428	23.0039	23.2216					4	4	3	24.2	24.2	18.1	17.274	0	36.011	75943000	39	0.193059	0.845684	-0.150672	-0.377348	1.22847	0.254588	-0.89468	-2.02371	0.0634125	0.953878	-0.0957457	-0.153206	P54227	544
Psmc4	26S protease regulatory subunit 6B	P54775;TRE_0002188501-mRNA-1;TRE_0001811801-mRNA-1	20.2826	20.1273	20.2218	19.6779	20.4083	NaN	19.7567	20.3916	19.5635	19.2109	19.098	19.4877	NaN	19.8525	NaN	19.8012	19.7756	NaN					3	3	3	6.2	6.2	6.2	47.408	0	19.906	10668000	12	2.79464	0.0664615	0.94504	4.21382	0.128271	0.888141	0.115554	0.273134	0	0.853921	0.190617	0	P54775	546
Adsl	Adenylosuccinate lyase	P54822	NaN	NaN	NaN	19.0532	NaN	NaN	20.2011	NaN	19.5985	18.9784	19.0223	NaN	20.2189	19.6382	NaN	19.7729	19.217	19.3927					2	2	2	4.1	4.1	4.1	54.866	0	12.793	7390500	16	0	0.822191	NaN	0	0.601757	0.523361	0.438926	1.07402	0	0.837009	-0.875373	0	P54822	547
Slc12a2	Solute carrier family 12 member 2	P55012	23.525	23.5767	23.4342	23.3632	23.1415	22.6919	23.5672	23.4037	23.1275	23.4252	23.5743	23.164	23.6109	23.8925	23.3547	23.7917	23.088	23.2557					16	16	16	15.6	15.6	15.6	131.03	0	174.29	131300000	104	0.416265	0.762652	0.124135	0.547008	0.0165153	0.99351	-0.0123456	-0.0354743	1.03542	0.23677	-0.553836	-1.57695	P55012	548
Adk	Adenosine kinase	P55264	19.2267	19.6059	20.013	19.2016	NaN	20.0507	19.7252	19.7588	20.5279	NaN	20.152	20.0808	20.0394	20.2982	20.2689	NaN	NaN	19.9818					3	3	3	8.9	8.9	8.9	40.148	0	19.55	9673900	13	0.727883	0.406388	-0.5012	-1.2711	0	0.97773	0.0222403	0	0.738222	0.351487	-0.576	-1.32833	P55264	551
Atp5j2	ATP synthase subunit f, mitochondrial	P56135	21.5868	22.3016	21.2557	21.5838	22.0885	22.6806	22.0148	23.402	21.3569	22.5853	NaN	NaN	21.5331	22.0967	22.4185	20.1202	22.0407	23.2689					3	3	3	36.4	36.4	36.4	10.344	0	21.078	52934000	21	0	0.821246	-0.870567	0	0.152515	0.837282	0.447959	0.374326	0.0881751	0.91998	0.101526	0.199396	P56135	554
Acyp2	Acylphosphatase-2	P56375	21.5803	21.0999	21.3978	21.9232	21.435	21.6078	21.393	20.9671	21.0778	20.4917	21.3292	20.8935	20.9323	21.5302	21.7521	21.2361	21.2521	20.2778					4	4	4	42.5	42.5	42.5	11.877	0	44.765	28948000	38	0.746752	0.407925	0.454521	1.19787	0.257116	0.784327	0.223995	0.501675	0.369792	0.663365	0.2505	0.653239	P56375	556
Atp5e	ATP synthase subunit epsilon, mitochondrial	P56382	21.1136	21.5285	20.6375	20.4032	21.4141	21.1308	NaN	21.25	21.2286	NaN	21.2789	21.18	21.9396	20.8066	NaN	22.5306	21.8832	20.9708					3	3	3	44.2	44.2	44.2	5.8378	0	17.153	27095000	11	0.148184	0.886091	-0.136274	-0.313752	0.385342	0.638714	-0.555521	-0.811979	0.263531	0.724886	-0.390434	-0.57938	P56382	559
Usp5	Ubiquitin carboxyl-terminal hydrolase 5	P56399	22.8705	22.7852	23.0358	22.7927	22.668	22.7066	23.2643	22.2351	22.5452	22.9794	22.9856	22.8392	23.1322	22.7646	22.5529	22.8078	22.895	22.2924					12	12	12	16.9	16.9	16.9	95.832	0	106.76	83765000	92	0.160907	0.929439	-0.0375938	-0.20024	0.0152497	0.99444	0.0164839	0.0359799	0.210652	0.852524	-0.0941308	-0.344549	P56399	563
Atp5b	ATP synthase subunit beta, mitochondrial	P56480;TRE_0000986501-mRNA-1	26.9378	26.5369	26.7166	26.6473	26.2859	26.404	26.7129	27.2361	25.8609	26.9793	26.9901	26.7833	26.9516	26.7528	26.965	27.3709	27.384	27.2412					18	18	18	45.4	45.4	45.4	56.3	0	315.71	1376700000	326	0.62898	0.614389	-0.187167	-0.799885	0.838357	0.377064	-0.728704	-1.4478	1.60676	0.167724	-0.444045	-1.95957	P56480	564
Slc1a3	Excitatory amino acid transporter 1	P56564	NaN	17.4922	19.528	NaN	NaN	19.6551	NaN	20.9248	19.9762	NaN	20.9926	19.8272	21.2253	21.0121	NaN	20.1716	19.7346	19.2718					2	2	2	6.4	6.4	6.4	59.622	0	33.184	10687000	20	0.607801	0.39342	-1.8998	-1.4925	0.631161	0.451969	0.724472	1.23357	0	0.836052	-1.46361	0	P56564	565
S100a1	Protein S100-A1	P56565	NaN	NaN	19.6946	18.7473	NaN	NaN	20.4523	19.9192	19.9398	NaN	20.4939	19.2346	NaN	20.4978	19.6833	NaN	19.4976	19.8421					2	2	2	19.1	19.1	19.1	10.505	0	74.884	8132000	26	0	0.820303	-0.169614	0	0.715249	0.465459	0.433936	1.20821	0	0.835077	-1.34325	0	P56565	566
Pdcd5	Programmed cell death protein 5	P56812	20.2002	20.2221	20.3528	20.0437	19.9107	18.9621	20.0654	20.0867	NaN	NaN	18.9423	NaN	NaN	20.2721	19.5277	19.3948	18.5817	19.7926					4	4	4	36.5	36.5	36.5	14.275	0	44.521	10231000	24	0	0.819362	1.31608	0	0.762308	0.395729	0.819681	1.46343	0.187013	0.791653	-0.261031	-0.421126	P56812	567
Fus;Taf15	RNA-binding protein FUS	P56959;Q8BQ46	19.3393	NaN	NaN	20.0044	NaN	NaN	NaN	18.8533	NaN	NaN	NaN	NaN	18.5186	18.5461	NaN	NaN	NaN	NaN					4	4	4	7.1	7.1	7.1	52.673	0	23.74	3526100	4	0	0.818424	NaN	0	0	0.97531	NaN	0	0	0.834105	1.47211	0	P56959;Q8BQ46	568
Ncstn	Nicastrin	P57716	18.1744	NaN	18.4868	18.5126	NaN	NaN	NaN	NaN	NaN	NaN	NaN	NaN	NaN	NaN	NaN	NaN	NaN	NaN					3	3	3	4.9	4.9	4.9	78.491	0	18.613	1850700	8	0	0.817506	NaN	0	NaN	1	0	NaN	0	0.833136	NaN	0	P57716	569
Atp6v1d	V-type proton ATPase subunit D	P57746	NaN	NaN	NaN	NaN	NaN	NaN	NaN	NaN	NaN	NaN	NaN	NaN	NaN	NaN	NaN	NaN	20.9609	20.6623					4	4	4	17.4	17.4	17.4	28.369	0	53.946	10307000	15	NaN	1	0	NaN	0	0.963258	NaN	0	NaN	1	0	NaN	P57746	570
Erp29	Endoplasmic reticulum resident protein 29	P57759	20.5373	NaN	21.1016	20.7416	NaN	20.6317	NaN	NaN	19.9906	NaN	NaN	NaN	NaN	NaN	NaN	NaN	NaN	NaN					4	4	4	17.9	17.9	17.9	28.823	0	26.371	9317400	12	0	0.816571	NaN	0	0	0.970768	NaN	0	0	0.832168	NaN	0	P57759	571
Eef1d	Elongation factor 1-delta	P57776	22.275	21.7427	22.3218	22.3318	21.799	21.4933	20.6257	21.9313	21.3964	21.0213	21.4868	21.389	21.896	21.8419	21.47	21.0767	20.697	20.1581					6	6	6	28.1	28.1	28.1	31.293	0	65.08	39981000	28	1.59784	0.132051	0.814094	2.44018	0.658618	0.440643	0.673878	1.19634	0.190257	0.834449	0.138763	0.365929	P57776	572
Actn4	Alpha-actinin-4	P57780;O88990;TRE_0000985201-mRNA-1	23.0895	22.6831	22.9423	23.7936	22.2115	21.5451	22.5138	22.3767	23.0507	21.7263	21.6982	21.9033	22.3148	21.8952	21.8267	21.4086	21.8274	21.4649					21	21	10	27.2	27.2	13.3	104.98	0	229.01	73636000	74	2.9514	0.0788571	1.12905	4.80402	1.94127	0.0989091	1.08011	3.14004	0.299538	0.667964	0.504494	0.643467	P57780	573
Eef2	Elongation factor 2	P58252;TRE_0000589701-mRNA-1;O08810	24.1899	23.8774	24.1628	24.1091	23.8771	24.038	23.2483	23.8596	24.0803	23.4529	23.3292	23.5274	23.6555	22.9745	23.6497	23.0464	23.0742	22.9115					22	22	22	32.1	32.1	32.1	95.313	0	183.58	160610000	110	2.28587	0.0947826	0.640179	2.971	1.32522	0.259422	0.718731	2.03107	1.15767	0.208457	0.581522	1.72961	P58252	576
Ppp2r4	Serine/threonine-protein phosphatase 2A activator	P58389	20.7504	21.4645	21.1341	21.2493	21.0009	20.4655	21.1423	20.6972	20.4651	NaN	19.4975	20.7267	19.6101	19.9613	19.9929	NaN	19.8427	21.4035					3	3	3	10.2	10.2	10.2	36.71	0	23.07	19073000	24	0.811468	0.307979	1.00426	1.59433	0.0787855	0.929902	0.145132	0.197265	1.79707	0.0763333	1.05052	2.90378	P58389	578
Arpc4	Actin-related protein 2/3 complex subunit 4	P59999	23.03	22.7636	23.1749	23.0638	22.6527	23.3978	22.4659	23.0562	23.8292	22.9255	22.0494	23.2464	21.4937	22.1504	22.5788	22.4275	22.5217	22.322					4	4	4	22.6	22.6	22.6	19.667	0	39.603	83173000	38	0.263255	0.781259	0.249036	0.521605	0.803622	0.392058	0.693399	1.38979	1.18587	0.16181	0.963856	1.99928	P59999	580
Plp1	Myelin proteolipid protein	P60202	29.7321	30.682	29.6007	30.5525	29.8587	30.5949	30.7178	30.1174	30.3416	31.3572	30.2264	31.0113	31.4135	30.5944	30.8591	30.665	31.6019	30.7002					10	10	10	28.5	28.5	28.5	30.077	0	141.88	19302000000	524	0.835592	0.310646	-0.86003	-1.48935	0.779152	0.41345	-0.596767	-1.31706	0.848931	0.297447	-0.620318	-1.41176	P60202	582
Pcbp1	Poly(rC)-binding protein 1	P60335	21.1642	NaN	20.5676	21.0716	21.2079	21.0228	NaN	21.4536	19.9412	21.6159	21.0371	19.6724	21.2576	20.8667	20.6815	21.1301	NaN	21.0681					6	3	3	21.6	10.7	10.7	37.497	0	22.549	21624000	21	0.0388923	0.980089	0.0907361	0.103543	0.188004	0.806117	-0.401688	-0.468812	0.390913	0.701246	0.165513	0.594087	P60335	583
Gabarapl2;Gabarap;Gabarapl1	Gamma-aminobutyric acid receptor-associated protein-like 2;Gamma-aminobutyric acid receptor-associated protein;Gamma-aminobutyric acid receptor-associated protein-like 1	P60521;Q9DCD6;Q8R3R8	NaN	NaN	NaN	NaN	NaN	NaN	NaN	NaN	NaN	21.172	21.1263	21.3708	21.2106	20.4976	NaN	NaN	21.0135	NaN					2	2	2	12.8	12.8	12.8	13.667	0.0022355	11.282	18407000	6	0	0.815644	NaN	0	0	0.966992	NaN	0	0	0.837984	NaN	0	P60521;Q9DCD6;Q8R3R8	585
Cdc42	Cell division control protein 42 homolog	P60766;TRE_0000522701-mRNA-1;Q8R527;Q9ER71	22.4304	22.9727	22.9971	23.4819	23.1574	22.7569	22.5711	22.973	22.7564	22.3823	22.9664	23.151	22.7482	23.053	23.0447	21.9687	22.9057	22.9258					7	7	6	42.4	42.4	36.6	21.258	0	107.8	90112000	86	0.0379589	0.99258	-0.0331669	-0.0836602	0.189763	0.832084	0.166812	0.382232	0.324144	0.730763	0.183427	0.551844	P60766	587
Eif4a1	Eukaryotic initiation factor 4A-I	P60843	22.397	22.4367	22.9433	23.2585	22.4703	22.7309	22.2051	22.5276	23.1778	21.5275	21.9697	21.9687	22.1494	22.0811	22.469	22.4237	22.3101	22.1416					10	10	4	29.6	29.6	12.1	46.153	0	77.13	69035000	45	1.54778	0.139341	0.770386	2.33916	0.507616	0.606611	0.345061	0.867903	1.05704	0.225154	0.58679	1.62613	P60843	588
Rps20	40S ribosomal protein S20	P60867	NaN	20.7539	20.9161	20.7031	21.2575	NaN	20.3458	20.8388	21.0079	NaN	NaN	NaN	NaN	NaN	NaN	NaN	NaN	NaN					2	2	2	19.3	19.3	19.3	13.373	0	15.597	13040000	11	0	0.814714	NaN	0	0	0.990118	NaN	0	0	0.843891	NaN	0	P60867	589
Snap25	Synaptosomal-associated protein 25	P60879	23.041	22.2638	22.1127	22.228	22.9187	22.0056	22.7802	22.5408	22.2825	23.1594	22.8965	21.8101	22.3792	22.8695	22.576	22.337	22.0658	22.2118					11	11	10	59.7	59.7	54.9	23.315	0	142.41	78435000	95	0.107238	0.913529	-0.149502	-0.247827	0.941826	0.420084	0.329612	1.24997	0.293133	0.729232	-0.224146	-0.547206	P60879	590
Rab5b	Ras-related protein Rab-5B	P61021	NaN	19.4287	19.1576	19.6207	19.0074	NaN	19.444	NaN	NaN	NaN	NaN	NaN	NaN	NaN	NaN	NaN	18.9825	20.4349					6	3	3	36.7	21.9	21.9	23.707	0	29.056	5157300	8	0	0.81379	NaN	0	0	0.989029	-0.264679	0	0	0.842898	NaN	0	P61021	591
Rab10	Ras-related protein Rab-10	P61027;TRE_0000404701-mRNA-1;Q8K386	22.7405	23.7402	23.1831	23.4067	23.1904	23.1495	23.2445	23.3358	23.5902	23.981	23.488	23.551	24.0683	23.2359	23.552	23.6155	23.658	23.2996					6	6	4	31.5	31.5	22.5	22.541	0	57.666	133030000	67	0.619263	0.475718	-0.452072	-1.05604	0.365961	0.767405	-0.1342	-0.529962	0.655461	0.438754	-0.369902	-1.04086	P61027	593
Ube2d3;Ube2d2	Ubiquitin-conjugating enzyme E2 D3;Ubiquitin-conjugating enzyme E2 D2	P61079;P62838;TRE_0001243101-mRNA-1;P61080;Q6ZWY6	20.4048	19.5657	20.552	NaN	NaN	NaN	NaN	20.275	19.7588	20.3467	20.135	20.2656	20.015	20.7117	NaN	21.6875	20.984	20.2919					3	3	3	24.5	24.5	24.5	16.687	0	18.985	14462000	14	0.0847345	0.934762	-0.0749296	-0.181287	0.748858	0.394786	-0.970887	-1.48326	0	0.841913	NaN	0	P61079;P62838	595
Ube2m	NEDD8-conjugating enzyme Ubc12	P61082	20.2437	NaN	20.2381	19.8951	NaN	NaN	19.6203	NaN	NaN	19.6241	NaN	NaN	NaN	NaN	NaN	NaN	NaN	NaN					3	3	3	16.4	16.4	16.4	20.9	0	19.392	6986800	12	0	0.825021	0.616755	0	0	0.996829	NaN	0	0	0.838969	NaN	0	P61082	596
Ube2k	Ubiquitin-conjugating enzyme E2 K	P61087	NaN	20.3241	NaN	20.6841	20.2154	20.3506	NaN	20.2474	20.8074	20.408	20.7994	NaN	21.7464	21.1032	20.1296	20.5562	20.367	19.6029					4	4	4	24	24	24	22.406	0	33.626	16767000	13	0	0.830721	-0.279588	0	0.325015	0.708781	0.352053	0.66397	0.515874	0.465264	-0.576382	-0.976583	P61087	597
Ube2n	Ubiquitin-conjugating enzyme E2 N	P61089;TRE_0000895801-mRNA-1;Q9CQ37	23.3803	23.0904	23.3076	23.4743	23.4068	23.5159	23.493	23.827	23.4839	24.0863	23.8387	23.0147	24.3076	24.0998	23.535	24.0678	23.6411	23.7215					7	7	7	52	52	52	17.138	0	83.582	149300000	54	0.504876	0.571076	-0.387138	-0.889098	0.532336	0.651615	-0.208805	-0.76532	1.03844	0.244037	-0.515134	-1.54698	P61089	598
Fgf1	Fibroblast growth factor 1	P61148	21.3008	21.0095	21.0491	21.0662	21.0862	NaN	21.786	21.7971	21.3607	21.6049	NaN	22.3299	22.3299	21.2879	21.5325	20.7483	20.1302	20.788					5	5	5	34.2	34.2	34.2	17.417	0	36.409	29098000	32	1.19544	0.193774	-0.847583	-2.14709	1.88175	0.0878462	1.09247	3.06111	0.671837	0.369514	-0.640553	-1.26545	P61148	599
Actr2	Actin-related protein 2	P61161	22.1463	21.7083	21.3996	22.1084	21.9399	20.6028	20.5061	20.7968	20.5149	20.1186	20.3695	20.8067	19.7245	20.3444	NaN	20.2313	20.3365	20.5497					8	8	8	25.1	25.1	25.1	44.76	0	90.563	27416000	24	1.95414	0.076875	1.31975	3.3365	0.807309	0.53592	0.233436	0.998697	0.981972	0.187333	1.51591	2.0029	P61161	600
Actr1a	Alpha-centractin	P61164	21.6111	22.0332	22.2625	21.9668	21.4957	22.0691	22.0302	22.3323	22.0814	22.7162	23.0141	21.8607	23.2691	22.6177	21.2675	22.8318	22.2161	21.8377					6	6	3	21.8	21.8	12.8	42.613	0	130.75	54346000	48	0.641829	0.438241	-0.561396	-1.13453	0.1845	0.842624	-0.147221	-0.364083	0.36756	0.610025	-0.540935	-0.756213	P61164	601
Arf1;Arf3	ADP-ribosylation factor 1;ADP-ribosylation factor 3	P84078;P61205;TRE_0000064001-mRNA-1;P84084	23.4718	23.2179	23.6147	23.62	22.2322	22.5865	23.3982	23.1668	23.4553	23.6008	22.6128	21.8811	23.3882	22.4406	22.9789	21.9735	22.4049	22.556					7	7	2	43.6	43.6	9.9	20.697	0	70.039	119350000	71	0.651009	0.406717	0.7366	1.20435	2.20396	0.0725333	1.02859	3.48049	0.0876361	0.919528	-0.123018	-0.205507	P84078;P61205	602
Stx1b	Syntaxin-1B	P61264;O35526;Q00262	22.4932	23.2591	22.5083	22.1467	23.2016	22.8087	22.5817	23.4821	22.6134	23.5105	23.1052	23.2396	23.7519	23.8828	23.8798	23.6287	23.8575	23.5579					7	7	7	21.9	21.9	21.9	33.244	0	58.853	108020000	62	0.886116	0.335706	-0.531533	-1.4006	1.20181	0.279592	-0.788972	-1.93117	1.64307	0.0973571	-1.11915	-2.72412	P61264	606
Rab6b	Ras-related protein Rab-6B	P61294	22.6675	22.4133	22.899	22.6699	22.6228	22.6968	22.4728	22.9327	21.3596	23.5801	23.1188	23.3855	23.098	22.7133	23.4998	23.2357	23.5291	23.581					9	9	3	46.6	46.6	21.2	23.461	0	117.71	99370000	92	1.65072	0.1378	-0.701576	-2.38805	1.17111	0.258278	-1.19357	-2.06066	0.901002	0.32611	-0.440566	-1.34279	P61294	607
Rpl27	60S ribosomal protein L27	P61358	20.555	21.0347	21.0016	20.731	NaN	21.408	20.1563	21.3298	21.9915	NaN	NaN	20.774	20.7149	19.839	NaN	NaN	20.3884	20.5694					2	2	2	12.5	12.5	12.5	15.798	0	12.96	18326000	15	0	0.829775	0.0897344	0	0.397472	0.618236	0.680301	0.854655	0.539805	0.432446	0.792562	1.21273	P61358	609
Abat	4-aminobutyrate aminotransferase, mitochondrial	P61922	22.1464	19.993	22.0211	NaN	21.7629	22.1269	21.0203	23.2133	20.5213	22.8863	23.145	22.6339	22.9404	22.8568	22.0152	23.5089	23.4237	23.6438					11	11	11	31	31	31	56.451	0	105.46	63151000	43	0.986933	0.222566	-1.50156	-1.84629	1.10032	0.258432	-1.94054	-2.08823	0.694834	0.361716	-0.659233	-1.30587	P61922	613
Copz1	Coatomer subunit zeta-1	P61924	NaN	19.2013	19.5723	18.9658	NaN	18.6562	NaN	19.1432	NaN	NaN	18.8665	18.8033	NaN	NaN	NaN	NaN	NaN	NaN					2	2	2	14.1	14.1	14.1	20.198	0	16.215	3959700	7	1.00328	0.300876	0.551841	1.91508	0	0.994266	NaN	0	0	0.840929	NaN	0	P61924	614
Nutf2	Nuclear transport factor 2	P61971	NaN	NaN	NaN	NaN	NaN	NaN	21.7747	NaN	21.6036	NaN	NaN	NaN	NaN	NaN	20.993	21.7053	NaN	NaN					4	4	4	42.5	42.5	42.5	14.478	0	23.418	24572000	8	NaN	1	0	NaN	0	0.992877	-0.0161638	0	0	0.839948	NaN	0	P61971	616
Hnrnpk	Heterogeneous nuclear ribonucleoprotein K	P61979	22.8719	22.7235	22.5239	23.184	22.3679	21.6543	22.4051	22.4213	23.0878	21.9191	22.0951	21.8564	22.4712	21.9515	21.3308	20.911	21.6788	21.2871					11	11	11	25.5	25.5	25.5	50.976	0	127.13	66240000	66	2.42851	0.0793548	0.749602	3.35303	1.8848	0.0867368	1.34572	3.2366	0.367144	0.612849	0.484207	0.743417	P61979	617
Ywhag	14-3-3 protein gamma;14-3-3 protein gamma, N-terminally processed	P61982	24.3635	24.807	23.9723	24.3252	24.0195	23.2411	24.2862	24.5919	24.237	24.8885	24.3616	23.3906	24.977	24.2759	23.6475	23.8487	23.1168	23.8922					10	6	6	39.3	25.5	25.5	28.302	0	107.86	215080000	56	0.122101	0.896085	0.167365	0.278672	1.28341	0.255506	0.752453	2.00693	0.364888	0.618029	-0.438211	-0.728414	P61982	618
Rras2	Ras-related protein R-Ras2	P62071	NaN	NaN	20.2162	19.7034	NaN	NaN	NaN	19.9748	20.1122	20.3156	NaN	NaN	20.2272	NaN	NaN	19.606	NaN	NaN					3	3	2	18.1	18.1	12.7	23.399	0	26.219	8062600	10	0	0.828817	-0.0994167	0	0	0.991464	0.43749	0	0	0.860063	-0.523771	0	P62071	619
Rps7	40S ribosomal protein S7	P62082	21.5316	NaN	NaN	21.7719	NaN	20.4511	NaN	21.7369	21.6657	NaN	NaN	NaN	20.9859	20.4553	20.6722	NaN	20.1581	NaN					5	5	5	26.8	26.8	26.8	22.127	0	32.478	21177000	23	0	0.827866	NaN	0	0	0.995548	1.54325	0	0.301836	0.681857	0.407015	0.645165	P62082	621
Ppp1cb	Serine/threonine-protein phosphatase PP1-beta catalytic subunit	P62141;TRE_0001375501-mRNA-1	21.8003	21.5956	21.6306	21.7514	20.8355	21.4268	21.6225	21.5051	21.4184	21.7557	21.5993	22.7428	20.7104	21.2929	21.2896	21.096	21.0776	20.9584					9	9	4	29.7	29.7	15.3	37.186	0	94.798	36836000	53	0.418474	0.632242	-0.357103	-0.770442	2.52403	0.132973	0.471359	2.72149	0.29438	0.728687	0.240299	0.557901	P62141	622
Rps8	40S ribosomal protein S8	P62242;TRE_0001677001-mRNA-1	21.7761	21.5993	21.53	20.9004	22.0938	21.7368	20.6781	21.9345	22.168	20.6739	20.258	21.1445	20.5717	20.9739	20.9496	20.7444	20.2621	21.142					6	6	6	32.2	32.2	32.2	24.205	0	52.146	29325000	29	1.6197	0.107288	0.943	2.57402	0.764695	0.392512	0.877361	1.39708	0.924066	0.239981	0.745293	1.563	P62242	624
Ywhae	14-3-3 protein epsilon	P62259;TRE_0000040501-mRNA-1;TRE_0001744601-mRNA-1	26.205	26.411	26.2891	26.3871	26.0301	26.1882	26.067	26.2678	26.6438	26.2688	26.5941	26.3659	27.0456	26.3993	26.3784	26.5185	26.4521	26.2569					19	19	17	63.9	63.9	56.9	29.174	0	196.31	972960000	252	0.403048	0.784661	-0.107905	-0.505577	0.167953	0.880674	-0.0829569	-0.289673	0.772297	0.377265	-0.405957	-1.18655	P62259	626
Rps14	40S ribosomal protein S14	P62264	21.1685	20.1385	20.1549	20.9359	20.8525	NaN	NaN	20.7123	NaN	NaN	NaN	NaN	NaN	NaN	NaN	19.6406	NaN	NaN					2	2	2	15.9	15.9	15.9	16.273	0	21.803	10570000	12	0	0.826907	NaN	0	0	0.982996	1.07172	0	0	1	NaN	0	P62264	627
Rps23	40S ribosomal protein S23	P62267	20.0055	19.7411	20.2897	20.1799	20.1074	20.4362	19.8625	21.0737	20.0984	19.3232	NaN	NaN	18.7153	NaN	NaN	19.6714	NaN	NaN					2	2	2	13.3	13.3	13.3	15.807	0	16.164	11508000	13	0	0.82597	0.688923	0	0	0.979	0.673464	0	0	1	1.52591	0	P62267	628
Rps11	40S ribosomal protein S11	P62281	20.3787	20.4391	NaN	20.4613	20.9742	NaN	NaN	20.2255	20.626	20.2055	NaN	NaN	NaN	NaN	NaN	NaN	NaN	NaN					4	4	4	28.5	28.5	28.5	18.431	0	27.646	10197000	4	0	0.799374	0.203377	0	0	0.980353	NaN	0	0	1	NaN	0	P62281	629
Rps13	40S ribosomal protein S13	P62301	21.489	20.912	20.7578	21.4072	20.6807	20.8612	20.9476	20.7934	21.5209	20.4764	NaN	20.5142	20.3889	19.9375	NaN	NaN	20.471	20.3244					4	4	4	25.8	25.8	25.8	17.222	0	23.713	19365000	14	0.830137	0.354827	0.557673	1.43872	1.00684	0.34325	0.689609	1.76423	1.0559	0.196809	0.819847	1.91416	P62301	630
Snrpd3	Small nuclear ribonucleoprotein Sm D3	P62320;TRE_0001498001-mRNA-1	NaN	19.5549	NaN	19.4688	19.6836	20.1179	NaN	19.5336	NaN	18.9435	NaN	19.0639	NaN	NaN	NaN	19.3179	NaN	18.8637					2	2	2	15.1	15.1	15.1	13.916	0	12.47	7047000	7	0	0.894391	0.551189	0	0	0.981664	0.442871	0	0	1	NaN	0	P62320;TRE_0001498001-mRNA-1	634
Psmc6	26S protease regulatory subunit 10B	P62334;TRE_0001739401-mRNA-1	NaN	19.8089	NaN	NaN	NaN	18.9055	19.6019	19.3812	NaN	NaN	NaN	NaN	NaN	18.8132	NaN	NaN	18.6247	18.5173					3	3	3	9.5	9.5	9.5	44.172	0	23.8	5882900	7	0	1	NaN	0	1.76148	0.13239	0.92055	4.13273	0	1	0.0922928	0	P62334	636
Kcnab2;Kcnab1	Voltage-gated potassium channel subunit beta-2;Voltage-gated potassium channel subunit beta-1	P62482;P63143	NaN	NaN	NaN	19.8697	NaN	NaN	NaN	19.8529	20.2734	21.0286	20.6091	21.9503	20.5813	NaN	NaN	21.3233	21.425	NaN					3	3	3	6.8	6.8	6.8	41.021	0	16.656	16148000	13	0	1	NaN	0	1.58227	0.131795	-1.31099	-4.14434	0	1	-0.711626	0	P62482;P63143	637
Dynlrb1	Dynein light chain roadblock-type 1	P62627	21.8416	NaN	21.6356	22.0284	21.9908	21.8372	22.1012	22.1799	20.5645	NaN	20.9706	21.5656	20.6582	NaN	NaN	NaN	22.2468	21.6955					3	3	3	38.5	38.5	38.5	10.99	0	38.111	37694000	28	0.562826	0.507087	0.470488	1.13426	0.186912	0.813269	-0.355979	-0.439877	0	1	1.29391	0	P62627	640
Eef1a2	Elongation factor 1-alpha 2	P62631	21.0786	20.6286	21.0818	NaN	NaN	21.4382	21.0085	21.3886	NaN	21.4535	22.0637	NaN	21.4361	21.9468	NaN	NaN	21.4564	21.5173					9	2	2	19.9	4.1	4.1	50.454	0	13.218	25278000	10	1.15809	0.20895	-0.828926	-2.07698	0.563995	0.601595	-0.28828	-0.985668	0	1	-0.253263	0	P62631	641
Rps4x;Gm15013	40S ribosomal protein S4, X isoform;40S ribosomal protein S4	P62702;V9GWY0	22.3325	21.2435	21.7311	21.9441	21.4829	22.5497	21.5567	20.8573	22.6781	21.3004	21.2699	21.9667	21.5652	20.2738	21.6861	20.8976	21.4839	20.8802					7	7	7	24	24	24	29.597	0	45.794	36231000	35	0.263733	0.780649	0.256681	0.525536	0.466103	0.576892	0.610097	0.915774	0.678218	0.351397	0.817217	1.2622	P62702;V9GWY0	642
Ppp2cb;Ppp2ca	Serine/threonine-protein phosphatase 2A catalytic subunit beta isoform;Serine/threonine-protein phosphatase 2A catalytic subunit alpha isoform	P62715;P63330;TRE_0001615201-mRNA-1	20.0865	19.8223	22.2234	NaN	NaN	NaN	21.7619	21.4505	21.9636	21.9697	21.5656	NaN	22.1865	19.9488	NaN	21.364	20.7313	22.0693					3	3	2	12.9	12.9	8.4	35.575	0	93.056	31952000	32	0.437498	0.551684	-1.05691	-0.967109	0.335864	0.704738	0.3371	0.655501	0	1	NaN	0	P62715;P63330	643
Ap2s1	AP-2 complex subunit sigma	P62743	18.1893	NaN	18.4299	18.2625	NaN	NaN	NaN	18.0773	NaN	NaN	NaN	NaN	18.0078	18.6723	NaN	NaN	17.8419	NaN					2	2	2	14.8	14.8	14.8	17.018	0	13.063	2562800	11	0	1	NaN	0	0	0.983971	0.235353	0	0	1	-0.0775433	0	P62743	645
Rhob	Rho-related GTP-binding protein RhoB	P62746	NaN	21.0761	20.1814	20.8435	20.96	19.9283	NaN	20.9054	19.7237	NaN	21.4892	21.247	NaN	21.0422	20.2952	20.582	20.7596	21.0581					4	3	3	23.5	18.9	18.9	22.123	0	22.573	18908000	17	0.599084	0.439573	-0.739317	-1.3121	0.417267	0.62123	-0.485293	-0.843228	0.0615767	0.955987	-0.0914443	-0.151188	P62746	646
Hpcal1	Hippocalcin-like protein 1	P62748	20.4326	19.3546	20.9846	20.5551	20.0453	21.5673	20.7852	19.7973	20.8034	19.6904	20.849	NaN	20.4296	21.1589	NaN	20.763	21.0753	21.2187					5	5	2	29.5	29.5	10.4	22.338	0	69.683	19449000	42	0.00529577	1	-0.0124292	-0.0145572	0.709343	0.427556	-0.55703	-1.21469	0.0373325	0.972516	-0.0717112	-0.0971445	P62748	647
Rpl23a	60S ribosomal protein L23a	P62751	21.843	NaN	21.4133	22.0956	21.1195	21.0838	20.4602	21.6005	21.6846	21.5214	NaN	20.63	NaN	NaN	NaN	NaN	NaN	21.1117					6	6	6	36.5	36.5	36.5	17.695	0	49.013	23590000	25	0.419862	0.595578	0.55247	0.928879	0	0.986573	0.136772	0	0	1	NaN	0	P62751	648
Rps6	40S ribosomal protein S6	P62754	21.2026	20.7669	21.206	NaN	21.1489	NaN	NaN	20.5372	21.4323	20.7235	NaN	NaN	20.9295	19.8504	21.3706	20.4761	20.9677	20.8122					5	5	5	25.7	25.7	25.7	28.68	0	50.825	18522000	19	0	1	0.335007	0	0.232165	0.794731	0.232753	0.4823	0	1	0.432005	0	P62754	649
Vsnl1	Visinin-like protein 1	P62761;Q8BGZ1	23.5456	23.4727	23.706	23.0208	23.5258	23.6811	23.2199	23.1752	23.6968	24.2213	24.6623	23.9693	24.3768	25.0127	24.9071	24.2984	24.8879	24.7413					13	13	13	67	67	67	22.142	0	206.85	204450000	174	1.53073	0.146139	-0.709517	-2.26027	2.20155	0.0804444	-1.27853	-3.72294	2.07663	0.0606316	-1.35626	-3.56861	P62761	650
Hist1h4a	Histone H4	TRE_0000820801-mRNA-1;TRE_0000098801-mRNA-1;P62806;TRE_0001546601-mRNA-1;TRE_0000038101-mRNA-1	27.3661	27.3617	26.7976	27.2265	26.7356	26.6984	26.4499	26.6769	26.5704	25.5863	26.1582	26.4388	25.4827	25.6201	24.74	25.1693	25.2907	24.9623		+	+	lumbar_infected_lumbar_controls;thoracic_infected_thoracic_controls	8	8	8	59.2	59.2	59.2	11.367	0	82.574	1165200000	116	1.62299	0.0930746	1.11405	2.69145	3.59623	0	1.42499	6.59304	2.12152	0.0423529	1.6059	3.80533	TRE_0000820801-mRNA-1;TRE_0000098801-mRNA-1;P62806;TRE_0001546601-mRNA-1	652
Atp6v1b2	V-type proton ATPase subunit B, brain isoform	P62814;Q91YH6;TRE_0001204801-mRNA-1	24.2944	24.5869	24.1947	24.0056	24.0867	24.4436	24.1678	24.8707	24.0563	25.0816	24.433	23.728	24.8242	24.5526	24.1861	24.2037	24.3506	24.7258					19	19	19	52.8	52.8	52.8	56.55	0	264.25	267740000	196	0.0465535	0.978417	-0.0555401	-0.109283	0.0724997	0.949898	-0.0617549	-0.154931	0.680511	0.440527	-0.342359	-1.04167	P62814	653
Rab1A	Ras-related protein Rab-1A	P62821	NaN	21.6136	21.5263	21.1755	NaN	21.8883	19.957	21.1132	20.9429	21.6169	22.0916	NaN	21.507	21.8248	20.9347	21.5069	21.5019	NaN					5	4	2	31.2	25.9	18	22.677	0	54.1	26736000	27	0.443787	0.641604	-0.284285	-0.832962	0.766506	0.393971	-0.833346	-1.47426	0.0891251	0.918548	0.109706	0.207594	P62821	654
Ran;1700009N14Rik;Rasl2-9	GTP-binding nuclear protein Ran;GTP-binding nuclear protein Ran, testis-specific isoform	P62827;Q14AA6;Q61820;TRE_0001807901-mRNA-1	23.0607	22.6921	22.734	22.7455	22.6798	22.6758	22.6637	22.5646	22.9978	23.2058	22.9441	22.7946	23.029	23.4696	23.4687	23.1109	22.6855	22.3789					6	6	6	32.9	32.9	32.9	24.423	0	46.058	89443000	46	0.38344	0.758054	-0.152581	-0.570632	0.0226795	0.989906	0.0169385	0.0484737	1.86008	0.116732	-0.622068	-2.50381	P62827;Q14AA6;Q61820	655
Rap1a	Ras-related protein Rap-1A	P62835;TRE_0001681001-mRNA-1	23.9875	24.3487	23.8788	24.6753	23.9556	24.4839	24.0825	24.4932	24.2216	24.6364	25.0055	24.5066	24.5205	24.4403	24.554	24.9213	24.4192	24.2777					8	8	3	42.4	42.4	15.2	20.987	0	160.78	256920000	101	1.45198	0.179679	-0.64448	-2.10501	0.524233	0.617705	-0.273635	-0.830415	0.241356	0.785886	-0.133303	-0.419412	P62835	657
Rps26	40S ribosomal protein S26	P62855	NaN	21.0321	21.5802	NaN	21.1567	21.6561	NaN	21.724	NaN	NaN	NaN	NaN	NaN	NaN	NaN	NaN	NaN	NaN					2	2	2	20.9	20.9	20.9	13.015	0	24.708	19952000	17	0	1	NaN	0	0	0.985328	NaN	0	0	1	NaN	0	P62855	660
Tceb2	Transcription elongation factor B polypeptide 2	P62869;A6PWE0	21.9846	22.0705	21.7451	21.9002	21.5604	21.6359	22.1682	22.0544	21.7804	21.5676	22.2062	22.3087	21.8781	21.7821	21.2308	22.0471	21.2822	21.8646					7	7	7	55.9	55.9	55.9	13.17	0	47.541	43103000	39	0.138296	0.901989	-0.0940914	-0.267698	0.450461	0.661611	0.269733	0.753927	0.1093	0.918071	0.0684579	0.209694	P62869	662
Gnb1	Guanine nucleotide-binding protein G(I)/G(S)/G(T) subunit beta-1	P62874;Q61011	22.9965	22.7503	NaN	NaN	22.6681	NaN	22.4331	21.9615	NaN	22.9978	22.8249	22.6707	22.8812	NaN	NaN	22.537	21.7973	23.6526					10	5	5	42.6	24.4	24.4	37.377	0	52.294	63071000	22	0.0970137	0.941148	0.0422735	0.167325	0.249219	0.754584	-0.465011	-0.568479	0	1	-0.213127	0	P62874	663
Gnb2	Guanine nucleotide-binding protein G(I)/G(S)/G(T) subunit beta-2	P62880;P29387;TRE_0001203601-mRNA-1	24.4056	24.2451	24.3398	24.3985	23.9889	24.1441	23.7623	24.1896	24.3047	25.3923	25.0998	24.9481	24.8464	24.5055	24.84	24.8076	24.8073	24.3488					12	12	7	40.9	40.9	22.6	37.331	0	107.59	270530000	105	2.38371	0.0667143	-0.816579	-3.42463	1.18928	0.338644	-0.569043	-1.75129	1.55316	0.162754	-0.553454	-2.09556	P62880	664
Cycs	Cytochrome c, somatic	P62897	23.1539	23.1325	23.1697	NaN	23.111	23.2996	22.7466	23.4594	22.7447	23.6326	23.1685	24.2107	23.3044	23.4056	23.3135	24.1201	23.5773	23.9818					4	4	2	38.1	38.1	21	11.605	0	49.514	110340000	49	0.793957	0.38065	-0.518548	-1.29111	1.46388	0.189377	-0.909488	-2.34215	0.709661	0.622235	-0.135853	-0.747472	P62897	666
Rps3	40S ribosomal protein S3	P62908	22.5299	22.0815	22.451	22.737	22.3944	22.1173	21.4474	22.1207	22.878	21.4656	21.4438	20.6008	22.0843	21.6168	21.6218	21.5685	21.7222	21.8072					10	10	10	48.6	48.6	48.6	26.674	0	90.938	52651000	47	1.69684	0.0925926	1.18405	2.843	0.463477	0.603588	0.449375	0.86572	1.27094	0.169215	0.641939	1.90511	P62908	668
Rpl8	60S ribosomal protein L8	P62918	21.6817	21.2166	21.7494	21.0935	21.2756	21.5706	NaN	21.2601	22.1349	20.7032	20.3057	20.6929	20.5516	19.9435	20.6578	20.3441	20.4392	20.2718					3	3	3	13.2	13.2	13.2	28.024	0	23.825	23941000	26	2.00553	0.08	0.981937	3.14227	1.5679	0.136667	1.34579	3.11533	1.61981	0.114827	0.92894	2.56356	P62918	669
Rac1;Rac3	Ras-related C3 botulinum toxin substrate 1;Ras-related C3 botulinum toxin substrate 3	P63001;P60764	22.7646	22.9128	22.5395	22.3071	23.0815	23.3171	23.2373	23.7042	23.3242	22.3725	23.5886	23.2472	23.3965	23.4749	23.1928	22.7017	23.3063	22.5354					7	6	4	34.9	29.2	19.8	21.45	0	44.458	106170000	41	0.365151	0.6712	-0.330482	-0.691312	0.97968	0.3464	0.574046	1.53235	0.64654	0.421026	-0.452868	-1.08743	P63001;P60764	672
Pafah1b1	Platelet-activating factor acetylhydrolase IB subunit alpha	P63005	20.9466	20.4811	20.5672	20.4084	20.1969	20.7148	21.4978	20.2001	20.3599	21.3603	21.2983	20.8208	21.0419	21.2728	NaN	21.1669	21.2288	20.5674					8	8	8	20.5	20.5	20.5	46.67	0	55.423	21216000	23	1.0449	0.300896	-0.494846	-1.53455	0.261647	0.756325	-0.301756	-0.539067	1.36517	0.159712	-0.717305	-2.2968	P63005	673
Rab3a	Ras-related protein Rab-3A	P63011	NaN	NaN	NaN	NaN	21.2544	NaN	21.1226	21.0122	NaN	NaN	20.7852	20.5002	21.3584	21.2956	20.4399	21.4485	20.8899	NaN					4	4	3	21.8	21.8	18.2	24.97	0	33.224	16939000	20	0	1	NaN	0	0.122133	0.895451	-0.101813	-0.264642	0	1	0.223101	0	P63011	674
Hspa8	Heat shock cognate 71 kDa protein	P63017;TRE_0000962501-mRNA-1	27.5996	27.6432	27.2257	27.1121	27.5559	27.1988	27.3432	27.3043	27.0496	27.4097	27.5036	27.695	28.0423	27.5367	27.874	27.4704	27.7725	27.4442					29	29	22	56.3	56.3	44.3	70.87	0	323.31	2208900000	495	0.107308	0.936153	-0.0466232	-0.18152	1.10919	0.399058	-0.329999	-1.37554	1.23334	0.201453	-0.528734	-1.75456	P63017	675
Tpt1	Translationally-controlled tumor protein	P63028	21.0781	20.6423	21.0481	21.5325	21.1338	NaN	21.1395	20.4323	21.2887	NaN	20.0633	NaN	NaN	NaN	NaN	NaN	NaN	20.0088					3	3	3	22.7	22.7	22.7	19.462	0	44.912	19143000	23	0	1	0.859521	0	0	0.987679	0.944675	0	0	0.998889	NaN	0	P63028	677
Hspd1	60 kDa heat shock protein, mitochondrial	P63038;TRE_0001236201-mRNA-1	24.1553	24.3348	24.2531	23.982	24.1048	24.3431	24.0506	24.7008	24.613	24.9384	24.4145	24.3825	25.0247	24.259	24.4538	24.9209	24.4527	24.5345					22	22	22	50.6	50.6	50.6	60.955	0	231.35	257720000	209	0.816726	0.434801	-0.330778	-1.15047	0.294031	0.777	-0.181218	-0.518265	0.795775	0.360129	-0.435876	-1.23472	P63038	679
Sult4a1	Sulfotransferase 4A1	P63046	19.0001	18.2461	18.9314	19.1386	19.2017	18.7557	19.5491	19.3118	NaN	NaN	19.147	19.121	NaN	18.877	19.1905	NaN	NaN	19.6443					3	3	3	10.9	10.9	10.9	33.053	0	19.965	7155500	17	0.551814	0.53382	-0.408097	-0.993238	0	0.968252	-0.21387	0	0.00253569	1	-0.00169881	-0.00540148	P63046	681
Mapk1	Mitogen-activated protein kinase 1	P63085	21.2596	NaN	20.2734	NaN	NaN	20.9361	NaN	20.9753	21.328	21.0375	21.3181	21.6341	20.7825	21.6578	21.3277	20.5232	21.8752	22.0055					6	5	5	17.3	14.8	14.8	41.275	0	32.157	22794000	20	0.551199	0.494597	-0.563382	-1.06378	0.188434	0.8129	-0.316321	-0.435875	0	0.99749	-0.319909	0	P63085	683
Ppp1cc	Serine/threonine-protein phosphatase PP1-gamma catalytic subunit	P63087;TRE_0000688001-mRNA-1;TRE_0001595601-mRNA-1	NaN	NaN	18.3157	19.781	NaN	18.4039	18.5841	NaN	NaN	NaN	18.4982	NaN	NaN	17.8775	NaN	NaN	NaN	NaN					7	2	0	22.9	8.4	0	36.983	0	12.625	3162800	4	0	1	-0.182512	0	0	0.969556	NaN	0	0	0.996095	1.21497	0	P63087;TRE_0000688001-mRNA-1;TRE_0001595601-mRNA-1	684
Ywhaz	14-3-3 protein zeta/delta	P63101	25.2506	25.4039	25.291	25.1949	25.4754	25.6287	25.1688	25.0939	25.4551	26.3135	25.6891	25.7548	25.7774	25.713	25.084	25.4704	25.6747	25.2867					15	13	12	60	52.7	49	27.771	0	323.31	534350000	158	1.38579	0.187176	-0.603965	-1.99105	0.689816	0.57048	-0.238021	-0.925891	0.132402	0.89558	-0.0917524	-0.258427	P63101	685
Kcna2;Kcna3	Potassium voltage-gated channel subfamily A member 2;Potassium voltage-gated channel subfamily A member 3	P63141;P16390;B2RQA1;TRE_0000140901-mRNA-1;TRE_0000480601-mRNA-1;TRE_0001232401-mRNA-1;P59053;Q61923;Q61762;Q61423	21.0169	20.9277	21.7552	21.2619	20.9284	21.2925	21.0519	21.4428	20.5609	21.7456	NaN	NaN	21.314	20.7984	NaN	NaN	NaN	NaN					4	4	2	9	9	5.8	56.7	0	27.656	24159000	14	0	1	-0.512339	0	0	0.965684	NaN	0	0.156888	0.882403	0.104729	0.30438	P63141;P16390	686
Eif5a;Eif5a2	Eukaryotic translation initiation factor 5A-1;Eukaryotic translation initiation factor 5A-2	P63242;Q8BGY2	22.5085	20.2894	20.938	22.1818	21.7685	21.8883	21.7064	20.4111	22.0739	20.1526	20.9254	21.5721	21.1573	21.703	21.8615	20.7539	21.5744	20.9217					4	4	4	26.6	26.6	26.6	16.832	0	24.764	35971000	36	0.177046	0.823388	0.361952	0.413155	0.216841	0.796966	0.313816	0.473344	0.688459	0.423601	0.372243	1.07561	P63242;Q8BGY2	688
Actg1	Actin, cytoplasmic 2;Actin, cytoplasmic 2, N-terminally processed	P63260	28.8903	28.8965	29.0543	29.0995	29.0217	29.2973	28.467	29.0165	29.5693	29.5175	28.8296	29.5837	29.3549	28.6168	29.3196	29.0013	28.982	29.1261					24	24	1	73.6	73.6	4.5	41.792	0	323.31	6590800000	378	0.666729	0.48103	-0.363188	-1.04664	0.0195165	0.992388	-0.0188452	-0.0447198	0.0578031	0.967229	0.0424468	0.119912	P63260	689
Rps17	40S ribosomal protein S17	P63276	NaN	NaN	NaN	20.9039	NaN	19.6277	20.2864	NaN	NaN	NaN	NaN	NaN	NaN	NaN	NaN	NaN	NaN	NaN					2	2	2	24.4	24.4	24.4	15.524	0	17.472	8842800	8	NaN	1	0	NaN	0	0.96205	NaN	0	0	0.994704	NaN	0	P63276	690
Rala;Ralb	Ras-related protein Ral-A;Ras-related protein Ral-B	P63321;Q9JIW9	21.7874	22.3847	22.0719	22.5185	22.017	21.8623	22.6889	21.9511	21.7653	22.4014	22.5675	22.8654	21.8618	22.4916	22.7978	22.4069	23.0587	23.1324					7	7	7	37.4	37.4	37.4	23.553	0	71.168	68852000	57	1.13584	0.271713	-0.530113	-1.65925	0.938381	0.346	-0.730902	-1.57438	0.300763	0.718972	-0.251153	-0.571666	P63321;Q9JIW9	691
Rps12	40S ribosomal protein S12	P63323	21.5186	21.027	20.7276	21.6032	20.6104	20.8495	20.3428	20.5491	21.2309	19.8679	20.6662	NaN	NaN	20.1181	NaN	19.9198	20.3802	20.1822					4	4	4	28	28	28	14.525	0	23.405	20464000	9	0.838148	0.309313	0.823959	1.58193	0.847678	0.397352	0.5469	1.36851	0	0.993328	0.902959	0	P63323	692
Rps10	40S ribosomal protein S10	P63325	21.4065	NaN	21.2255	21.0764	19.3208	20.9245	NaN	18.9815	NaN	19.7318	18.9969	18.6082	20.0872	19.0031	NaN	NaN	NaN	NaN					2	2	2	13.9	13.9	13.9	18.916	0	20.482	13384000	21	1.8403	0.0635385	2.2037	4.15277	0	0.964385	NaN	0	0.444084	0.499054	0.895405	0.962811	P63325	693
Ppp3ca	Serine/threonine-protein phosphatase 2B catalytic subunit alpha isoform	P63328;P48455	22.6103	23.3899	22.9318	22.6821	23.061	22.9719	22.9297	23.3553	22.9924	23.2909	23.5222	22.8912	23.8261	23.3052	23.3625	23.0571	23.2866	23.0077					8	8	4	17.1	17.1	9.4	58.643	0	64.271	101680000	66	0.369016	0.692922	-0.257382	-0.656945	0.053843	0.9733	-0.0246976	-0.095706	1.37889	0.168652	-0.592927	-1.97179	P63328	694
Phb	Prohibitin	P67778	22.0221	22.0301	22.4295	22.1715	22.1912	22.5662	21.786	22.6271	22.2694	22.2798	21.9631	22.3813	21.9255	21.2368	22.509	22.212	21.8336	22.5451					10	10	10	47.4	47.4	47.4	29.82	0	87.66	53981000	52	0.0918703	0.941191	-0.0474898	-0.16706	0.0323747	0.980081	0.030592	0.0730488	0.465505	0.545097	0.419167	0.856417	P67778	695
Acta1;Actc1;Acta2;Actg2	Actin, alpha skeletal muscle;Actin, alpha cardiac muscle 1;Actin, aortic smooth muscle;Actin, gamma-enteric smooth muscle	P68134;P68033;P62737;P63268	26.2459	21.3933	21.2122	22.2743	22.0527	NaN	NaN	NaN	NaN	NaN	NaN	NaN	NaN	NaN	21.8585	23.1488	20.9998	NaN					17	3	3	42.2	12.5	12.5	42.051	0	22.257	135640000	17	0	1	NaN	0	0	0.976578	NaN	0	0	0.99195	0.30501	0	P68134;P68033;P62737;P63268	698
Ube2l3	Ubiquitin-conjugating enzyme E2 L3	P68037	20.8365	21.0317	21.0616	21.2309	21.1702	22.0988	20.9166	20.9498	21.6491	20.8448	21.3189	21.0591	22.1426	22.0168	21.9712	21.7546	21.5853	21.0519					4	4	4	35.7	35.7	35.7	17.861	0	28.996	31426000	31	0.251287	0.845515	-0.0977097	-0.384413	0.385269	0.687472	-0.292117	-0.696902	0.828006	0.327381	-0.543524	-1.34444	P68037	699
Gnb2l1	Guanine nucleotide-binding protein subunit beta-2-like 1;Guanine nucleotide-binding protein subunit beta-2-like 1, N-terminally processed	P68040	21.896	21.3715	21.9465	22.3613	21.9732	19.7098	21.3216	21.3798	21.5552	NaN	20.4109	20.6435	20.2529	21.552	NaN	21.329	21.3115	21.5094					4	4	4	12.6	12.6	12.6	35.076	0	43.641	35550000	21	1.76241	0.0908333	1.21079	3.43345	0.139164	0.933329	0.0355555	0.182807	0.137222	0.852294	0.445662	0.350357	P68040	700
Ywhaq	14-3-3 protein theta	P68254	23.5167	23.7643	23.9725	23.6417	23.6263	23.3893	23.4308	23.7992	22.83	24.5522	23.9132	23.5409	24.6719	23.5762	23.5565	23.9907	23.7833	23.5922					11	8	8	46.5	35.5	35.5	27.778	0	125.84	160250000	102	0.317795	0.741618	-0.250949	-0.592727	0.64472	0.502961	-0.435371	-1.07502	0.433738	0.578753	-0.382417	-0.800865	P68254	702
Tuba4a	Tubulin alpha-4A chain	P68368	24.2113	25.4579	24.4324	23.6081	24.0075	25.1987	24.5312	25.2723	24.2157	26.1388	25.7014	24.947	24.9391	25.6358	24.7151	25.19	25.0637	25.3568					23	4	4	57.4	8.9	8.9	49.924	0	56.052	391930000	68	0.798118	0.323689	-0.895267	-1.44796	0.751038	0.418733	-0.530433	-1.24973	0.678866	0.353993	-0.825237	-1.265	P68368	703
Tuba1a;Tuba3a	Tubulin alpha-1A chain;Tubulin alpha-3 chain	P68369;TRE_0000477401-mRNA-1;P05214;TRE_0000189101-mRNA-1;TRE_0000035201-mRNA-1;TRE_0001097001-mRNA-1	21.8568	23.6064	23.8172	21.8172	22.0434	NaN	23.1022	21.0806	NaN	20.9064	22.0533	22.2333	22.6874	20.7044	20.2453	22.2468	22.9838	23.2057					24	2	1	57.4	6	3.1	50.135	0	55.687	81784000	37	0.846428	0.289651	1.36247	1.60768	0.342403	0.670878	-0.720673	-0.765722	0.28964	0.664615	0.717948	0.670327	P68369;TRE_0000477401-mRNA-1;P05214	704
Tubb4b	Tubulin beta-4B chain	P68372	28.5316	28.2943	27.9874	28.3625	28.4265	28.0134	28.6329	28.4675	27.2541	28.4812	28.6081	28.3667	28.0879	28.6581	28.5558	28.2467	28.3953	28.2073					22	22	0	67.4	67.4	0	49.83	0	323.31	4496200000	473	0.550568	0.620631	-0.214272	-0.786997	0.139143	0.875985	-0.164933	-0.306333	0.312659	0.744579	-0.16641	-0.524186	P68372	705
Prkcb	Protein kinase C beta type	P68404	18.9401	NaN	20.1015	NaN	NaN	NaN	NaN	NaN	NaN	19.5103	20.0178	NaN	20.5966	20.0062	NaN	18.7418	NaN	18.6776					5	5	4	8.2	8.2	6.4	76.75	0	47.936	6664100	15	0.131901	0.88494	-0.243229	-0.331509	0	0.973049	NaN	0	0	1	NaN	0	P68404	706
Ywhah	14-3-3 protein eta	P68510	22.2407	23.2831	22.986	22.3805	22.7416	22.1855	21.7903	23.1237	23.101	23.4613	23.2357	23.5293	23.8765	22.6214	22.1711	23.2687	22.9189	22.0821					10	8	8	45.9	38.6	38.6	28.211	0	149.36	85293000	50	0.821924	0.352123	-0.5722	-1.35432	0.0517607	0.965214	-0.0849018	-0.127848	0.352102	0.630467	-0.453856	-0.714034	P68510	707
Kpnb1	Importin subunit beta-1	P70168;TRE_0001511101-mRNA-1	21.7144	22.7241	22.3225	22.3906	22.431	22.5567	22.0904	22.4028	22.4756	22.5285	22.6399	22.0534	22.5368	21.8421	22.2526	21.988	22.3056	21.5912					13	13	13	17.6	17.6	17.6	97.183	0	132.72	63116000	79	0.168424	0.857138	-0.15359	-0.345755	0.691106	0.502183	0.361309	1.06885	0.52714	0.57551	0.248887	0.808696	P70168	709
Psmb7	Proteasome subunit beta type-7	P70195	NaN	NaN	NaN	NaN	NaN	NaN	NaN	NaN	NaN	21.0348	20.8415	20.5232	21.8855	20.7365	NaN	NaN	20.4337	NaN					2	2	2	10.5	10.5	10.5	29.891	0	14.733	9907700	11	0	1	NaN	0	0	0.974345	NaN	0	0	1	NaN	0	P70195	710
Lxn	Latexin	P70202	22.1541	22.1284	21.1886	22.148	22.0009	21.056	22.0916	21.7687	21.2753	21.7675	21.3274	22.5845	21.8661	21.8386	22.8063	20.8468	22.1077	22.5728					4	4	4	23	23	23	25.492	0	70.579	47296000	51	0.0489623	0.975581	-0.0694313	-0.118412	0.0812737	0.931269	-0.130587	-0.195604	0.393533	0.599549	-0.435386	-0.767695	P70202	711
Pebp1	Phosphatidylethanolamine-binding protein 1;Hippocampal cholinergic neurostimulating peptide	P70296	23.7623	23.7255	24.0596	23.5316	23.8179	24.3283	23.038	24.1731	24.1135	23.9829	24.11	23.7119	NaN	25.4449	24.189	23.9617	24.3721	24.6772					7	7	7	64.7	64.7	64.7	20.83	0	103.57	202770000	53	0.210376	0.869563	-0.0857887	-0.332473	0.593935	0.501177	-0.56211	-1.07458	0.709509	0.328996	-0.92435	-1.40833	P70296	714
Hint1	Histidine triad nucleotide-binding protein 1	P70349	22.9037	22.2986	21.4375	22.4664	22.8458	22.3001	23.7641	21.7398	22.5172	21.8396	22.3548	NaN	22.2038	23.2671	23.1086	23.078	22.6639	19.8185					3	3	3	32.5	32.5	32.5	13.777	0	24.106	72383000	30	0.0682143	0.939654	0.116055	0.170219	0.279067	0.710488	0.8202	0.639774	0.365573	0.641346	-0.322422	-0.68825	P70349	718
Idh3g	Isocitrate dehydrogenase [NAD] subunit gamma 1, mitochondrial	P70404	20.8952	21.0255	20.6964	20.7148	NaN	20.8688	20.6007	20.4098	20.9772	22.0568	21.5778	21.3034	21.3314	20.8532	21.2712	21.2933	21.551	21.1588					5	5	5	15	15	15	42.785	0	30.995	23325000	23	1.49228	0.142286	-0.773616	-2.27512	1.53082	0.209731	-0.671845	-2.22071	0.761337	0.401939	-0.360161	-1.19092	P70404	721
Slc9a3r1	Na(+)/H(+) exchange regulatory cofactor NHE-RF1	P70441	19.1246	20.2484	19.816	NaN	20.8125	NaN	19.6123	20.8408	NaN	NaN	NaN	NaN	NaN	NaN	NaN	NaN	NaN	NaN					3	3	3	13.5	13.5	13.5	38.6	0	18.737	6939000	8	0	1	NaN	0	0	1	NaN	0	0	1	NaN	0	P70441	722
Cct7	T-complex protein 1 subunit eta	P80313;TRE_0000778401-mRNA-1	22.4722	22.0818	21.8554	22.3573	22.1591	21.2051	22.6847	21.2957	21.8224	21.6423	21.719	21.5904	21.4184	21.5306	21.3236	21.3694	21.9325	20.9152					11	11	11	24.3	24.3	24.3	59.652	0	94.053	44094000	64	1.24012	0.258385	0.485917	1.71098	0.455367	0.600361	0.528573	0.880281	0.599341	0.439054	0.482967	1.04841	P80313	725
Cct2	T-complex protein 1 subunit beta	P80314	23.3588	23.8295	23.5296	23.5884	23.4809	22.8001	23.7698	23.0862	23.5876	23.1699	22.9298	22.9239	23.961	22.8452	23.2188	22.6215	22.6682	22.8571					19	19	19	46.9	46.9	46.9	57.477	0	241.99	126090000	121	1.61841	0.162862	0.564727	2.17488	1.61662	0.184981	0.765591	2.4172	0.0431286	0.970637	-0.0519047	-0.10169	P80314	726
Cct4	T-complex protein 1 subunit delta	P80315;TRE_0000377601-mRNA-1	22.5298	22.3623	22.5152	22.1582	22.2782	22.4041	21.7286	22.4693	22.5471	22.6107	22.2473	23.0055	21.8185	22.4906	22.1907	22.1565	22.0023	21.3746					14	14	14	36	36	36	58.066	0	111.88	62144000	87	0.270065	0.811983	-0.15204	-0.467239	0.498429	0.595793	0.403898	0.889948	0.212924	0.8309	0.113523	0.369867	P80315	727
Cct5	T-complex protein 1 subunit epsilon	P80316;TRE_0001823601-mRNA-1;TRE_0001421501-mRNA-1;TRE_0000685701-mRNA-1	22.308	22.6353	22.392	22.2669	22.153	22.2547	22.265	22.5244	22.6242	22.5949	22.3791	22.0686	22.6852	22.5386	22.3932	22.4214	22.1204	22.3657					14	14	14	30.3	30.3	30.3	59.623	0	104.78	62534000	79	0.207964	0.859276	0.0975672	0.346532	0.524523	0.687216	0.168714	0.69877	1.57456	0.227838	-0.314171	-1.63884	P80316	728
Cct6a	T-complex protein 1 subunit zeta	P80317;Q61390;TRE_0000529101-mRNA-1	22.788	23.0201	23.3875	23.2526	23.0425	23.2111	23.0018	23.1065	23.1266	23.4162	23.4324	23.4669	23.2943	23.4184	23.364	22.7035	23.3697	22.8558					14	14	14	28.4	28.4	28.4	58.004	0	141.03	109340000	89	0.999713	0.354283	-0.373308	-1.3567	0.190232	0.865249	0.10198	0.33412	1.21447	0.417529	-0.190182	-1.09563	P80317	729
Cct3	T-complex protein 1 subunit gamma	P80318	23.4171	23.4179	23.8206	23.4532	23.8236	23.5133	23.4527	23.5318	23.0535	23.0117	23.3038	23.4868	22.255	23.7743	23.673	23.2839	23.5011	23.6082					16	16	16	34.7	34.7	34.7	60.629	0	139.07	143230000	115	0.669064	0.526956	0.284433	0.97127	0.268898	0.811792	-0.118337	-0.428611	0.29121	0.699037	0.362584	0.60061	P80318	730
Ap2m1	AP-2 complex subunit mu	P84091;TRE_0001302401-mRNA-1	20.2985	20.5313	20.6412	20.6594	20.3122	20.5054	21.0589	20.6076	20.7802	20.4738	21.5061	20.9946	20.8849	21.617	20.636	20.7478	21.1751	20.3474					6	6	6	11.7	11.7	11.7	49.654	0	35.808	21028000	18	0.729439	0.404848	-0.501151	-1.20859	0.0757766	0.948244	0.0587851	0.157712	0.824668	0.328353	-0.553637	-1.34677	P84091	736
Rhog	Rho-related GTP-binding protein RhoG	P84096	22.4858	NaN	22.2741	NaN	20.9941	22.3618	NaN	NaN	NaN	21.7538	22.3621	NaN	23.2446	21.9978	NaN	21.8567	NaN	22.0535					7	6	6	41.4	35.6	35.6	21.308	0	40.599	36820000	18	0.373911	0.672461	0.321982	0.762863	0	1	NaN	0	0.381652	0.565354	-0.943252	-0.919907	P84096	737
Csrp1	Cysteine and glycine-rich protein 1	P97315	22.3895	NaN	21.7171	21.5364	21.3163	NaN	NaN	NaN	NaN	20.846	21.6906	21.789	20.725	19.5029	NaN	NaN	22.6405	22.3981					4	4	4	29	29	29	20.583	0	32.571	36534000	18	0.558679	0.480933	0.611454	1.09084	0	1	NaN	0	0.772483	0.271856	1.31239	1.8206	P97315	741
Pkp1	Plakophilin-1	P97350	NaN	22.0012	NaN	NaN	21.7452	21.4871	21.9491	NaN	21.5672	NaN	21.4101	20.3733	NaN	NaN	NaN	NaN	NaN	NaN					6	6	6	9.5	9.5	9.5	80.895	0	42.969	19993000	15	0	1	1.10951	0	0	1	NaN	0	0	1	NaN	0	P97350	742
Rps3a	40S ribosomal protein S3a	P97351	20.7838	20.7723	21.1112	NaN	21.1336	21.3976	20.2279	20.8172	21.5344	20.4432	20.5846	20.2745	20.4259	20.0435	20.9463	20.3448	20.8616	20.4655					3	3	3	11.4	11.4	11.4	29.885	0	18.823	19019000	17	1.47733	0.216648	0.454978	1.87412	0.300762	0.733545	0.302516	0.594645	0.961339	0.226687	0.793697	1.7568	P97351	743
S100a13	Protein S100-A13	P97352	22.4874	22.1844	22.4205	22.8943	22.2498	20.615	21.7635	21.3343	NaN	20.9658	20.5773	19.9362	21.05	19.8918	18.9158	20.6211	20.2055	19.8252					4	4	4	39.8	39.8	39.8	11.158	0	28.93	37995000	24	2.40022	0.066	1.87105	4.52011	1.53854	0.129364	1.3316	3.04657	1.00669	0.166384	1.9672	1.93456	P97352	744
Atp1b3	Sodium/potassium-transporting ATPase subunit beta-3	P97370	20.9893	21.4647	21.4063	22.2104	NaN	NaN	22.4966	NaN	22.2368	22.3069	NaN	21.9234	21.7997	NaN	21.6204	22.2264	22.6268	21.3066					5	5	5	23.7	23.7	23.7	31.775	0	31.21	37257000	16	1.38677	0.155103	-0.828409	-2.43388	0.232886	0.785302	0.313411	0.510639	0	1	0.500403	0	P97370	745
Psme1	Proteasome activator complex subunit 1	P97371	19.7443	NaN	20.717	19.8675	NaN	20.5687	18.827	20.0107	20.9538	NaN	NaN	NaN	NaN	18.8774	NaN	NaN	NaN	NaN					3	3	3	14.9	14.9	14.9	28.673	0	25.252	7689900	11	0	1	NaN	0	0	0.998044	NaN	0	0	1	1.34065	0	P97371	746
Psme2	Proteasome activator complex subunit 2	P97372	19.6034	NaN	18.8122	19.5824	NaN	NaN	NaN	NaN	NaN	NaN	NaN	NaN	NaN	NaN	NaN	NaN	NaN	NaN					4	4	4	19.2	19.2	19.2	27.057	0	25.827	3403500	6	0	1	NaN	0	NaN	1	0	NaN	0	1	NaN	0	P97372	747
Crmp1	Dihydropyrimidinase-related protein 1	P97427	21.1061	21.1521	21.4613	NaN	20.6371	20.8071	20.9755	21.3658	20.6633	22.8316	22.2647	NaN	21.785	20.9437	21.9876	21.868	21.3057	20.9155					9	5	5	17.7	10	10	62.167	0	40.132	28888000	39	1.84033	0.078	-1.30832	-3.67845	0.454148	0.623822	-0.361566	-0.815949	0.871159	0.247541	-0.849959	-1.64268	P97427	751
Anxa4	Annexin A4	P97429	20.3106	20.0303	21.505	20.5714	19.4176	NaN	19.9024	19.7583	20.9919	19.1832	18.9406	NaN	NaN	NaN	NaN	NaN	NaN	NaN					6	6	6	23.5	23.5	23.5	35.915	0	118.84	11893000	14	1.10603	0.17935	1.55341	2.24907	0	1	NaN	0	0	1	NaN	0	P97429	752
Fhl1	Four and a half LIM domains protein 1	P97447	NaN	NaN	19.0483	NaN	NaN	19.7565	NaN	19.3621	NaN	NaN	19.5389	20.7652	18.8708	19.6529	19.7654	19.6028	19.9022	19.5825					3	3	3	11.8	11.8	11.8	31.888	0	18.641	6691300	7	0	1	-1.10379	0	0	1	-0.333729	0	0	1	0.326805	0	P97447	754
Anpep	Aminopeptidase N	P97449	20.0399	NaN	18.6004	19.2101	NaN	NaN	NaN	NaN	18.9332	NaN	NaN	NaN	NaN	NaN	NaN	NaN	NaN	NaN					4	4	4	5.7	5.7	5.7	109.65	0	27.154	2585300	5	0	1	NaN	0	0	1	NaN	0	0	1	NaN	0	P97449	755
Atp5j	ATP synthase-coupling factor 6, mitochondrial	P97450	21.2402	21.431	20.5258	21.354	21.3134	20.7737	NaN	21.5618	NaN	21.4302	21.049	NaN	NaN	21.4128	NaN	21.6732	NaN	21.3422					2	2	2	22.2	22.2	22.2	12.496	0	15.508	28287000	25	0.167107	0.858579	-0.173914	-0.360076	0	0.999407	0.0541048	0	0	1	-0.265722	0	P97450	756
Rps5	40S ribosomal protein S5;40S ribosomal protein S5, N-terminally processed	P97461;TRE_0000963001-mRNA-1	NaN	19.6337	19.7656	20.2869	NaN	NaN	19.3521	NaN	NaN	NaN	NaN	NaN	NaN	NaN	NaN	NaN	NaN	NaN					2	2	2	14.2	14.2	14.2	22.889	0	15.158	9694400	17	0	0.986429	NaN	0	0	0.793222	NaN	0	0	1	NaN	0	P97461;TRE_0000963001-mRNA-1	757
Sirpa;Sirpb1a	Tyrosine-protein phosphatase non-receptor type substrate 1	P97797;A0A0A6YYP6	NaN	NaN	20.126	NaN	NaN	NaN	19.4854	20.1431	18.996	19.0642	NaN	NaN	NaN	NaN	18.8622	NaN	NaN	NaN					2	2	2	4.1	4.1	4.1	56.413	0	18.081	5872100	10	0	0.985066	1.06185	0	0	0.794089	NaN	0	0	1	NaN	0	P97797;A0A0A6YYP6	760
Fh	Fumarate hydratase, mitochondrial	P97807	21.5174	21.3275	20.5771	20.6714	21.0493	21.7355	21.5413	22.3738	21.5514	22.3236	21.9329	22.0083	21.9944	21.8194	20.5301	22.5755	21.904	22.5765					9	9	9	22.3	22.3	22.3	54.356	0	78.922	42673000	60	1.41851	0.136764	-0.947603	-2.30549	0.677439	0.456621	-0.529887	-1.16373	0.20529	0.768124	-0.295912	-0.450456	P97807	761
C1qa	Complement C1q subcomponent subunit A	P98086	NaN	NaN	NaN	20.2597	19.9934	NaN	NaN	NaN	NaN	NaN	NaN	NaN	NaN	NaN	NaN	NaN	NaN	NaN					2	2	2	8.6	8.6	8.6	25.974	0	13.534	7943600	6	NaN	1	0	NaN	NaN	1	0	NaN	0	1	NaN	0	P98086	763
Tubb5	Tubulin beta-5 chain	P99024	24.5365	26.0736	25.3307	25.4176	24.0639	24.4235	25.363	23.9203	23.7145	24.9263	24.0054	27.4246	24.0003	24.4994	27.3331	25.4313	25.2065	25.9167					20	4	3	57.7	13.3	9.9	49.67	0	127.54	570550000	73	0.042381	0.97728	-0.138507	-0.11412	0.994016	0.320779	-1.18558	-1.79813	0.225534	0.740365	-0.642628	-0.529361	P99024	764
Rplp2	60S acidic ribosomal protein P2	P99027;A0A5F8MPY2	21.3278	NaN	21.402	21.1754	NaN	NaN	NaN	20.9848	NaN	NaN	NaN	NaN	NaN	20.3898	NaN	NaN	NaN	NaN					2	2	2	21.7	21.7	21.7	11.651	0	19.378	14043000	16	0	0.979736	NaN	0	0	0.794963	NaN	0	0	1	0.785576	0	P99027;A0A5F8MPY2	766
Prdx5	Peroxiredoxin-5, mitochondrial	P99029	23.4596	24.2077	23.6716	23.4215	23.5847	22.9451	23.4292	23.5896	23.5326	23.6271	23.5672	24.0753	23.9638	23.8068	23.2571	23.669	23.5284	23.9631					8	8	8	45.2	45.2	45.2	21.897	0	90.767	154250000	99	0.0283125	1	0.0231177	0.06176	0.676204	0.608528	-0.203093	-0.859067	0.552405	0.497652	-0.358787	-0.92562	P99029	768
G6pdx	Glucose-6-phosphate 1-dehydrogenase X	Q00612;P97324;REV__P46662	21.8943	22.4489	21.328	22.1124	21.5295	21.6793	21.5454	21.3913	22.2647	21.825	22.547	21.7005	22.5314	21.1583	21.423	21.0086	21.3283	21.2867					11	11	11	23.9	23.9	23.9	59.262	0	76.58	41346000	33	0.116487	0.903895	-0.13376	-0.258453	0.850551	0.399717	0.525951	1.35814	0.0525248	0.964818	0.0695101	0.125145	Q00612	770
Sec23a	Protein transport protein Sec23A	Q01405	NaN	NaN	19.5289	NaN	NaN	NaN	NaN	NaN	NaN	19.2415	18.9491	NaN	NaN	NaN	NaN	NaN	NaN	NaN					4	4	4	6.4	6.4	6.4	86.161	0	28.963	3192600	6	0	0.983774	0.433588	0	NaN	1	0	NaN	NaN	1	0	NaN	Q01405	774
Nme2	Nucleoside diphosphate kinase B	Q01768	21.7238	20.9254	21.4284	21.6811	21.3226	20.8278	21.2516	NaN	21.3369	20.3912	20.482	NaN	20.1674	21.1672	NaN	20.6965	20.3769	19.9995					8	3	3	57.9	27.6	27.6	17.363	0	21.087	24132000	33	1.25519	0.17641	0.922617	2.29045	1.42686	0.191556	0.936601	2.58732	0.519624	0.457114	0.609835	1.03234	Q01768	775
Vcp	Transitional endoplasmic reticulum ATPase	Q01853;TRE_0000093001-mRNA-1	24.3074	24.3944	24.4778	24.7	24.1384	24.5537	24.5103	24.1489	24.6256	24.3696	23.9668	24.4757	24.3047	24.4859	24.5247	23.9957	24.143	24.3962					22	22	22	34.2	34.2	34.2	89.321	0	281.23	256930000	187	0.30695	0.812465	0.122484	0.466398	0.604755	0.5992	0.249953	0.876418	0.0484094	0.97607	0.0256081	0.0910245	Q01853	776
Uba1	Ubiquitin-like modifier-activating enzyme 1	Q02053;P31254	24.0014	23.8623	24.0156	24.0689	23.5014	23.4712	23.8117	23.7008	23.4099	23.1774	23.685	23.7716	23.6308	23.5724	23.4297	23.8286	23.7485	23.9927					21	21	21	26.8	26.8	26.8	117.81	0	201.84	163360000	145	1.01654	0.334419	0.415136	1.42326	0.704841	0.58492	-0.215791	-0.900249	0.267896	0.768085	0.13622	0.449036	Q02053	777
C1qc	Complement C1q subcomponent subunit C	Q02105	20.3444	20.6475	NaN	19.6169	19.738	NaN	NaN	19.1137	NaN	NaN	NaN	NaN	NaN	NaN	NaN	NaN	NaN	NaN					2	2	2	12.6	12.6	12.6	25.991	0	15.187	4950700	4	0	0.982424	NaN	0	0	0.792361	NaN	0	0	1	NaN	0	Q02105	778
Ctnnb1	Catenin beta-1	Q02248	19.426	NaN	19.4654	20.0622	19.4011	NaN	19.4048	NaN	NaN	NaN	NaN	NaN	NaN	NaN	NaN	NaN	NaN	NaN					5	3	3	7.7	4.2	4.2	85.47	0	55.533	5786100	8	0	0.981078	NaN	0	0	0.791524	NaN	0	0	1	NaN	0	Q02248	779
Jup	Junction plakoglobin	Q02257	24.1255	24.749	23.4405	23.7591	24.6585	24.2563	25.8763	23.8083	24.1581	22.4085	22.6236	23.9133	NaN	24.4939	23.2243	22.6741	22.6088	23.8319					22	22	20	36.6	36.6	33	81.8	0	243.99	227840000	134	0.866572	0.292185	1.12319	1.59778	0.98166	0.311352	1.57599	1.8487	0.24154	0.743266	0.36553	0.53739	Q02257	780
Atp5a1	ATP synthase subunit alpha, mitochondrial	Q03265;TRE_0001091501-mRNA-1	26.6278	26.9324	26.7552	26.1795	26.3668	26.8062	26.52	27.4329	26.4105	27.4974	26.931	26.8704	27.4985	26.9093	27.0131	27.5907	27.3028	27.2327					22	22	22	49	49	49	59.752	0	323.31	1465400000	239	0.682766	0.489908	-0.327819	-1.02987	0.793116	0.408981	-0.587574	-1.32902	1.24617	0.170364	-0.689449	-1.91643	Q03265	782
Ckb	Creatine kinase B-type	Q04447	27.6218	27.7431	27.0025	27.8026	27.2898	26.9742	27.4156	27.3742	27.1306	26.7832	27.3253	27.2315	27.3608	27.2749	27.5921	27.1911	27.3387	27.2873					17	17	17	50.1	50.1	50.1	42.713	0	323.31	2175500000	319	0.531529	0.567238	0.342494	0.892228	0.127713	0.935023	0.0344327	0.173133	0.0726201	0.956475	-0.0537135	-0.14949	Q04447	784
Fabp5	Fatty acid-binding protein, epidermal	Q05816	24.9808	25.0763	24.1914	25.5104	24.8933	22.4305	24.3312	24.2453	23.8187	23.1791	23.4017	22.5737	24.1104	23.8179	22.6339	23.2866	23.0393	22.6861					7	7	7	57	57	57	15.137	0	69.736	238210000	58	1.97928	0.0709091	1.69802	3.58288	2.05932	0.0703529	1.12772	3.36109	0.294003	0.656037	0.757339	0.662319	Q05816	786
Pc	Pyruvate carboxylase, mitochondrial	Q05920;TRE_0001288001-mRNA-1	19.6473	19.6736	19.7792	19.3099	NaN	NaN	20.0658	19.6474	NaN	20.3253	19.4801	NaN	20.4782	NaN	20.2591	19.7606	19.6114	19.9268					6	6	6	6.5	6.5	6.5	129.68	0	51.079	8482100	15	0.243639	0.812126	-0.202684	-0.483426	0.170643	0.87665	0.0903568	0.305998	0	1	-1.0588	0	Q05920	787
Eml1	Echinoderm microtubule-associated protein-like 1	Q05BC3	19.7279	NaN	NaN	19.9023	20.3198	NaN	20.2951	NaN	NaN	NaN	20.4937	20.3527	NaN	20.4981	NaN	20.1538	19.8876	20.2565					4	4	4	7.4	7.4	7.4	89.679	0	31.608	11880000	12	0	0.998784	-0.69537	0	0	0.789149	0.195865	0	0	1	-0.387059	0	Q05BC3	788
Atp5i	ATP synthase subunit e, mitochondrial	Q06185	NaN	NaN	20.9868	19.3823	21.0953	21.022	20.8519	21.8733	20.5966	NaN	21.639	21.7426	20.9931	20.4862	21.7377	20.9695	22.7073	22.8315					3	3	3	50.7	50.7	50.7	8.2355	0	22.951	28440000	23	0	0.997404	-0.704029	0	0.672923	0.415552	-1.06214	-1.30087	0.357463	0.613789	-0.572474	-0.746459	Q06185	789
Anxa7	Annexin A7	Q07076	21.66	21.4555	21.7458	21.7758	21.8365	21.8654	21.8658	21.6837	21.3082	21.092	21.3288	21.5052	20.7231	21.3848	21.3794	21.002	21.0626	21.3547					7	7	7	17.1	17.1	17.1	49.925	0	47.247	35390000	39	0.991254	0.395773	0.311715	1.25968	1.14471	0.340477	0.479479	1.6145	1.39804	0.159594	0.663482	2.06531	Q07076	791
Calb2	Calretinin	Q08331	23.442	22.489	22.8699	23.2918	23.5284	23.0649	22.5629	23.1929	23.4658	21.8979	23.5477	21.7961	24.1904	24.591	24.5676	23.4391	24.572	24.2612			+	thoracic_infected_thoracic_controls	11	11	10	41	41	36.9	31.372	0	162.87	144090000	98	0.340288	0.664945	0.519761	0.710436	1.10976	0.28244	-1.01692	-1.91544	2.46147	0.035	-1.15465	-4.03107	Q08331	795
Padi2	Protein-arginine deiminase type-2	Q08642	22.7947	23.1586	22.3042	22.8444	22.4654	22.7382	22.3947	22.5161	22.6352	21.4545	23.1788	22.6943	23.1779	23.3727	23.6261	22.261	22.7112	23.0106					16	16	16	27.8	27.8	27.8	76.249	0	136.57	85368000	91	0.21083	0.814182	0.310008	0.462705	0.252713	0.810343	-0.145622	-0.443083	1.83709	0.102667	-0.70953	-2.60855	Q08642	796
Inf2	Inverted formin-2	Q0GNC1	17.0345	NaN	18.8169	17.6746	17.2039	NaN	NaN	NaN	NaN	NaN	18.2384	NaN	17.7629	NaN	NaN	NaN	17.3747	17.157					2	2	2	1.5	1.5	1.5	138.56	0	12.785	1539600	9	0	0.996017	-0.312749	0	0	0.788279	NaN	0	0	1	-0.323678	0	Q0GNC1	797
Atp2b3	Calcium-transporting ATPase	Q0VF55	NaN	NaN	NaN	NaN	NaN	NaN	NaN	NaN	NaN	NaN	NaN	NaN	NaN	18.6576	NaN	19.2931	NaN	18.1459					7	3	3	6.6	3.7	3.7	134.36	0	25.711	1896500	8	NaN	1	0	NaN	0	0.789945	NaN	0	0	1	NaN	0	Q0VF55	798
Npepps	Puromycin-sensitive aminopeptidase	Q11011	23.5262	23.545	23.6845	23.37	23.5177	23.5349	23.7135	23.7884	23.3831	24.5114	24.1569	24.2223	24.1115	24.1696	24.5742	24.047	24.399	24.2919					22	22	22	27.4	27.4	27.4	103.32	0	206.64	182330000	163	2.39489	0.0852941	-0.711604	-3.23752	1.72076	0.181333	-0.617669	-2.35455	2.19893	0.0571892	-0.810856	-3.18432	Q11011	799
Kiaa1468	LisH domain and HEAT repeat-containing protein KIAA1468	Q148V7	NaN	18.131	18.3926	17.4239	NaN	17.8814	NaN	17.7441	NaN	NaN	NaN	NaN	NaN	NaN	NaN	NaN	NaN	NaN					2	2	2	2	2	2	134.59	0	16.335	1866200	11	0	0.994628	NaN	0	0	0.790796	NaN	0	0	1	NaN	0	Q148V7	801
Map6d1	MAP6 domain-containing protein 1	Q14BB9	NaN	NaN	NaN	NaN	NaN	NaN	NaN	NaN	NaN	NaN	NaN	NaN	NaN	NaN	NaN	NaN	18.8426	19.2544					2	2	2	23	23	23	20.432	0	14.392	1828100	5	NaN	1	0	NaN	0	0.800613	NaN	0	NaN	1	0	NaN	Q14BB9	802
Myl12b	Myosin regulatory light chain 12B	Q3THE2	22.1401	21.5521	21.0618	21.7078	21.4427	21.9595	20.6537	22.0294	22.2194	NaN	21.2407	21.6131	21.7943	21.3264	21.1567	21.4395	21.426	NaN					5	5	2	29.7	29.7	12.2	19.779	0	37.603	35950000	32	0.133385	0.892761	0.157741	0.300097	0.112076	0.889489	0.201403	0.273324	0.500845	0.572919	0.277497	0.811163	Q3THE2	808
Gmps	GMP synthase [glutamine-hydrolyzing]	Q3THK7	NaN	NaN	19.2356	NaN	NaN	20.0152	19.3245	19.6573	19.6568	NaN	NaN	NaN	NaN	19.6591	NaN	NaN	20.1173	NaN					2	2	2	3	3	3	76.723	0	17.348	5894100	13	0	0.993242	NaN	0	0	0.79982	-0.571082	0	0	1	0.356144	0	Q3THK7	810
Uap1l1	UDP-N-acetylhexosamine pyrophosphorylase-like protein 1	Q3TW96;Q6P549	20.1441	19.4742	20.138	19.7585	18.9742	19.6121	18.6494	19.2152	19.5514	18.97	19.0638	18.9835	19.2359	18.5062	NaN	18.65	18.4206	18.7265					5	5	5	10.3	10.3	10.3	56.613	0	30.275	7809300	14	1.81818	0.0915	0.912969	2.81597	0.903228	0.383672	0.539675	1.42482	0.5907	0.424658	0.577242	1.12524	Q3TW96	817
Psmd1	26S proteasome non-ATPase regulatory subunit 1	Q3TXS7	20.5542	21.2856	20.5499	20.7414	20.4083	20.3248	20.4322	20.6731	20.3615	20.1733	20.4393	20.438	20.6735	20.5217	20.8428	20.3197	20.9131	20.9583					5	5	5	7.3	7.3	7.3	105.73	0	41.155	19149000	22	0.792751	0.395172	0.446383	1.23991	0.460694	0.668821	-0.241433	-0.739862	0.524614	0.619913	-0.187857	-0.729628	Q3TXS7	818
Ddb1	DNA damage-binding protein 1	Q3U1J4	NaN	18.7744	NaN	18.9586	18.8003	NaN	18.7458	NaN	NaN	NaN	19.0462	NaN	NaN	19.2123	NaN	NaN	19.3773	19.2694					4	4	4	3.9	3.9	3.9	126.85	0	24.523	5418300	10	0	0.991894	-0.271833	0	0	0.801362	-0.577518	0	0	1	-0.332829	0	Q3U1J4	820
Esyt1	Extended synaptotagmin-1	Q3U7R1	20.6846	20.392	19.6474	20.8119	19.9373	NaN	19.7431	20.5074	20.0312	19.6018	20.0262	NaN	20.285	19.5529	NaN	NaN	20.3229	19.7966					7	7	7	8.4	8.4	8.4	121.55	0	55.805	13261000	15	0.406273	0.624415	0.427363	0.808163	0.0324027	0.981114	0.034125	0.0761418	0.294064	0.682293	0.455678	0.679827	Q3U7R1	821
Hdhd2	Haloacid dehalogenase-like hydrolase domain-containing protein 2	Q3UGR5	20.7645	19.4454	21.2974	20.9245	20.575	21.6114	20.7138	20.0145	NaN	20.7928	19.3027	21.4523	20.3818	21.2204	NaN	20.6869	21.7159	21.837					3	3	3	15.4	15.4	15.4	28.73	0	21.908	23308000	33	0.00526851	1	-0.0135212	-0.0143694	0.834326	0.347148	-1.04907	-1.6435	0.173525	0.822191	0.235841	0.391673	Q3UGR5	824
Pdap1	28 kDa heat- and acid-stable phosphoprotein	Q3UHX2	NaN	NaN	18.707	19.1576	NaN	NaN	NaN	NaN	NaN	NaN	NaN	NaN	NaN	19.4495	19.5466	18.7803	19.2602	19.2629					2	2	2	11.6	11.6	11.6	20.605	0	12.986	3880800	2	0	0.990517	NaN	0	0	0.795575	NaN	0	0	1	-0.340391	0	Q3UHX2	826
Ppp1r7	Protein phosphatase 1 regulatory subunit 7	Q3UM45	20.7558	20.3958	20.9155	20.3803	20.9632	21.2549	21.4199	21.3006	20.7553	20.5614	20.2403	21.5919	NaN	21.0913	21.7988	NaN	21.0048	20.9642					5	5	5	15.8	15.8	15.8	41.291	0	36.757	22798000	23	0.0887924	0.92862	-0.108811	-0.203116	0.25377	0.795834	0.174084	0.477551	0.576085	0.430684	-0.578937	-1.10503	Q3UM45	830
Plcl1	Inactive phospholipase C-like protein 1	Q3USB7	NaN	19.5083	NaN	19.0687	NaN	19.4205	19.6066	NaN	NaN	NaN	19.3162	NaN	19.2368	19.3417	19.9308	NaN	19.884	NaN					5	5	5	5.9	5.9	5.9	122.67	0	37.989	5222000	6	0	0.989143	0.192057	0	0	0.796408	-0.277447	0	0.334304	0.684802	-0.258475	-0.633325	Q3USB7	835
Krt76	Keratin, type II cytoskeletal 2 oral	Q3UV17	27.6931	27.5001	26.0053	25.6237	27.6283	26.3485	26.7579	26.2908	28.3444	26.0871	26.068	NaN	NaN	27.0653	NaN	27.5525	25.0464	NaN					12	2	2	10.8	1.9	1.9	62.844	0	18.194	1406800000	25	0.608005	0.408919	0.988641	1.25364	0.261348	0.731526	0.83157	0.624639	0	1	-0.53176	0	Q3UV17	838
Ermp1	Endoplasmic reticulum metallopeptidase 1	Q3UVK0	20.7018	19.675	20.9474	20.8584	20.2393	NaN	20.6559	20.271	19.8718	21.1374	NaN	NaN	NaN	20.5093	20.1381	19.9654	20.7688	NaN					4	4	4	4.8	4.8	4.8	100.15	0	30.69	16833000	14	0	0.987773	-0.695974	0	0.0834948	0.928813	-0.100822	-0.194497	0.224494	0.77161	0.225182	0.488557	Q3UVK0	840
Mthfd1l	Monofunctional C1-tetrahydrofolate synthase, mitochondrial	Q3V3R1	18.8911	19.4402	19.3955	NaN	18.7234	19.3161	19.2253	19.6065	NaN	19.5486	19.4545	19.1453	19.7303	19.0376	NaN	19.5784	19.1593	19.0957					4	4	4	4.3	4.3	4.3	105.73	0	30.783	6411800	11	0.261835	0.819145	-0.140587	-0.447624	0.216415	0.827868	0.138148	0.404361	0.29402	0.698746	-0.36417	-0.655188	Q3V3R1	847
Ermn	Ermin	Q5EBJ4	21.7926	22.417	21.3807	22.4863	22.001	20.8919	22.4209	22.3834	21.8267	21.6944	21.3585	22.1846	22.4911	22.6918	22.2275	21.0089	21.5751	21.2102					8	8	8	35.6	35.6	35.6	32.148	0	153.55	52012000	50	0.11053	0.91536	0.117592	0.24243	1.69141	0.126489	0.945589	2.67328	0.620345	0.397573	-0.677067	-1.14637	Q5EBJ4	854
Myo1d	Unconventional myosin-Id	Q5SYD0	23.1488	23.0799	23.3385	22.9671	22.7327	23.5536	23.4247	23.1514	23.2613	23.9635	23.7091	23.7085	23.8145	23.5164	22.959	23.473	23.3725	23.4502					27	27	26	27.9	27.9	27	116.08	0	193.79	122470000	150	2.20555	0.0898947	-0.604657	-2.81466	0.833417	0.619977	-0.152763	-0.8257	0.420926	0.601055	-0.345491	-0.767881	Q5SYD0	857
Arcn1	Coatomer subunit delta	Q5XJY5	19.4116	18.635	19.6659	19.3402	19.143	NaN	NaN	18.3878	NaN	NaN	NaN	NaN	NaN	NaN	NaN	NaN	18.9284	NaN					5	5	5	10.4	10.4	10.4	57.229	0	37.933	4470500	8	0	1	NaN	0	0	0.798966	-0.540569	0	0	1	NaN	0	Q5XJY5	858
Ogdh	2-oxoglutarate dehydrogenase, mitochondrial	Q60597	22.0955	22.5061	21.4578	21.5567	22.1764	21.877	21.9393	22.9643	22.1041	22.7354	22.4187	22.8867	23.3034	22.2394	22.6936	22.6965	22.4125	22.6769					10	10	6	10.5	10.5	6.4	116.45	0	75.14	61325000	67	0.921908	0.302538	-0.660497	-1.51944	0.32183	0.733169	-0.259432	-0.602337	1.15503	0.170039	-0.875402	-1.91802	Q60597	859
Cttn	Src substrate cortactin	Q60598	19.5799	NaN	19.5644	19.979	NaN	NaN	19.8569	NaN	NaN	NaN	NaN	NaN	NaN	NaN	NaN	19.9345	NaN	NaN					2	2	2	4.6	4.6	4.6	61.249	0	14.096	4768200	8	0	1	NaN	0	0	0.798083	-0.0775356	0	0	1	NaN	0	Q60598	860
Myl6	Myosin light polypeptide 6	Q60605;Q8CI43	23.1682	23.0659	21.8561	23.1322	23.0886	22.2232	22.4214	22.9139	22.6938	22.1	21.1293	22.256	22.283	21.4232	21.4253	21.3759	21.6446	20.9002					5	5	5	40.4	40.4	40.4	16.93	0	59.685	66145000	51	0.723272	0.360103	0.868283	1.33721	2.20546	0.0702857	1.36949	3.80326	1.25849	0.151729	1.1042	2.15751	Q60605	861
Hnrnpd	Heterogeneous nuclear ribonucleoprotein D0	Q60668;Q9D3U4;Q9Z130	NaN	19.9694	20.7995	21.2285	20.2906	21.4257	20.1524	21.0467	20.8338	19.8028	20.4245	19.7308	19.6965	19.8866	NaN	20.4131	19.9505	19.6226					4	4	4	11.3	11.3	11.3	38.354	0	26.864	21759000	27	0.384138	0.642759	0.398437	0.766021	0.898859	0.353311	0.682241	1.5027	1.09524	0.167315	1.19009	2.13448	Q60668	865
Psmb6	Proteasome subunit beta type-6	Q60692	20.4649	20.7393	20.8401	20.6204	21.1224	20.0637	21.3407	20.732	20.2271	20.6758	20.9365	20.5147	21.0258	NaN	NaN	20.5459	20.1722	19.6496					4	4	4	16.8	16.8	16.8	25.378	0	32.034	17874000	26	0.0572524	0.979222	-0.0275466	-0.103432	0.71084	0.422898	0.644005	1.25344	0	1	-0.423624	0	Q60692	867
Stxbp3	Syntaxin-binding protein 3	Q60770	NaN	18.239	18.6334	NaN	NaN	18.5424	NaN	19.0642	NaN	NaN	18.693	NaN	18.5525	NaN	NaN	NaN	18.3656	NaN					2	2	2	3.4	3.4	3.4	67.942	0	12.479	3227500	8	0	1	-0.256767	0	0	0.797278	0.698563	0	0	1	-0.0100918	0	Q60770	870
Cldn11	Claudin-11	Q60771	24.4312	23.2332	23.4749	24.5237	23.3892	22.145	23.8085	21.5881	23.3986	22.5953	22.4576	19.2152	21.8861	23.6339	NaN	22.3821	21.7352	21.8224					2	2	2	14.5	14.5	14.5	22.114	0	24.598	115730000	36	0.919519	0.230427	2.2904	1.81281	0.598528	0.452519	0.951829	1.17272	0.202351	0.763056	0.592646	0.493744	Q60771	871
Serpinb6	Serpin B6	Q60854	19.9123	19.5622	20.3494	20.8163	19.6437	19.2894	21.6333	19.3082	NaN	19.4536	19.4435	23.1458	20.0842	19.494	20.2144	18.8193	19.8484	19.0838					7	7	7	23	23	23	42.598	0	58.544	15764000	15	0.23152	0.762	-0.739677	-0.546587	0.536564	0.492596	1.22024	1.1581	0.00927361	1	-0.0144215	-0.0235694	Q60854	872
Stip1	Stress-induced-phosphoprotein 1	Q60864	22.7482	22.6853	23.0494	22.2792	22.2884	22.7724	22.4756	22.5582	23.1995	23.3028	23.5054	22.583	23.5913	23.6421	23.7833	23.2331	23.2905	23.2807			+	thoracic_infected_thoracic_controls	14	14	14	26.9	26.9	26.9	62.581	0	92.241	96963000	74	0.42918	0.63887	-0.302788	-0.753922	1.07264	0.344872	-0.523656	-1.58939	2.68116	0.0177143	-1.22551	-4.49363	Q60864	873
Vdac2	Voltage-dependent anion-selective channel protein 2	Q60930	23.1375	22.3934	23.6806	23.1192	22.7338	23.6673	23.2094	23.8796	23.162	23.5442	23.0855	24.4723	23.4092	24.204	24.1999	23.8479	24.5289	24.9311					7	7	7	27.5	27.5	27.5	31.732	0	65.9	155060000	49	0.497699	0.526729	-0.630201	-0.965381	1.22145	0.258286	-1.01897	-2.07138	0.944942	0.233846	-0.764318	-1.59765	Q60930	877
Vdac3	Voltage-dependent anion-selective channel protein 3	Q60931	21.4799	20.8507	21.5452	21.0902	20.5074	NaN	20.7389	21.0489	NaN	NaN	21.7661	NaN	19.6528	22.1272	21.3325	22.3624	21.3126	20.4719					4	4	4	18	18	18	30.752	0	68.995	27510000	26	0	1	-0.474154	0	0.264552	0.737442	-0.488349	-0.598935	0.0857549	0.913503	-0.238725	-0.223877	Q60931	878
Vdac1	Voltage-dependent anion-selective channel protein 1	Q60932	23.1891	23.0571	23.8609	23.9803	22.7994	23.9121	23.2561	24.2365	23.614	24.5937	23.7357	23.5367	23.7238	24.3405	24.209	24.355	23.9552	24.4464					11	11	11	51.4	51.4	51.4	32.351	0	137.59	182040000	107	0.648262	0.434768	-0.586331	-1.15246	0.783683	0.41425	-0.550001	-1.298	0.546948	0.451657	-0.527146	-1.00174	Q60932	879
Hars	Histidine--tRNA ligase, cytoplasmic	Q61035;Q99KK9	21.8165	21.9154	22.0702	21.936	21.5677	22.4794	22.1274	22.2352	22.6799	22.4159	22.1193	22.3967	22.2344	22.2884	22.2411	22.1214	22.3645	21.6425					9	9	9	17.7	17.7	17.7	57.432	0	58.413	53065000	47	1.44678	0.260222	-0.37662	-1.70449	0.489291	0.622387	0.304716	0.820809	0.417691	0.631021	-0.260245	-0.712346	Q61035	884
Prdx2	Peroxiredoxin-2	Q61171	25.1463	25.5133	25.175	25.4048	24.9263	24.9796	25.3259	25.0848	24.94	25.6792	24.8763	25.7909	24.7416	24.6749	25.3518	25.0532	25.0829	24.9526					9	9	9	47.5	47.5	47.5	21.778	0	138.61	436740000	107	0.212731	0.825008	-0.170609	-0.414872	0.297002	0.825996	0.0873241	0.398251	0.275711	0.761846	0.180794	0.497668	Q61171	889
Arg1	Arginase-1	Q61176	25.5329	23.12	24.5625	25.7389	24.704	23.5487	23.1032	23.3832	24.3399	20.0178	20.2302	20.9675	19.2331	21.235	20.8826	20.8953	NaN	21.0561			+	thoracic_infected_thoracic_controls	11	11	11	44.6	44.6	44.6	34.807	0	99.628	203190000	64	2.20936	0.069	3.99996	4.66339	1.90629	0.0724	2.63308	4.48534	2.05304	0.0155	4.21362	4.28365	Q61176	890
Tsg101	Tumor susceptibility gene 101 protein	Q61187	18.4397	NaN	NaN	19.4219	NaN	18.6677	NaN	19.3629	19.4279	19.405	19.2549	NaN	NaN	NaN	20.0098	19.277	19.483	NaN					2	2	2	5.6	5.6	5.6	44.123	0	14.179	5191200	13	0	1	-0.890246	0	0.046057	0.979753	0.0154476	0.074265	0	1	-0.964983	0	Q61187	891
Pafah1b3	Platelet-activating factor acetylhydrolase IB subunit gamma	Q61205	NaN	NaN	19.4733	18.6723	NaN	20.3617	NaN	NaN	19.7347	NaN	19.6086	19.3186	20.3782	19.9614	19.4284	19.6	20.3555	19.8486					2	2	2	7.3	7.3	7.3	25.853	0	13.605	8139100	23	0	1	0.00976467	0	0	0.779519	-0.200018	0	0.211977	0.762188	-0.405655	-0.493069	Q61205	892
Pafah1b2	Platelet-activating factor acetylhydrolase IB subunit beta	Q61206	19.6975	20.957	20.3389	21.2725	20.2454	20.3126	21.5464	20.6474	20.6005	19.4259	20.6113	NaN	19.8283	20.6441	20.8863	19.9491	21.1502	20.5208					2	2	2	12.2	12.2	12.2	25.581	0	19.225	19162000	33	0.17981	0.821307	0.312539	0.419734	0.350523	0.684786	0.391422	0.694352	0.124859	0.892036	0.157259	0.280355	Q61206	893
Lcp1	Plastin-2	Q61233	24.3329	23.432	23.4578	24.1619	24.0417	24.0584	23.5287	23.4695	23.5423	21.0705	20.8153	24.1029	19.2299	20.5026	22.4569	20.4168	21.9957	21.7337					25	25	20	46.3	46.3	37.6	70.148	0	281.06	121920000	112	0.728544	0.319473	1.74466	1.45798	1.91809	0.0756364	2.13146	3.61861	1.63311	0.0641212	3.35752	3.23083	Q61233	895
Fnta	Protein farnesyltransferase/geranylgeranyltransferase type-1 subunit alpha	Q61239	19.619	NaN	19.8117	19.4606	19.5999	NaN	19.5657	19.5826	NaN	NaN	20.1845	NaN	21.1513	19.9403	20.3813	19.6905	20.2549	19.8108					4	4	4	12.5	12.5	12.5	44.013	0	24.036	9985000	6	0	1	-0.469128	0	0.661837	0.522671	-0.344617	-1.07137	0.893422	0.232348	-0.960783	-1.71638	Q61239	896
Hspa4	Heat shock 70 kDa protein 4	Q61316	22.8411	23.1499	22.775	23.1558	23.3002	22.7611	22.685	23.1259	23.2624	22.8141	23.5693	23.0979	22.9366	22.7919	23.7262	22.61	23.4185	23.7605					18	18	16	28.4	28.4	24.9	94.132	0	305.1	105140000	96	0.406727	0.675524	-0.23845	-0.683796	0.246321	0.786644	-0.238579	-0.493917	0.0844824	0.92991	-0.0791887	-0.183287	Q61316	899
Cntn2	Contactin-2	Q61330	NaN	NaN	20.5161	NaN	NaN	19.992	NaN	NaN	NaN	20.6936	20.1408	NaN	20.2578	NaN	NaN	NaN	NaN	NaN					3	3	3	3.6	3.6	3.6	113.22	0	19.484	9012100	7	0	1	0.0988235	0	NaN	1	0	NaN	0	1	-0.26573	0	Q61330	900
Bcan	Brevican core protein	Q61361	22.6096	23.019	21.3454	22.5568	22.537	NaN	22.6854	22.7523	22.5286	23.5716	NaN	NaN	NaN	NaN	22.9776	22.7792	22.9147	23.1867					6	6	6	10.4	10.4	10.4	95.814	0	57.316	62905000	30	0	1	-1.24698	0	1.04559	0.416619	-0.304738	-1.28628	0	1	-0.43066	0	Q61361	901
Hadh	Hydroxyacyl-coenzyme A dehydrogenase, mitochondrial	Q61425	19.8429	21.1565	NaN	20.8524	NaN	NaN	20.979	19.9105	NaN	21.1886	20.7767	20.6739	20.6124	20.874	NaN	NaN	19.2513	19.4075					3	3	3	10.8	10.8	10.8	34.463	0	19.671	15823000	24	0.279775	0.747011	-0.380075	-0.603308	0.757361	0.37755	1.11532	1.74295	0	1	0.109204	0	Q61425	902
Dsg1b;Dsg1a;Dsg1c	Desmoglein-1-beta;Desmoglein-1-alpha;Desmoglein-1-gamma	Q7TSF1;Q61495;Q7TSF0	20.788	22.9026	20.9278	20.8182	22.812	21.3596	23.3656	21.1745	21.2144	19.9539	20.1856	20.7115	NaN	NaN	20.08	20.1219	19.5086	21.2954					4	4	4	3.8	3.8	3.8	114.45	0	31.844	35869000	24	0.808357	0.299261	1.25579	1.53403	0.835482	0.341307	1.60958	1.61982	0	1	1.58322	0	Q7TSF1;Q61495;Q7TSF0	903
Snap91	Clathrin coat assembly protein AP180	Q61548	20.7479	21.7471	21.9443	21.1718	NaN	21.5999	21.5686	21.5941	21.0175	23.0899	21.4555	21.994	22.6931	21.4529	21.8271	22.3534	22.0299	22.4409					9	9	8	14.4	14.4	13.1	91.85	0	113.06	38550000	44	0.504446	0.509054	-0.700015	-0.990177	1.75682	0.1338	-0.881339	-2.70478	0.504407	0.468172	-0.605166	-1.00815	Q61548	905
Fscn1	Fascin	Q61553	22.6497	23.1244	23.1917	22.7106	22.5385	22.4258	22.4272	22.1892	23.2411	23.4585	22.3525	23.4985	21.9789	23.0617	23.515	22.9744	23.2971	22.971					8	8	8	19.9	19.9	19.9	54.507	0	82.76	94426000	56	0.0996922	0.91585	-0.114592	-0.223633	0.616614	0.505561	-0.461699	-1.05814	0.251353	0.744222	-0.293567	-0.521321	Q61553	906
Gdi2	Rab GDP dissociation inhibitor beta	Q61598	24.1856	24.6102	24.7599	24.5839	24.3102	24.7005	24.3698	24.312	24.4947	24.6056	24.8661	24.7998	25.0865	24.6517	25.0696	24.5791	24.5707	24.4089					16	16	11	35.1	35.1	24.3	50.537	0	169	282420000	174	0.560348	0.598214	-0.238623	-0.825865	0.757848	0.676619	-0.127415	-0.718632	1.03606	0.290695	-0.404391	-1.42737	Q61598	907
Pacsin1	Protein kinase C and casein kinase substrate in neurons protein 1	Q61644	NaN	21.071	21.4408	20.2231	NaN	21.5345	21.1096	21.9888	20.9073	21.0998	22.1205	21.0685	21.6029	21.2961	21.698	22.3339	21.4177	21.4024					9	9	9	26.3	26.3	26.3	50.575	0	140.45	27852000	21	0.133931	0.888793	-0.173692	-0.306367	0.351097	0.684511	-0.382747	-0.692365	0.533736	0.448206	-0.653517	-1.06572	Q61644	910
Ddx5	Probable ATP-dependent RNA helicase DDX5	Q61656	21.5912	20.67	21.4802	21.2168	21.1603	21.7338	NaN	21.0733	21.2165	20.7172	20.1352	19.9858	NaN	20.3643	20.3925	20.4234	20.3771	20.4326					7	6	4	13.5	11.7	7.7	69.289	0	39.034	22505000	29	1.24104	0.175831	0.967721	2.07594	2.97778	0.082	0.733903	4.65151	1.6102	0.10107	0.991906	2.9537	Q61656	911
Hsph1	Heat shock protein 105 kDa	Q61699	21.4097	22.0557	21.0212	21.2511	21.7507	21.5357	21.654	22.1603	21.1401	22.676	22.4754	22.8369	22.2868	22.6678	22.9264	22.5028	22.7934	22.2876					13	12	12	19.9	18.3	18.3	96.406	0	166.49	54766000	58	1.66417	0.0896	-1.16721	-2.78362	1.25084	0.255854	-0.876481	-2.04334	2.04173	0.0684286	-1.1145	-3.32217	Q61699	912
Phgdh	D-3-phosphoglycerate dehydrogenase	Q61753	23.2661	23.5379	23.3303	23.2434	23.2587	23.4648	22.9	23.4224	22.5824	23.761	23.7634	23.1455	23.9735	23.6841	23.9175	23.4902	23.2468	23.0687					10	10	10	21	21	21	56.585	0	104.82	126730000	81	0.332457	0.760821	-0.178535	-0.555613	0.476132	0.632287	-0.300303	-0.8037	2.03471	0.115457	-0.536108	-2.50757	Q61753	915
Kif5b	Kinesin-1 heavy chain	Q61768;TRE_0002112301-mRNA-1	20.8067	20.4971	20.3853	20.8127	20.7141	NaN	20.1873	20.298	20.7903	20.3611	21.3862	NaN	19.931	21.1316	NaN	20.5388	19.9408	20.4614					7	7	3	8.7	8.7	3.3	109.55	0	64.74	19128000	26	0.293512	0.745321	-0.310625	-0.602868	0.158498	0.877129	0.111526	0.306539	0.132435	0.879484	0.232046	0.330395	Q61768	916
Lasp1	LIM and SH3 domain protein 1	Q61792	20.2203	NaN	19.8302	19.9347	19.3741	19.8545	NaN	20.5049	NaN	NaN	NaN	NaN	NaN	NaN	NaN	19.6798	19.3047	NaN					3	3	3	13.3	13.3	13.3	29.994	0	19.412	8025600	7	0	1	NaN	0	0	0.780337	1.01269	0	0	1	NaN	0	Q61792	917
Myh10	Myosin-10	Q61879	21.5709	21.0756	21.2634	20.939	21.2274	20.9108	21.4819	21.0399	20.1408	20.7619	21.7942	21.3065	21.4305	21.6593	21.4734	22.1726	22.0066	21.3495					21	14	12	13	8.9	8	228.99	0	103.4	31013000	45	0.0158204	1	0.0158068	0.0366538	0.956002	0.333807	-0.955358	-1.68256	1.80069	0.144468	-0.495355	-2.22005	Q61879	920
Mog	Myelin-oligodendrocyte glycoprotein	Q61885	25.858	26.4765	25.1738	26.2137	26.2629	25.2421	25.9549	25.7862	25.0246	26.3645	25.9247	25.6352	26.5443	26.8186	25.3913	25.8759	25.313	24.8256					9	9	9	37.8	37.8	37.8	28.271	0	134.34	723510000	122	0.116779	0.902674	-0.138657	-0.260711	0.236112	0.793851	0.250416	0.484271	0.248826	0.7398	-0.345137	-0.531577	Q61885	921
Npm1	Nucleophosmin	Q61937	21.4371	21.0499	21.7367	20.83	21.3321	21.3891	20.7891	21.4676	21.5649	20.4534	20.5142	NaN	20.2339	19.7242	NaN	19.4135	NaN	19.7828					5	5	5	23.6	23.6	23.6	32.56	0	32.583	22728000	22	1.4306	0.138805	0.924074	2.58396	1.78243	0.0872	1.67569	3.7759	1.56576	0.0954194	1.2047	3.02886	Q61937	922
Nnt	NAD(P) transhydrogenase, mitochondrial	Q61941	NaN	NaN	NaN	NaN	NaN	20.3604	NaN	20.4967	NaN	NaN	NaN	NaN	19.8582	19.5373	NaN	NaN	NaN	NaN					3	3	3	3.1	3.1	3.1	113.84	0	17.38	7894400	6	NaN	1	0	NaN	0	0.777483	NaN	0	0	1	0.662607	0	Q61941	923
Pcbp2;Pcbp3	Poly(rC)-binding protein 2;Poly(rC)-binding protein 3	Q61990;P57722;P57724	22.5728	21.5826	21.9672	22.1164	21.931	21.5997	21.2195	21.8552	21.6871	21.7587	21.474	21.0491	21.8789	20.989	21.4996	20.3358	21.0172	20.5704					7	7	4	26	26	15.2	38.221	0	65.13	37802000	33	0.800281	0.352104	0.613604	1.35049	1.57599	0.17075	0.94614	2.51715	0.644599	0.429013	0.426539	1.06942	Q61990;P57722	924
Pea15	Astrocytic phosphoprotein PEA-15	Q62048	21.5506	21.639	NaN	22.607	21.8234	21.9423	NaN	21.5902	22.0114	21.9106	21.3366	21.7613	21.007	20.8814	21.7801	NaN	21.2091	20.9232					3	3	3	23.8	23.8	23.8	15.054	0	43.537	36437000	28	0.118532	0.916061	-0.0747029	-0.230259	0.991374	0.342479	0.734637	2.07212	1.13953	0.169795	0.901414	1.90972	Q62048	925
Vcan	Versican core protein	Q62059	22.8838	21.372	22.1947	23.1819	22.2118	NaN	22.0844	NaN	21.9095	22.6851	22.2033	22.6474	23.0472	21.0307	21.7247	22.6375	22.5048	22.2601					4	4	4	1.5	1.5	1.5	366.78	0	67.915	59250000	33	0.31992	0.704962	-0.361778	-0.641977	1.23878	0.329143	-0.470575	-1.83174	0.363288	0.58997	0.762639	0.807157	Q62059	926
Ddx3x;Ddx3y;D1Pas1	ATP-dependent RNA helicase DDX3X;ATP-dependent RNA helicase DDX3Y;Putative ATP-dependent RNA helicase Pl10	Q62167;Q62095;P16381;TRE_0000252401-mRNA-1;TRE_0001576101-mRNA-1;Q61496	19.9808	20.3961	21.0656	20.9663	20.6638	20.5144	19.8234	20.0568	NaN	19.5132	20.0309	19.378	20.2248	19.8569	20.0625	20.6697	20.0856	19.6052					8	8	7	13	13	11.3	73.101	0	64.539	15273000	44	1.05713	0.237846	0.84012	1.77452	0.162425	0.854292	-0.180058	-0.355314	1.76146	0.114989	0.666789	2.46672	Q62167;Q62095;P16381	928
Ssr4	Translocon-associated protein subunit delta	Q62186	20.0761	18.5794	NaN	19.1672	NaN	NaN	18.5797	NaN	NaN	NaN	NaN	NaN	NaN	NaN	NaN	NaN	NaN	NaN					2	2	2	17.4	17.4	17.4	18.936	0	17.576	3406200	7	0	1	NaN	0	0	0.778942	NaN	0	0	1	NaN	0	Q62186	929
Dpysl3	Dihydropyrimidinase-related protein 3	Q62188	23.5477	23.5949	23.7863	23.8095	23.4359	23.3027	23.6363	23.2463	22.9623	24.1193	24.3003	24.327	24.0786	24.025	23.7105	23.8137	23.6974	23.3962					16	12	11	39.3	30.4	29.1	61.936	0	94.545	163440000	72	2.46125	0.0784545	-0.605927	-3.06255	0.696839	0.50087	-0.354143	-1.06795	1.04194	0.280313	-0.421983	-1.45393	Q62188	930
Sptbn1	Spectrin beta chain, non-erythrocytic 1	Q62261;TRE_0001749901-mRNA-1;P15508	25.481	25.4938	25.2786	25.6997	25.252	25.2367	25.4628	25.3716	25.2544	25.765	25.8943	25.3772	25.6654	25.6059	25.3609	25.4609	25.3281	25.193					68	68	62	33.6	33.6	31.2	274.22	0	323.31	539670000	478	0.698838	0.527975	-0.261047	-0.9658	0.133586	0.936261	0.035567	0.179564	0.343928	0.742669	-0.147952	-0.5319	Q62261	931
Tpd52	Tumor protein D52	Q62393	19.3391	19.7132	NaN	20.1968	NaN	NaN	19.6826	NaN	NaN	NaN	NaN	NaN	NaN	19.3389	NaN	NaN	NaN	19.739					3	3	3	19.2	19.2	19.2	24.313	0	37.223	8389700	11	0	1	NaN	0	0	0.778205	-0.0564365	0	0	1	0.857855	0	Q62393	935
Sh3gl2	Endophilin-A1	Q62420;Q62419	21.6181	20.776	20.6678	NaN	22.798	21.6524	20.3077	21.2245	NaN	21.7464	21.7576	NaN	22.705	22.3522	NaN	21.4136	22.1438	21.4333					9	9	9	27	27	27	39.955	0	66.135	37892000	28	0.807519	0.332223	-0.731391	-1.49936	0.832773	0.355888	-0.897466	-1.59866	0.178491	0.797173	-0.303401	-0.433829	Q62420	938
Ostf1	Osteoclast-stimulating factor 1	Q62422	NaN	21.1493	NaN	NaN	20.0764	20.5739	19.8403	20.2407	20.5711	NaN	NaN	21.0733	NaN	NaN	NaN	NaN	NaN	NaN					2	2	2	9.3	9.3	9.3	23.782	0	17.383	8888100	9	0	1	0.0759678	0	0	0.785974	NaN	0	0	1	NaN	0	Q62422	939
Ndufa4	Cytochrome c oxidase subunit NDUFA4	Q62425	21.7275	21.4341	21.7458	NaN	21.8498	21.5084	21.4681	21.8013	20.8519	21.7787	21.6404	21.4572	21.6982	22.464	NaN	22.3659	21.3072	21.7836					3	3	3	36.6	36.6	36.6	9.3267	0	21.724	37219000	18	0.0251634	1	0.0103219	0.0434871	0.465467	0.60684	-0.445147	-0.866703	0.357776	0.633264	-0.402048	-0.774307	Q62425	940
Cstb	Cystatin-B	Q62426	21.6674	22.3632	22.4159	21.9323	22.2132	21.5778	21.0368	22.0305	21.0314	21.3939	21.5781	NaN	20.8477	22.3526	NaN	NaN	21.4827	NaN					2	2	2	18.4	18.4	18.4	11.045	0	28.247	43480000	23	0.88882	0.310883	0.662819	1.58237	0	0.78516	-0.116408	0	0.188256	0.786286	0.307605	0.433867	Q62426	941
Ndrg1	Protein NDRG1	Q62433	22.1656	21.9925	21.7655	NaN	21.5492	20.8473	21.9549	21.9379	21.1796	22.0268	22.4122	21.6098	22.058	23.0987	21.5097	21.7366	21.6578	21.6338					3	3	3	11.9	11.9	11.9	43.008	0	45.081	41689000	32	0.0556148	0.976432	-0.0417391	-0.116251	0.0190173	0.993186	0.0147222	0.0411762	0.66458	0.342787	-1.02388	-1.35436	Q62433	942
Eif4g2	Eukaryotic translation initiation factor 4 gamma 2	Q62448	18.2844	NaN	18.7472	18.1006	NaN	NaN	NaN	NaN	NaN	NaN	NaN	NaN	NaN	NaN	NaN	NaN	NaN	NaN					2	2	2	1.9	1.9	1.9	102.1	0.0029608	11.21	2325300	3	0	1	NaN	0	NaN	1	0	NaN	0	1	NaN	0	Q62448	944
Vat1	Synaptic vesicle membrane protein VAT-1 homolog	Q62465	23.5132	23.0745	22.9038	22.787	23.2458	23.6562	22.2618	22.8858	22.9758	22.5264	22.628	22.258	21.8366	23.1351	23.3325	23.2448	23.0602	23.3003					9	9	9	31.5	31.5	31.5	43.096	0	135.24	101930000	92	1.5086	0.154	0.693016	2.21831	0.981345	0.373639	-0.493982	-1.47048	0.361879	0.62032	0.461612	0.730235	Q62465	945
Zyx	Zyxin	Q62523	NaN	19.2763	19.2264	NaN	NaN	NaN	19.0239	19.2722	NaN	NaN	NaN	NaN	NaN	NaN	NaN	NaN	NaN	NaN					2	2	2	4.1	4.1	4.1	60.545	0	14.366	5213100	7	0	1	NaN	0	0	0.786674	NaN	0	NaN	1	0	NaN	Q62523	946
Ppp3r1	Calcineurin subunit B type 1	Q63810	20.1398	NaN	NaN	NaN	NaN	NaN	19.8164	NaN	NaN	19.9745	20.0515	NaN	NaN	NaN	NaN	NaN	20.8421	NaN					3	3	3	24.1	24.1	24.1	19.3	0	41.482	6281700	13	0	1	0.126827	0	0	0.787487	-1.02575	0	NaN	1	0	NaN	Q63810	947
Mapk3	Mitogen-activated protein kinase 3	Q63844	22.3507	22.9113	22.6893	22.7526	22.2161	22.7781	22.2322	22.6902	23.2145	23.2212	23.1593	23.0662	23.4811	22.6433	22.8213	22.4637	23.5532	22.6684					8	8	7	19.7	19.7	17.4	43.066	0	54.134	81067000	77	1.37622	0.221806	-0.498479	-1.85247	0.156039	0.861396	-0.182812	-0.339465	0.565558	0.469914	-0.399626	-0.96555	Q63844	948
Omg	Oligodendrocyte-myelin glycoprotein	Q63912	21.371	22.4812	22.0175	21.286	21.75	21.7514	22.2359	22.1159	NaN	22.1335	22.8763	22.72	22.6339	22.4638	22.001	22.9071	22.4962	22.6512					4	4	4	9.5	9.5	9.5	49.283	0	34.449	55587000	27	0.720982	0.395484	-0.620059	-1.25671	1.29394	0.322536	-0.508958	-1.95003	1.46267	0.139782	-0.770404	-2.23663	Q63912	949
Spr	Sepiapterin reductase	Q64105	21.7213	21.3885	21.1083	21.4363	21.5344	21.912	21.4399	21.6886	NaN	21.5095	21.6088	22.1966	21.8589	21.9366	21.0931	21.1654	21.508	21.6275					7	7	7	35.6	35.6	35.6	27.883	0	109.76	35400000	36	0.586655	0.528665	-0.365589	-0.966781	0.249676	0.814187	0.130639	0.433463	0.0020594	1	-0.00192833	-0.00475297	Q64105	954
Maoa	Amine oxidase [flavin-containing] A	Q64133	19.5258	NaN	20.1526	NaN	19.2308	NaN	NaN	NaN	NaN	NaN	19.9762	NaN	NaN	NaN	NaN	NaN	19.9077	NaN					2	2	2	4.2	4.2	4.2	59.601	0	13.286	7469400	8	0	1	-0.136966	0	0	0.781154	NaN	0	0	1	NaN	0	Q64133	955
Syn2	Synapsin-2	Q64332	19.0408	19.9048	20.7643	19.4807	NaN	NaN	19.8382	20.2275	NaN	20.4352	NaN	NaN	NaN	21.1132	NaN	21.0351	NaN	NaN					3	3	3	6.3	6.3	6.3	63.372	0	24.495	12271000	19	0	1	-0.531933	0	0	0.781993	-1.00223	0	0	1	-1.63251	0	Q64332	957
Hspe1;Cpn10-rs1	10 kDa heat shock protein, mitochondrial	Q64433;Q9JI95;TRE_0001204401-mRNA-1	23.9137	23.8572	24.0683	23.8442	23.6189	23.8599	23.3503	24.0673	23.4977	23.7037	24.0398	23.4925	24.1433	24.2043	22.9077	23.8146	23.4782	23.5443					6	6	6	59.8	59.8	59.8	10.963	0	51.595	169090000	63	0.514575	0.643519	0.201061	0.740908	0.0365443	0.983139	0.0260626	0.0762908	0.0174346	1	0.0225474	0.0425819	Q64433;Q9JI95	960
Sord	Sorbitol dehydrogenase	Q64442	NaN	19.7833	19.8725	NaN	19.9256	20.1395	NaN	19.9802	20.3079	20.4396	20.1294	20.8177	20.4938	NaN	20.5587	20.2259	NaN	NaN					2	2	2	5	5	5	38.249	0	12.92	9765000	17	1.03722	0.277373	-0.634334	-1.76669	0	0.783512	-0.0818386	0	1.32236	0.192262	-0.49377	-2.33172	Q64442	961
Ptprd	Receptor-type tyrosine-protein phosphatase delta	Q64487	NaN	NaN	NaN	20.2273	19.9866	19.9468	20.6737	19.9347	19.5276	20.258	20.5183	NaN	19.9021	19.9877	19.9415	19.9711	19.7086	20.3041					5	5	3	3.2	3.2	1.9	214.41	0	48.347	11010000	13	0	1	NaN	0	0.0460169	0.96443	0.0507399	0.106352	0.531159	0.717532	0.109787	0.574658	Q64487	962
Gpd2	Glycerol-3-phosphate dehydrogenase, mitochondrial	Q64521	21.5606	21.3189	22.1502	21.3731	21.0789	21.448	21.4635	21.9032	20.6283	22.0728	21.5833	21.794	22.5037	21.6873	22.312	21.6644	22.1279	22.1712					10	10	10	16	16	16	80.953	0	85.503	39775000	52	0.188208	0.855894	-0.140134	-0.364297	0.738299	0.4152	-0.65619	-1.29281	1.4835	0.127808	-0.867668	-2.33871	Q64521	965
Srm	Spermidine synthase	Q64674	20.4926	20.6034	21.6847	21.5671	20.9011	21.2965	21.1305	20.905	20.4405	NaN	21.2846	NaN	21.4485	NaN	NaN	NaN	NaN	NaN					5	5	5	18.9	18.9	18.9	33.995	0	29.667	20912000	23	0	1	-0.357673	0	0	0.784348	NaN	0	0	1	-0.193638	0	Q64674	967
Vcl	Vinculin	Q64727	20.8627	20.5078	21.019	21.2093	20.9377	20.6446	21.1404	20.4329	20.9876	20.1459	20.0091	20.6379	20.3237	20.6241	20.5141	20.553	20.2895	19.8989					12	12	12	12.5	12.5	12.5	116.72	0	81.606	20136000	21	1.02587	0.299508	0.532185	1.54902	0.991285	0.342331	0.606482	1.5676	1.12564	0.240907	0.443209	1.5542	Q64727	969
Cltc	Clathrin heavy chain 1	Q68FD5;TRE_0000886601-mRNA-1	25.7084	25.8073	25.6376	25.715	25.575	25.7087	25.3496	25.8324	25.5945	25.8572	25.7669	25.2993	26.2747	25.8091	25.7948	26.0102	26.0078	25.8225					45	45	45	33.3	33.3	33.3	191.55	0	323.31	659890000	418	0.160077	0.899037	0.0766697	0.274043	1.09251	0.395236	-0.354662	-1.40386	0.828476	0.411683	-0.293317	-1.11055	Q68FD5	972
Pkp4	Plakophilin-4	Q68FH0;O35927	NaN	NaN	19.2112	NaN	18.8987	19.4642	NaN	19.46	19.2831	19.1083	19.6258	NaN	19.7465	18.9195	NaN	19.4982	19.0945	NaN					4	4	4	3.6	3.6	3.6	131.55	0	27.783	6245800	16	0	1	-0.155832	0	0.116128	0.913703	0.0752115	0.234788	0.10193	0.904731	-0.151547	-0.252192	Q68FH0	974
Ahcyl2	Putative adenosylhomocysteinase 3	Q68FL4	NaN	NaN	19.6755	NaN	NaN	NaN	NaN	20.3484	NaN	20.4508	20.1525	NaN	NaN	20.7859	NaN	NaN	NaN	NaN					9	3	3	16.5	5.7	5.7	66.899	0	21.361	9356600	7	0	1	-0.626139	0	0	0.782708	NaN	0	0	1	NaN	0	Q68FL4	975
Cep290	Centrosomal protein of 290 kDa	Q6A078	NaN	22.6438	NaN	NaN	23.1445	NaN	22.5121	22.4908	NaN	NaN	NaN	NaN	NaN	NaN	NaN	NaN	NaN	NaN					2	2	2	0.9	0.9	0.9	289.07	0	13.667	56954000	16	0	1	NaN	0	0	0.802248	NaN	0	0	1	NaN	0	Q6A078	976
Cltb	Clathrin light chain B	Q6IRU5	21.0427	NaN	20.8353	20.9518	NaN	20.7837	20.3465	NaN	20.5902	20.6185	21.1799	NaN	21.123	21.2213	20.8835	21.4506	21.1101	19.8413					4	4	4	15.7	15.7	15.7	25.171	0	25.111	22066000	20	0.042728	0.984633	0.0398283	0.0997598	0.194664	0.806901	-0.332317	-0.449933	0.612953	0.565137	-0.208151	-0.853453	Q6IRU5	978
Sri	Sorcin	Q6P069	21.1998	NaN	20.849	21.2279	21.36	21.0324	20.2412	20.6901	21.1796	21.8557	21.141	20.9571	21.405	21.0796	20.6581	21.0232	20.509	20.6209					4	4	4	20.7	20.7	20.7	21.627	0	28.677	21661000	23	0.306916	0.739324	-0.293502	-0.615009	0.0148576	0.993009	-0.0140298	-0.0339924	0.269849	0.764103	0.15922	0.473574	Q6P069	981
Xpnpep1	Xaa-Pro aminopeptidase 1	Q6P1B1	19.6771	NaN	18.5863	NaN	NaN	19.8066	18.7532	18.775	NaN	NaN	18.0818	NaN	NaN	17.541	NaN	NaN	NaN	18.8546					2	2	2	3.2	3.2	3.2	69.59	0	13.686	4720400	9	0	1	1.04985	0	0	0.819182	-0.0904541	0	0	0.933756	2.26562	0	Q6P1B1	982
Xpo1	Exportin-1	Q6P5F9	18.3316	17.5195	17.7473	NaN	NaN	NaN	NaN	NaN	NaN	NaN	NaN	NaN	NaN	NaN	NaN	NaN	NaN	NaN					3	3	3	4.1	4.1	4.1	123.09	0	19.991	1431500	5	0	1	NaN	0	NaN	1	0	NaN	NaN	1	0	NaN	Q6P5F9	985
Nes	Nestin	Q6P5H2	20.5431	NaN	20.6911	22.1315	20.0501	NaN	NaN	NaN	NaN	NaN	NaN	NaN	NaN	NaN	NaN	NaN	NaN	NaN					10	10	10	6.6	6.6	6.6	207.12	0	77.701	10027000	10	0	1	NaN	0	NaN	1	0	NaN	0	0.932565	NaN	0	Q6P5H2	986
[truncated: 414 more rows]
[truncated: 1 more columns]

## Sheet: H_individual_segments_KEGG
		Transcriptome	Proteome
[truncated: 22 more rows]

## Sheet: I_schistosomula_intestine
Mouse	Gene names	Protein names	Protein IDs	Sample 1 intensity	Sample 2 intensty	Sample 3 intensity	Peptides	Razor + unique peptides	Unique peptides	Sequence coverage [%]	Unique + razor sequence coverage [%]	Unique sequence coverage [%]	Mol. weight [kDa]	Q-value	Score	Intensity	MS/MS count	Majority protein IDs	id	Fasta headers
[truncated: 237 more rows]
